# Supplementary material for: In-situ observation of silk nanofibril assembly via graphene plasmonic infrared sensor
Source: Nat Commun. 2024 May 31;15:4643. doi: 10.1038/s41467-024-49076-5 (PMC11143229; doi:10.1038/s41467-024-49076-5)
Supplement: Supplementary file 4 — Source Data [file 41467_2024_49076_MOESM4_ESM.zip]

Archive with 28 entries (28 files):
- source data/Python code to count Length of silk nanofibril.py
- source data/SNF_SourceData_Fig1c.xlsx
- source data/SNF_SourceData_Fig2d_e_f_g.xlsx
- source data/SNF_SourceData_Fig3a_b_c_d.xlsx
- source data/SNF_SourceData_FigS10.xlsx
- source data/SNF_SourceData_FigS11a.xlsx
- source data/SNF_SourceData_FigS11b.xlsx
- source data/SNF_SourceData_FigS11c.xlsx
- source data/SNF_SourceData_FigS12.xlsx
- source data/SNF_SourceData_FigS13a.xlsx
- source data/SNF_SourceData_FigS13b.xlsx
- source data/SNF_SourceData_FigS13c.xlsx
- source data/SNF_SourceData_FigS14.xlsx
- source data/SNF_SourceData_FigS15.xlsx
- source data/SNF_SourceData_FigS16.xlsx
- source data/SNF_SourceData_FigS17.xlsx
- source data/SNF_SourceData_FigS18b_c.xlsx
- source data/SNF_SourceData_FigS19b.xlsx
- source data/SNF_SourceData_FigS1b_c.xlsx
- source data/SNF_SourceData_FigS2b.xlsx
- source data/SNF_SourceData_FigS4a_b.xlsx
- source data/SNF_SourceData_FigS5.xlsx
- source data/SNF_SourceData_FigS6.xlsx
- source data/SNF_SourceData_FigS7.xlsx
- source data/SNF_SourceData_FigS8.xlsx
- source data/SNF_SourceData_FigS9a.xlsx
- source data/SNF_SourceData_FigS9b.xlsx
- source data/SNF_SourceData_FigS9c.xlsx
