# Supplementary material for: In-situ observation of silk nanofibril assembly via graphene plasmonic infrared sensor
Source: Nat Commun. 2024 May 31;15:4643. doi: 10.1038/s41467-024-49076-5 (PMC11143229; doi:10.1038/s41467-024-49076-5)
Supplement: Supplementary file 4 — Source Data [file 41467_2024_49076_MOESM4_ESM.zip › source data/Python code to count Length of silk nanofibril.py]

import cv2
import numpy as np

def find_line_lengths(binary_image, epsilon=0.01):
    # 寻找轮廓
    contours, _ = cv2.findContours(binary_image, cv2.RETR_EXTERNAL, cv2.CHAIN_APPROX_SIMPLE)

    line_lengths = []
    for contour in contours:
        # 近似拟合直线
        approx = cv2.approxPolyDP(contour, epsilon * cv2.arcLength(contour, True), True)

        # 计算线段长度
        line_length = cv2.arcLength(approx, True)
        line_lengths.append(line_length)

    return line_lengths

# 读取二值图像
binary_image = cv2.imread('binary_image.png', cv2.IMREAD_GRAYSCALE)

# 转换为二值图像
_, binary_image = cv2.threshold(binary_image, 127, 255, cv2.THRESH_BINARY)

# 查找线段长度（使用较小的 epsilon 值以更好地拟合线段）
line_lengths = find_line_lengths(binary_image, epsilon=0.001)

# 打印线段长度
for length in line_lengths:
    print(length)
