# Supplementary material for: In-situ observation of silk nanofibril assembly via graphene plasmonic infrared sensor
Source: Nat Commun. 2024 May 31;15:4643. doi: 10.1038/s41467-024-49076-5 (PMC11143229; doi:10.1038/s41467-024-49076-5)
Supplement: Supplementary file 4 — Source Data [file 41467_2024_49076_MOESM4_ESM.zip › source data/SNF_SourceData_Fig1c.xlsx]

## Sheet: Sheet1
Source data of Figure 1c
before assembly		after assembly		bulk SNF film*0.1
Wavenumber (cm-1)	Extinction (%)	Wavenumber (cm-1)	Extinction (%)	Wavenumber (cm-1)	Absorbance (%)
1299.84	0.00138	1299.84	0.000294901	1299.84	0.000586392
1303.7	0.00132	1303.7	0.000288788	1303.7	0.000585367
1307.56	0.00127	1307.56	0.000301184	1307.56	0.000580721
1311.41	0.0012	1311.41	0.000337629	1311.41	0.000576567
1315.27	0.00115	1315.27	0.000384863	1315.27	0.0005707
1319.13	0.00109	1319.13	0.000422704	1319.13	0.000568242
1322.98	0.00102	1322.98	0.000455671	1322.98	0.000568064
1326.84	0.000940761	1326.84	0.000498422	1326.84	0.000567899
1330.7	0.000883199	1330.7	0.000540671	1330.7	0.000571091
1334.56	0.000822568	1334.56	0.000564795	1334.56	0.000570674
1338.41	0.000753196	1338.41	0.000592719	1338.41	0.000572941
1342.27	0.000664891	1342.27	0.000623975	1342.27	0.000575193
1346.13	0.000607053	1346.13	0.000677048	1346.13	0.000566974
1349.98	0.000577987	1349.98	0.000715311	1349.98	0.000564116
1353.84	0.0005427	1353.84	0.000747284	1353.84	0.000571366
1357.7	0.000468213	1357.7	0.000766428	1357.7	0.000577467
1361.56	0.000407158	1361.56	0.000809621	1361.56	0.000578896
1365.41	0.000374498	1365.41	0.000881706	1365.41	0.000576768
1369.27	0.000346716	1369.27	0.000936398	1369.27	0.000574585
1373.13	0.000300891	1373.13	0.000984189	1373.13	0.000574869
1376.98	0.000278641	1376.98	0.00103	1376.98	0.000577389
1380.84	0.000268427	1380.84	0.00103	1380.84	0.000574413
1384.7	0.000255201	1384.7	0.00104	1384.7	0.000570263
1388.56	0.0002358	1388.56	0.00109	1388.56	0.000570596
1392.41	0.000203223	1392.41	0.00115	1392.41	0.000568899
1396.27	0.000152116	1396.27	0.00119	1396.27	0.000576418
1400.13	0.000140086	1400.13	0.00125	1400.13	0.000582717
1403.98	0.000132472	1403.98	0.00129	1403.98	0.000578104
1407.84	0.000158132	1407.84	0.00132	1407.84	0.000574297
1411.7	0.000182527	1411.7	0.00135	1411.7	0.000571476
1415.55	0.000191889	1415.55	0.00139	1415.55	0.000567521
1419.41	0.00021779	1419.41	0.00147	1419.41	0.000563689
1423.27	0.000235085	1423.27	0.00155	1423.27	0.000552543
1427.13	0.000214881	1427.13	0.00159	1427.13	0.000542455
1430.98	0.000222376	1430.98	0.00167	1430.98	0.000540923
1434.84	0.000234929	1434.84	0.00178	1434.84	0.000554635
1438.7	0.000272533	1438.7	0.00189	1438.7	0.000569707
1442.55	0.000290693	1442.55	0.00192	1442.55	0.000570567
1446.41	0.000331765	1446.41	0.00192	1446.41	0.00057082
1450.27	0.000350442	1450.27	0.00191	1450.27	0.000573203
1454.12	0.00034285	1454.12	0.00198	1454.12	0.000576428
1457.98	0.000341747	1457.98	0.00214	1457.98	0.000575458
1461.84	0.000373783	1461.84	0.00216	1461.84	0.000559543
1465.7	0.000376864	1465.7	0.00221	1465.7	0.000547856
1469.55	0.000406937	1469.55	0.00229	1469.55	0.000542306
1473.41	0.000464144	1473.41	0.00245	1473.41	0.000539601
1477.27	0.000512943	1477.27	0.00261	1477.27	0.000522846
1481.12	0.000521065	1481.12	0.00272	1481.12	0.000507384
1484.98	0.000565579	1484.98	0.00285	1484.98	0.000506754
1488.84	0.000629658	1488.84	0.003	1488.84	0.000515762
1492.7	0.00067012	1492.7	0.00316	1492.7	0.000514066
1496.55	0.000717492	1496.55	0.00328	1496.55	0.000517008
1500.41	0.000817069	1500.41	0.00338	1500.41	0.000530576
1504.27	0.000841765	1504.27	0.00344	1504.27	0.000537855
1508.12	0.000923474	1508.12	0.00358	1508.12	0.000590366
1511.98	0.000949581	1511.98	0.00363	1511.98	0.000638107
1515.84	0.00101	1515.84	0.00357	1515.84	0.000676826
1519.7	0.0011	1519.7	0.0035	1519.7	0.000731432
1523.55	0.00124	1523.55	0.00348	1523.55	0.000775252
1527.41	0.00136	1527.41	0.00344	1527.41	0.000795571
1531.27	0.00148	1531.27	0.00346	1531.27	0.000814747
1535.12	0.0016	1535.12	0.00347	1535.12	0.000826736
1538.98	0.0017	1538.98	0.00347	1538.98	0.000836202
1542.84	0.00178	1542.84	0.00359	1542.84	0.000832344
1546.7	0.00185	1546.7	0.00362	1546.7	0.000793335
1550.55	0.00188	1550.55	0.00366	1550.55	0.000762744
1554.41	0.00191	1554.41	0.00377	1554.41	0.000743309
1558.27	0.00198	1558.27	0.00395	1558.27	0.000718011
1562.12	0.00216	1562.12	0.00405	1562.12	0.000698225
1565.98	0.00219	1565.98	0.00413	1565.98	0.000674034
1569.84	0.00227	1569.84	0.00427	1569.84	0.000649345
1573.69	0.00236	1573.69	0.0044	1573.69	0.00063722
1577.55	0.00246	1577.55	0.00454	1577.55	0.000627559
1581.41	0.00253	1581.41	0.0046	1581.41	0.000601146
1585.27	0.00259	1585.27	0.0046	1585.27	0.000583157
1589.12	0.00265	1589.12	0.00457	1589.12	0.000571589
1592.98	0.00269	1592.98	0.00458	1592.98	0.000567191
1596.84	0.00267	1596.84	0.00459	1596.84	0.000566627
1600.69	0.00267	1600.69	0.00457	1600.69	0.000569673
1604.55	0.0027	1604.55	0.00453	1604.55	0.0005767
1608.41	0.00274	1608.41	0.0045	1608.41	0.000614286
1612.27	0.00275	1612.27	0.00446	1612.27	0.000678574
1616.12	0.00278	1616.12	0.00432	1616.12	0.000816362
1619.98	0.00281	1619.98	0.00409	1619.98	0.00101
1623.84	0.00289	1623.84	0.00395	1623.84	0.00114
1627.69	0.00295	1627.69	0.00391	1627.69	0.00116
1631.55	0.00298	1631.55	0.00396	1631.55	0.00112
1635.41	0.00307	1635.41	0.00404	1635.41	0.00106
1639.27	0.00314	1639.27	0.00413	1639.27	0.00098977
1643.12	0.00314	1643.12	0.00417	1643.12	0.000952395
1646.98	0.00319	1646.98	0.00421	1646.98	0.000930328
1650.84	0.00327	1650.84	0.00425	1650.84	0.00091931
1654.69	0.0034	1654.69	0.00426	1654.69	0.0009121
1658.55	0.00347	1658.55	0.00423	1658.55	0.000893097
1662.41	0.00359	1662.41	0.00425	1662.41	0.000878242
1666.27	0.00365	1666.27	0.00429	1666.27	0.000870025
1670.12	0.0037	1670.12	0.00434	1670.12	0.000861474
1673.98	0.00383	1673.98	0.00441	1673.98	0.000837045
1677.84	0.00391	1677.84	0.00447	1677.84	0.000810794
1681.69	0.00398	1681.69	0.00453	1681.69	0.000794353
1685.55	0.00415	1685.55	0.00459	1685.55	0.000782422
1689.41	0.00419	1689.41	0.00457	1689.41	0.000765532
1693.27	0.0042	1693.27	0.00455	1693.27	0.000755846
1697.12	0.00426	1697.12	0.00451	1697.12	0.000765286
1700.98	0.00437	1700.98	0.00452	1700.98	0.000766235
1704.84	0.00449	1704.84	0.00465	1704.84	0.000737054
1708.69	0.00464	1708.69	0.00474	1708.69	0.000704125
1712.55	0.00469	1712.55	0.00474	1712.55	0.000686403
1716.41	0.00474	1716.41	0.00471	1716.41	0.000678133
1720.27	0.00483	1720.27	0.00467	1720.27	0.00066527
1724.12	0.00489	1724.12	0.00466	1724.12	0.000651893
1727.98	0.00494	1727.98	0.00464	1727.98	0.000643006
1731.84	0.00497	1731.84	0.00463	1731.84	0.000638256
1735.69	0.005	1735.69	0.00463	1735.69	0.000636568
1739.55	0.00509	1739.55	0.00461	1739.55	0.000632751
1743.41	0.00517	1743.41	0.0046	1743.41	0.000632354
1747.27	0.00527	1747.27	0.00455	1747.27	0.000632106
1751.12	0.00544	1751.12	0.00453	1751.12	0.000626705
1754.98	0.00555	1754.98	0.0045	1754.98	0.000609485
1758.84	0.00565	1758.84	0.00445	1758.84	0.000601385
1762.69	0.00578	1762.69	0.00439	1762.69	0.000597359
1766.55	0.00582	1766.55	0.00433	1766.55	0.000594186
1770.41	0.00585	1770.41	0.00426	1770.41	0.00059308
1774.26	0.00593	1774.26	0.00421	1774.26	0.000591517
1778.12	0.00598	1778.12	0.00417	1778.12	0.000583011
1781.98	0.006	1781.98	0.00409	1781.98	0.000581559
1785.84	0.00605	1785.84	0.00402	1785.84	0.000579574
1789.69	0.00609	1789.69	0.00397	1789.69	0.00057683
1793.55	0.00611	1793.55	0.00394	1793.55	0.000578186
1797.41	0.00617	1797.41	0.00386	1797.41	0.000575785
1801.26	0.00621	1801.26	0.00376	1801.26	0.000572089
1805.12	0.00619	1805.12	0.00368	1805.12	0.000570931
1808.98	0.00618	1808.98	0.00364	1808.98	0.000570621
1812.84	0.00618	1812.84	0.0036	1812.84	0.000567904
1816.69	0.00618	1816.69	0.00355	1816.69	0.000561658
1820.55	0.00616	1820.55	0.00346	1820.55	0.000557828
1824.41	0.00614	1824.41	0.00338	1824.41	0.000558621
1828.26	0.00607	1828.26	0.00333	1828.26	0.000562882
1832.12	0.00603	1832.12	0.00328	1832.12	0.00056241
1835.98	0.00601	1835.98	0.00325	1835.98	0.000561389
1839.84	0.00599	1839.84	0.00318	1839.84	0.000559061
1843.69	0.00595	1843.69	0.00313	1843.69	0.000558047
1847.55	0.00589	1847.55	0.00311	1847.55	0.000553495
1851.41	0.00584	1851.41	0.00306	1851.41	0.000546442
1855.26	0.0058	1855.26	0.00302	1855.26	0.000545232
1859.12	0.00574	1859.12	0.00296	1859.12	0.000547087
1862.98	0.00568	1862.98	0.00293	1862.98	0.000544895
1866.84	0.00564	1866.84	0.0029	1866.84	0.00054615
1870.69	0.00557	1870.69	0.00287	1870.69	0.000547844
1874.55	0.00551	1874.55	0.00283	1874.55	0.000540222
1878.41	0.00546	1878.41	0.00277	1878.41	0.000535857
1882.26	0.0054	1882.26	0.00271	1882.26	0.000535828
1886.12	0.00533	1886.12	0.00268	1886.12	0.000535186
1889.98	0.00527	1889.98	0.00268	1889.98	0.000534618
1893.83	0.00525	1893.83	0.00265	1893.83	0.00053607
1897.69	0.00519	1897.69	0.00261	1897.69	0.000529983
1901.55	0.0051	1901.55	0.00256	1901.55	0.000524994
1905.41	0.00501	1905.41	0.00251	1905.41	0.000526665
1909.26	0.00492	1909.26	0.00248	1909.26	0.000527948
1913.12	0.00488	1913.12	0.00248	1913.12	0.00052603
1916.98	0.00485	1916.98	0.00245	1916.98	0.000524682
1920.83	0.00478	1920.83	0.00238	1920.83	0.000525079
1924.69	0.00472	1924.69	0.00234	1924.69	0.000521084
1928.55	0.00467	1928.55	0.00235	1928.55	0.000516629
1932.4	0.00459	1932.4	0.00233	1932.4	0.000518406
1936.26	0.0045	1936.26	0.00229	1936.26	0.000520005
1940.12	0.00441	1940.12	0.00226	1940.12	0.000518526
1943.98	0.00434	1943.98	0.0022	1943.98	0.000521328
1947.83	0.00429	1947.83	0.00218	1947.83	0.000519922
1951.69	0.00423	1951.69	0.00219	1951.69	0.000515752
1955.55	0.00419	1955.55	0.00217	1955.55	0.00051454
1959.4	0.00414	1959.4	0.00211	1959.4	0.000513087
1963.26	0.00406	1963.26	0.00209	1963.26	0.000508247
1967.12	0.00397	1967.12	0.00207	1967.12	0.000512514
1970.98	0.00389	1970.98	0.00203	1970.98	0.000517746
1974.83	0.00382	1974.83	0.002	1974.83	0.000514852
1978.69	0.00377	1978.69	0.00198	1978.69	0.00050785
1982.55	0.0037	1982.55	0.00199	1982.55	0.000504438
1986.4	0.00363	1986.4	0.00196	1986.4	0.000505029
1990.26	0.00357	1990.26	0.00194	1990.26	0.000506866
1994.12	0.00354	1994.12	0.00194	1994.12	0.00051066
1997.98	0.00352	1997.98	0.0019	1997.98	0.000512359
2001.83	0.00345	2001.83	0.00188	2001.83	0.000511512
2005.69	0.00337	2005.69	0.00188	2005.69	0.000505961
2009.55	0.00332	2009.55	0.00186	2009.55	0.000501638
2013.4	0.00325	2013.4	0.00183	2013.4	0.000501117
2017.26	0.0032	2017.26	0.00179	2017.26	0.000504817
2021.12	0.00314	2021.12	0.00175	2021.12	0.00050733
2024.97	0.00309	2024.97	0.00177	2024.98	0.000506864
2028.83	0.00307	2028.83	0.00178	2028.83	0.000510174
2032.69	0.00303	2032.69	0.00174	2032.69	0.000510413
2036.55	0.00297	2036.55	0.00171	2036.55	0.000507972
2040.4	0.00293	2040.4	0.00169	2040.4	0.000507712
2044.26	0.00289	2044.26	0.00167	2044.26	0.000508322
2048.12	0.00284	2048.12	0.00167	2048.12	0.000508052
2051.97	0.00279	2051.97	0.00166	2051.97	0.000503811
2055.83	0.00273	2055.83	0.00163	2055.83	0.00050127
2059.69	0.0027	2059.69	0.0016	2059.69	0.000501343
2063.55	0.00266	2063.55	0.00159	2063.55	0.000502165
2067.4	0.00261	2067.4	0.00159	2067.4	0.00050282
2071.26	0.00261	2071.26	0.00158	2071.26	0.000499507
2075.12	0.00259	2075.12	0.00156	2075.12	0.000496536
2078.97	0.00252	2078.97	0.00154	2078.97	0.000499068
2082.83	0.00245	2082.83	0.00153	2082.83	0.000501746
2086.69	0.00239	2086.69	0.00152	2086.69	0.000507882
2090.55	0.00236	2090.55	0.00151	2090.55	0.000509842
2094.4	0.00234	2094.4	0.00147	2094.4	0.000501067
2098.26	0.00229	2098.26	0.00146	2098.26	0.000495555
2102.12	0.00226	2102.12	0.00143	2102.12	0.000499726
2105.97	0.00223	2105.97	0.00141	2105.97	0.000499257
2109.83	0.00219	2109.83	0.00144	2109.83	0.000494706
2113.69	0.00218	2113.69	0.00144	2113.69	0.000492277
2117.55	0.00212	2117.55	0.00142	2117.55	0.000489004
2121.4	0.00207	2121.4	0.0014	2121.4	0.000491971
2125.26	0.00208	2125.26	0.00139	2125.26	0.000494216
2129.12	0.00204	2129.12	0.00137	2129.12	0.00049367
2132.97	0.00201	2132.97	0.00136	2132.97	0.000497586
2136.83	0.00199	2136.83	0.00135	2136.83	0.000494269
2140.69	0.00192	2140.69	0.00135	2140.69	0.000487755
2144.55	0.0019	2144.55	0.00134	2144.55	0.000488854
2148.4	0.00189	2148.4	0.00131	2148.4	0.000494203
2152.26	0.00185	2152.26	0.00128	2152.26	0.000496342
2156.12	0.00182	2156.12	0.00128	2156.12	0.000492371
2159.97	0.00177	2159.97	0.00128	2159.97	0.000489186
2163.83	0.00173	2163.83	0.00129	2163.83	0.000492854
2167.69	0.00172	2167.69	0.0013	2167.69	0.000492675
2171.55	0.0017	2171.55	0.00129	2171.55	0.000487791
2175.4	0.00169	2175.4	0.00127	2175.4	0.000480314
2179.26	0.00164	2179.26	0.00126	2179.26	0.000478669
2183.12	0.0016	2183.12	0.00123	2183.12	0.000486619
2186.97	0.00162	2186.97	0.00118	2186.97	0.000489163
2190.83	0.0016	2190.83	0.00116	2190.83	0.000484238
2194.69	0.00153	2194.69	0.00119	2194.69	0.000484011
2198.55	0.00152	2198.55	0.00122	2198.55	0.000485484
2202.4	0.00152	2202.4	0.00119	2202.4	0.000485859
