# Supplementary material for: In-situ observation of silk nanofibril assembly via graphene plasmonic infrared sensor
Source: Nat Commun. 2024 May 31;15:4643. doi: 10.1038/s41467-024-49076-5 (PMC11143229; doi:10.1038/s41467-024-49076-5)
Supplement: Supplementary file 4 — Source Data [file 41467_2024_49076_MOESM4_ESM.zip › source data/SNF_SourceData_Fig2d_e_f_g.xlsx]

## Sheet: Sheet1
Source data of Figure 2d											Source data of Figure 2e					Source data of Figure 2f					Source data of Figure 2g
348K			299K			279K					279K					299K					348K
Assembly duration (min)	Height (nm)	error bar	Assembly duration (min)	Height (nm)	error bar	Assembly duration (min)	Height (nm)	error bar			Length (nm)	number	percentage (%)			Length (nm)	number	percentage (%)			Length (nm)	number	percentage (%)
15	3.31667	0.23765	15	1.13517	0.21181	15	0.81267	0.08732			10.625	353	20.95			10.75	83	9.7			30	3	1.43
60	4.84689	0.33562	30	4.08017	0.23163	30	1.88883	0.13751			15.875	415	24.63			16.25	168	19.63			50	11	5.23
300	6.22	0.61961	60	4.8366	0.23924	60	3.54457	0.26707			21.125	433	25.7			21.75	179	20.91			70	44	20.95
			300	4.94533	0.24071	300	4.09317	0.40256			26.375	282	16.74			27.25	206	24.07			90	64	30.48
											31.625	127	7.54			32.75	135	15.77			110	57	27.14
											36.875	56	3.32			38.25	58	6.78			130	23	10.95
											42.125	16	0.95			43.75	19	2.22			150	6	2.86
											47.375	3	0.18			49.25	8	0.93			170	2	0.95
