# Supplementary material for: In-situ observation of silk nanofibril assembly via graphene plasmonic infrared sensor
Source: Nat Commun. 2024 May 31;15:4643. doi: 10.1038/s41467-024-49076-5 (PMC11143229; doi:10.1038/s41467-024-49076-5)
Supplement: Supplementary file 4 — Source Data [file 41467_2024_49076_MOESM4_ESM.zip › source data/SNF_SourceData_Fig3a_b_c_d.xlsx]

## Sheet: Sheet1
Source data of Figure 3a												Source data of Figure 3b
15 min												β-sheet			Random coil			Turn
β-sheet		Random coil		Turn		original data		fitted curves				Assmbly duration (min)	secondary structure (%)	error bar	Assmbly duration (min)	secondary structure (%)	error bar	Assmbly duration (min)	secondary structure (%)	error bar
Wavenumber (cm-1)	Extinction (%)	Wavenumber (cm-1)	Extinction (%)	Wavenumber (cm-1)	Extinction (%)	Wavenumber (cm-1)	Extinction (%)	Wavenumber (cm-1)	Extinction (%)			15	78.9367	3.99114	15	13.6533	2.84924	15	7.41	2.2651
1600.69	1.39855e-10	1600.69	7.04731e-19	1600.69	0	1600.69	1.8336e-11	1600.69	4.19168e-08			60	56.5	3.5	60	40.5	4.5	60	3	1
1601.63	3.76533e-07	1609.62	3.2085e-14	1606.36	0	1601.63	3.76412e-07	1602.62	4.85813e-09			300	49.48	2.83069	300	40.8267	2.46747	300	9.69333	1.44642
1603.44	1.62877e-06	1618.54	1.80657e-10	1612.02	0	1603.44	1.62865e-06	1604.55	1.51651e-06
1605.18	3.89955e-06	1627.46	1.25564e-07	1617.69	0	1605.18	3.89943e-06	1606.48	1.26677e-05
1606.84	7.72672e-06	1628.22	1.99589e-07	1623.35	0	1606.84	7.7266e-06	1608.41	2.93573e-05			Source data of Figure 3c
1608.43	1.37496e-05	1629.7	4.68304e-07	1629.02	0	1608.43	1.37495e-05	1610.34	5.05527e-05			β-sheet			Random coil			Turn
1609.94	2.26447e-05	1631.11	1.00262e-06	1634.68	0	1609.94	2.26446e-05	1612.27	7.48684e-05			Assmbly duration (min)	secondary structure (%)	error bar	Assmbly duration (min)	secondary structure (%)	error bar	Assmbly duration (min)	secondary structure (%)	error bar
1611.39	3.50352e-05	1632.46	1.97451e-06	1640.34	0	1611.39	3.50351e-05	1614.19	9.85348e-05			15	67.465	0.56	15	28.705	3.255	15	3.83	3.815
1612.76	5.13919e-05	1633.75	3.60373e-06	1646.01	5.73319e-16	1612.76	5.13919e-05	1616.12	0.000127917			60	51.3133	1.77292	60	41.8067	1.25002	60	6.88	2.74179
1614.07	7.19471e-05	1634.97	6.13835e-06	1651.67	6.02674e-10	1614.07	7.19471e-05	1618.05	0.000167336			300	46.8825	1.73363	300	41.6925	1.6725	300	11.425	1.5638
1615.32	9.66406e-05	1636.14	9.82146e-06	1652.09	1.3368e-09	1615.32	9.66406e-05	1619.98	0.000219371
1616.49	0.000125109	1637.25	1.48506e-05	1652.88	5.70397e-09	1616.49	0.000125109	1621.91	0.000292234
1617.61	0.000156716	1638.3	2.1339e-05	1653.64	2.044e-08	1617.61	0.000156716	1623.84	0.000373533			Source data of Figure 3d
1618.67	0.000190625	1639.29	2.92893e-05	1654.36	6.25828e-08	1618.67	0.000190627	1625.77	0.00046078			β-sheet			Random coil			Turn
1619.67	0.000225879	1640.23	3.85845e-05	1655.04	1.66346e-07	1619.67	0.000225895	1627.69	0.000532642			Assmbly duration (min)	secondary structure (%)	error bar	Assmbly duration (min)	secondary structure (%)	error bar	Assmbly duration (min)	secondary structure (%)	error bar
1620.61	0.000261497	1641.12	4.89987e-05	1655.69	3.89514e-07	1620.61	0.000261526	1629.62	0.000564321			15	55.828	1.93169	15	41.4	1.19686	15	2.772	1.10642
1621.49	0.000296551	1641.96	6.02236e-05	1656.3	8.14432e-07	1621.49	0.000296593	1631.55	0.000563734			60	40.7933	3.05192	60	51.0633	3.27219	60	8.02333	0.18206
1622.33	0.000330233	1642.75	7.19047e-05	1656.87	1.53953e-06	1622.33	0.000330286	1633.48	0.000524275			300	41.1833	0.93142	300	50.23	3.62497	300	8.58667	4.27855
1623.11	0.000361889	1643.49	8.36784e-05	1657.41	2.66102e-06	1623.11	0.000361953	1635.41	0.000464828
1623.84	0.000391042	1644.18	9.52055e-05	1657.92	4.24952e-06	1623.84	0.000391116	1637.34	0.000399034
1624.52	0.000417389	1644.83	0.000106196	1658.4	6.32931e-06	1624.52	0.000417473	1639.27	0.000336787
1625.15	0.000440785	1645.44	0.000116424	1658.84	8.86785e-06	1625.15	0.000440878	1641.19	0.000296587
1625.74	0.000461221	1646	0.000125733	1659.26	1.17785e-05	1625.74	0.000461322	1643.12	0.00026592
1626.29	0.000478794	1646.53	0.000134032	1659.64	1.49352e-05	1626.29	0.000478903	1645.05	0.000236201
1626.79	0.000493679	1647.01	0.000141291	1660	1.8193e-05	1626.79	0.000493795	1646.98	0.000213467
1627.25	0.000506106	1647.46	0.000147526	1660.34	2.14097e-05	1627.25	0.000506228	1648.91	0.000205388
1627.68	0.000516332	1647.88	0.000152791	1660.64	2.44627e-05	1627.68	0.000516479	1650.84	0.000198233
1628.07	0.000524629	1648.25	0.000157164	1660.93	2.72593e-05	1628.07	0.000524813	1652.77	0.000178391
1628.42	0.000531262	1648.6	0.000160737	1661.18	2.97402e-05	1628.42	0.000531497	1654.69	0.000152678
1628.74	0.000536487	1648.91	0.000163612	1661.42	3.18776e-05	1628.74	0.00053678	1656.62	0.000119962
1629.02	0.000540539	1649.2	0.000165886	1661.64	3.36701e-05	1629.02	0.000540885	1658.55	9.01237e-05
1629.28	0.00054363	1649.45	0.000167656	1661.83	3.51359e-05	1629.28	0.000544022	1660.48	7.80474e-05
1629.51	0.000545945	1649.68	0.000169009	1662.01	3.6306e-05	1629.51	0.000546379	1662.41	6.8382e-05
1629.71	0.000547646	1649.88	0.000170025	1662.16	3.72184e-05	1629.71	0.000548118	1664.34	4.83933e-05
1629.89	0.000548869	1650.06	0.000170772	1662.3	3.79133e-05	1629.89	0.000549408	1666.27	2.57712e-05
1630.04	0.000549727	1650.22	0.00017131	1662.42	3.84301e-05	1630.04	0.000550323	1668.19	3.33667e-06
1630.17	0.000550312	1650.36	0.000171687	1662.53	3.88048e-05	1630.17	0.000550958	1670.12	-1.70613e-05
1630.28	0.000550699	1650.47	0.000171945	1662.63	3.90693e-05	1630.28	0.000551386	1672.05	-3.12673e-05
1630.37	0.000550944	1650.57	0.000172115	1662.71	3.92505e-05	1630.37	0.000551667	1673.98	-4.31457e-05
1630.45	0.000551094	1650.65	0.000172223	1662.77	3.93705e-05	1630.45	0.000551846	1675.91	-5.61818e-05
1630.51	0.00055118	1650.72	0.000172289	1662.83	3.94469e-05	1630.51	0.000551955	1677.84	-6.6988e-05
1630.56	0.000551226	1650.78	0.000172327	1662.88	3.94934e-05	1630.56	0.000552019	1679.77	-7.49716e-05
1630.59	0.000551249	1650.82	0.000172347	1662.91	3.95202e-05	1630.59	0.000552055	1681.69	-7.59519e-05
1630.62	0.000551259	1650.85	0.000172357	1662.94	3.95345e-05	1630.62	0.000552075	1683.62	-6.19596e-05
1630.64	0.000551263	1650.87	0.000172361	1662.96	3.95416e-05	1630.64	0.000552085	1685.55	-4.51391e-05
1630.65	0.000551264	1650.89	0.000172363	1662.98	3.95447e-05	1630.65	0.00055209	1687.48	-3.68658e-05
1630.65	0.000551264	1650.9	0.000172363	1662.99	3.95458e-05	1630.65	0.000552092	1689.41	-3.14269e-05
1630.65	0.000551265	1650.9	0.000172363	1663	3.95461e-05	1630.65	0.000552093	1691.34	-2.71084e-05
1630.65	0.000551265	1650.9	0.000172363	1663	3.95462e-05	1630.65	0.000552093	1693.27	-2.29674e-05
1630.65	0.000551265	1650.9	0.000172363	1663	3.95462e-05	1630.65	0.000552093	1695.19	-1.66903e-05
1630.66	0.000551265	1650.9	0.000172363	1663	3.95462e-05	1630.66	0.000552094	1697.12	-1.02316e-05
1630.66	0.000551264	1650.91	0.000172363	1663	3.95462e-05	1630.66	0.000552096	1699.05	-4.10392e-06
1630.67	0.000551263	1650.91	0.000172363	1663	3.95462e-05	1630.67	0.000552099	1700.98	4.19145e-08
1630.69	0.000551259	1650.92	0.000172363	1663	3.95462e-05	1630.69	0.000552102
1630.72	0.000551248	1650.93	0.000172362	1663.01	3.95459e-05	1630.72	0.000552101
1630.76	0.000551222	1650.95	0.000172358	1663.02	3.95452e-05	1630.76	0.00055209
1630.81	0.00055117	1650.98	0.000172349	1663.03	3.95431e-05	1630.81	0.000552056
1630.87	0.000551072	1651.02	0.000172332	1663.05	3.95384e-05	1630.87	0.000551983
1630.95	0.000550901	1651.07	0.0001723	1663.07	3.95288e-05	1630.95	0.000551843
1631.05	0.00055062	1651.13	0.000172244	1663.1	3.9511e-05	1631.05	0.000551599
1631.17	0.000550178	1651.21	0.000172152	1663.14	3.94799e-05	1631.17	0.000551222
1631.31	0.000549507	1651.3	0.000172007	1663.19	3.94289e-05	1631.31	0.000550653
1631.48	0.000548524	1651.41	0.000171788	1663.24	3.93486e-05	1631.48	0.000549788
1631.67	0.000547123	1651.53	0.000171466	1663.31	3.92273e-05	1631.67	0.000548523
1631.88	0.000545173	1651.68	0.000171008	1663.38	3.90499e-05	1631.88	0.000546729
1632.13	0.00054252	1651.84	0.00017037	1663.47	3.87978e-05	1632.13	0.000544252
1632.4	0.00053898	1652.03	0.000169503	1663.57	3.84488e-05	1632.4	0.000540911
1632.71	0.000534343	1652.24	0.000168346	1663.68	3.7977e-05	1632.71	0.00053663
1633.05	0.00052837	1652.48	0.000166832	1663.81	3.73531e-05	1633.05	0.000531091
1633.43	0.0005208	1652.74	0.000164883	1663.96	3.65453e-05	1633.43	0.000523999
1633.85	0.00051135	1653.03	0.000162413	1664.11	3.55206e-05	1633.85	0.000515154
1634.3	0.000499733	1653.35	0.000159333	1664.29	3.4247e-05	1634.3	0.000504479
1634.8	0.000485663	1653.7	0.000155551	1664.48	3.26969e-05	1634.8	0.000491436
1635.34	0.000468878	1654.08	0.000150975	1664.69	3.08502e-05	1635.34	0.000476165
1635.92	0.000449161	1654.49	0.000145524	1664.93	2.87001e-05	1635.92	0.000458297
1636.55	0.000426373	1654.94	0.000139133	1665.18	2.6257e-05	1636.55	0.000438079
1637.23	0.000400476	1655.42	0.000131763	1665.45	2.35535e-05	1637.23	0.000415272
1637.96	0.000371572	1655.95	0.000123409	1665.74	2.06473e-05	1637.96	0.00039086
1638.75	0.000339927	1656.5	0.000114115	1666.06	1.76214e-05	1638.75	0.000364868
1639.58	0.000305994	1657.1	0.000103979	1666.4	1.45803e-05	1639.58	0.000338172
1640.48	0.000270423	1657.75	9.31577e-05	1666.76	1.16417e-05	1640.48	0.000311861
1641.43	0.000234038	1658.43	8.18734e-05	1667.15	8.92371e-06	1641.43	0.000287117
1642.43	0.000197809	1659.16	7.04021e-05	1667.56	6.52932e-06	1642.43	0.000265078
1643.5	0.000162783	1659.93	5.90617e-05	1668.01	4.5316e-06	1643.5	0.000246732
1644.64	0.000129997	1660.75	4.81887e-05	1668.48	2.96273e-06	1644.64	0.000232895
1645.84	0.000100377	1661.62	3.81082e-05	1668.97	1.81093e-06	1645.84	0.000223335
1647.1	7.46379e-05	1662.54	2.9101e-05	1669.5	1.02633e-06	1647.1	0.000217127
1648.43	5.32081e-05	1663.51	2.13725e-05	1670.06	5.34484e-07	1648.43	0.000212238
1649.84	3.61831e-05	1664.53	1.50299e-05	1670.64	2.53275e-07	1649.84	0.000205971
1651.31	2.33354e-05	1665.6	1.00727e-05	1671.26	1.08056e-07	1651.31	0.00019532
1652.86	1.41713e-05	1666.73	6.40021e-06	1671.92	4.10306e-08	1652.86	0.000178044
1654.48	8.02588e-06	1667.92	3.83446e-06	1672.25	2.411e-08	1654.48	0.000153736
1656.19	4.17457e-06	1669.16	2.15323e-06	1675.84	2.53182e-11	1656.19	0.000124328
1657.97	1.93411e-06	1670.47	1.1261e-06	1679.44	2.86214e-15	1657.97	9.59025e-05
1659.83	7.34076e-07	1671.83	5.44742e-07	1683.03	3.38813e-20	1659.83	7.79075e-05
1661.77	1.4893e-07	1672.54	3.6712e-07	1686.62	0	1661.77	7.14528e-05
1662.78	-6.78103e-09	1679.65	3.31241e-09	1690.21	0	1662.78	6.65647e-05
1675.51	-1.86323e-07	1686.76	7.91287e-12	1693.8	0	1675.51	3.08638e-08
1688.24	-9.31929e-08	1693.87	5.00468e-15	1697.39	0	1688.24	-9.33072e-08
1700.98	1.34895e-10	1700.98	8.40257e-19	1700.98	0	1700.98	1.45076e-11
--	--	--	--	--	--	--	--	--	--
--	--	--	--	--	--	--	--	--	--
60 min
β-sheet		Random coil		Turn		original data		fitted curves
Wavenumber (cm-1)	Extinction (%)	Wavenumber (cm-1)	Extinction (%)	Wavenumber (cm-1)	Extinction (%)	Wavenumber (cm-1)	Extinction (%)	Wavenumber (cm-1)	Extinction (%)
1600.69	2.64708e-05	1600.69	7.91631e-07	1600.69	0	1600.69	1.55111e-08	1600.69	-1.69139e-08
1601.55	3.40577e-05	1602.36	1.21003e-06	1607.39	0	1602.62	1.87e-05	1601.55	7.96852e-06
1603.21	5.42427e-05	1605.58	2.65257e-06	1614.09	0	1604.55	4.85e-05	1603.21	2.91e-05
1604.8	8.23476e-05	1608.67	5.37208e-06	1620.78	0	1606.48	0.0001035	1604.8	5.82e-05
1606.31	0.000119646	1611.62	1.01171e-05	1627.48	0	1608.41	0.0001805	1606.31	9.69e-05
1607.77	0.000167	1614.45	1.78263e-05	1634.18	0	1610.34	0.0002798	1607.77	0.0001458
1609.15	0.000224719	1617.15	2.9556e-05	1640.87	1.24006e-18	1612.27	0.0004052	1609.15	0.0002054
1610.47	0.000292481	1619.73	4.63584e-05	1647.57	3.77e-14	1614.19	0.0005634	1610.47	0.0002756
1611.73	0.00036933	1622.19	6.91312e-05	1654.27	1.55287e-10	1616.12	0.0007464	1611.73	0.0003548
1612.93	0.000453763	1624.54	9.84687e-05	1660.96	8.67424e-08	1618.05	0.0009553	1612.93	0.0004428
1614.06	0.000543859	1626.76	0.000134547	1661.56	1.38152e-07	1619.98	0.00117	1614.06	0.0005362
1615.14	0.000637452	1628.88	0.000177067	1662.71	3.24799e-07	1621.91	0.00138	1615.14	0.0006341
1616.16	0.000732307	1630.89	0.000225269	1663.81	6.95222e-07	1623.84	0.00155	1616.16	0.0007336
1617.13	0.000826281	1632.79	0.000278003	1664.85	1.36629e-06	1625.77	0.00168	1617.13	0.000832
1618.04	0.000917452	1634.59	0.000333852	1665.85	2.48473e-06	1627.69	0.00176	1618.04	0.0009292
1618.9	0.001	1636.29	0.00039127	1666.8	4.21212e-06	1629.62	0.00176	1618.9	0.00102
1619.71	0.00109	1637.89	0.00044872	1667.7	6.70109e-06	1631.55	0.00172	1619.71	0.00111
1620.47	0.00116	1639.4	0.00050479	1668.55	1.00678e-05	1633.48	0.00162	1620.47	0.00119
1621.19	0.00123	1640.82	0.000558279	1669.36	1.43674e-05	1635.41	0.00151	1621.19	0.00126
1621.85	0.00129	1642.15	0.000608244	1670.13	1.95794e-05	1637.34	0.0014	1621.85	0.00133
1622.48	0.00134	1643.39	0.000654019	1670.85	2.56052e-05	1639.27	0.0013	1622.48	0.00139
1623.06	0.00139	1644.55	0.000695207	1671.53	3.22794e-05	1641.19	0.00122	1623.06	0.00144
1623.59	0.00143	1645.63	0.000731647	1672.18	3.93896e-05	1643.12	0.00116	1623.59	0.00149
1624.09	0.00146	1646.63	0.000763378	1672.78	4.67019e-05	1645.05	0.00109	1624.09	0.00153
1624.55	0.00149	1647.56	0.000790592	1673.35	5.39852e-05	1646.98	0.00103	1624.55	0.00156
1624.98	0.00151	1648.42	0.000813597	1673.87	6.10316e-05	1648.91	0.0009881	1624.98	0.00159
1625.36	0.00153	1649.21	0.000832768	1674.37	6.76705e-05	1650.84	0.0009607	1625.36	0.00162
1625.72	0.00154	1649.93	0.000848522	1674.83	7.37755e-05	1652.77	0.0009373	1625.72	0.00164
1626.04	0.00156	1650.59	0.000861289	1675.25	7.92657e-05	1654.69	0.0009163	1626.04	0.00166
1626.33	0.00157	1651.19	0.000871487	1675.65	8.41021e-05	1656.62	0.0008954	1626.33	0.00167
1626.6	0.00157	1651.74	0.000879514	1676.01	8.8281e-05	1658.55	0.0008698	1626.6	0.00168
1626.83	0.00158	1652.22	0.000885735	1676.35	9.18267e-05	1660.48	0.0008339	1626.83	0.00169
1627.04	0.00158	1652.66	0.000890477	1676.66	9.4783e-05	1662.41	0.0007889	1627.04	0.0017
1627.22	0.00159	1653.05	0.000894029	1676.94	9.72065e-05	1664.34	0.0007322	1627.22	0.00171
1627.38	0.00159	1653.39	0.000896637	1677.19	9.91604e-05	1666.27	0.0006698	1627.38	0.00171
1627.52	0.00159	1653.69	0.000898511	1677.43	0.00010071	1668.19	0.0006051	1627.52	0.00172
1627.64	0.00159	1653.95	0.000899825	1677.63	0.000101917	1670.12	0.0005428	1627.64	0.00172
1627.75	0.00159	1654.18	0.000900722	1677.82	0.000102841	1672.05	0.0004904	1627.75	0.00172
1627.83	0.00159	1654.37	0.000901313	1677.99	0.000103536	1673.98	0.0004435	1627.83	0.00173
1627.9	0.00159	1654.52	0.00090169	1678.13	0.000104047	1675.91	0.0004025	1627.9	0.00173
1627.96	0.00159	1654.65	0.000901918	1678.26	0.000104415	1677.84	0.0003612	1627.96	0.00173
1628	0.00159	1654.76	0.000902049	1678.37	0.000104673	1679.77	0.0003116	1628	0.00173
1628.03	0.00159	1654.84	0.00090212	1678.47	0.000104849	1681.69	0.0002577	1628.03	0.00173
1628.05	0.00159	1654.9	0.000902155	1678.55	0.000104966	1683.62	0.000194	1628.05	0.00173
1628.07	0.00159	1654.94	0.00090217	1678.61	0.00010504	1685.55	0.0001391	1628.07	0.00173
1628.08	0.00159	1654.97	0.000902175	1678.67	0.000105085	1687.48	0.0001176	1628.08	0.00173
1628.08	0.00159	1654.99	0.000902177	1678.71	0.000105111	1689.41	0.0001069	1628.08	0.00173
1628.09	0.00159	1655	0.000902177	1678.75	0.000105125	1691.34	9.15e-05	1628.09	0.00173
1628.09	0.00159	1655	0.000902177	1678.77	0.000105132	1693.27	7.5e-05	1628.09	0.00173
1628.09	0.00159	1655	0.000902177	1678.79	0.000105135	1695.19	5.49e-05	1628.09	0.00173
1628.09	0.00159	1655	0.000902177	1678.8	0.000105136	1697.12	3.45e-05	1628.09	0.00173
1628.09	0.00159	1655	0.000902177	1678.81	0.000105136	1699.05	1.85e-05	1628.09	0.00173
1628.11	0.00159	1655.01	0.000902177	1678.81	0.000105136	1700.98	1.50397e-08	1628.11	0.00173
1628.13	0.00159	1655.02	0.000902176	1678.82	0.000105136	--	--	1628.13	0.00173
1628.16	0.00159	1655.04	0.000902173	1678.82	0.000105136	--	--	1628.16	0.00173
1628.2	0.00159	1655.08	0.000902165	1678.82	0.000105136	--	--	1628.2	0.00173
1628.25	0.00159	1655.12	0.000902146	1678.82	0.000105136	--	--	1628.25	0.00173
1628.32	0.00159	1655.18	0.000902108	1678.82	0.000105136	--	--	1628.32	0.00174
1628.41	0.00159	1655.26	0.000902036	1678.83	0.000105136	--	--	1628.41	0.00174
1628.52	0.00159	1655.35	0.000901912	1678.85	0.000105134	--	--	1628.52	0.00174
1628.65	0.00159	1655.47	0.000901708	1678.87	0.000105129	--	--	1628.65	0.00174
1628.81	0.00159	1655.61	0.000901386	1678.9	0.000105119	--	--	1628.81	0.00174
1628.99	0.00158	1655.77	0.000900899	1678.94	0.000105097	--	--	1628.99	0.00174
1629.19	0.00158	1655.96	0.000900183	1679	0.000105057	--	--	1629.19	0.00174
1629.43	0.00158	1656.18	0.000899163	1679.07	0.000104988	--	--	1629.43	0.00175
1629.7	0.00157	1656.44	0.00089774	1679.15	0.000104874	--	--	1629.7	0.00174
1630	0.00156	1656.72	0.000895801	1679.25	0.000104695	--	--	1630	0.00174
1630.33	0.00155	1657.05	0.000893205	1679.37	0.000104423	--	--	1630.33	0.00174
1630.71	0.00153	1657.41	0.00088979	1679.51	0.000104026	--	--	1630.71	0.00173
1631.12	0.00151	1657.81	0.000885368	1679.66	0.000103462	--	--	1631.12	0.00172
1631.58	0.00149	1658.25	0.000879723	1679.85	0.00010268	--	--	1631.58	0.00171
1632.07	0.00146	1658.74	0.000872614	1680.05	0.00010162	--	--	1632.07	0.0017
1632.62	0.00142	1659.27	0.000863772	1680.28	0.000100216	--	--	1632.62	0.00168
1633.21	0.00138	1659.85	0.000852909	1680.54	9.83918e-05	--	--	1633.21	0.00165
1633.85	0.00133	1660.48	0.000839719	1680.83	9.60689e-05	--	--	1633.85	0.00162
1634.54	0.00127	1661.17	0.000823886	1681.14	9.31668e-05	--	--	1634.54	0.00158
1635.28	0.0012	1661.91	0.000805097	1681.49	8.96109e-05	--	--	1635.28	0.00154
1636.08	0.00112	1662.7	0.000783054	1681.88	8.53396e-05	--	--	1636.08	0.00149
1636.93	0.00104	1663.56	0.000757493	1682.29	8.03143e-05	--	--	1636.93	0.00143
1637.85	0.000945844	1664.47	0.000728206	1682.75	7.45303e-05	--	--	1637.85	0.00137
1638.83	0.000847978	1665.45	0.000695065	1683.24	6.80282e-05	--	--	1638.83	0.00131
1639.86	0.000746328	1666.5	0.000658048	1683.77	6.09035e-05	--	--	1639.86	0.00125
1640.97	0.000643287	1667.61	0.000617263	1684.34	5.3312e-05	--	--	1640.97	0.00119
1642.14	0.000541577	1668.79	0.000572979	1684.95	4.54681e-05	--	--	1642.14	0.00113
1643.38	0.000444058	1670.04	0.000525637	1685.61	3.76347e-05	--	--	1643.38	0.00108
1644.69	0.000353489	1671.37	0.000475865	1686.31	3.0101e-05	--	--	1644.69	0.00104
1646.07	0.000272258	1672.77	0.000424468	1687.06	2.31525e-05	--	--	1646.07	0.001
1647.53	0.000202135	1674.25	0.000372414	1687.85	1.70351e-05	--	--	1647.53	0.0009744
1649.06	0.000144084	1675.81	0.000320788	1688.7	1.19206e-05	--	--	1649.06	0.0009563
1650.67	9.81781e-05	1677.46	0.000270736	1689.6	7.88303e-06	--	--	1650.67	0.0009443
1652.37	6.36517e-05	1679.18	0.000223392	1690.55	4.89231e-06	--	--	1652.37	0.0009347
1654.14	3.90674e-05	1681	0.000179789	1691.56	2.82795e-06	--	--	1654.14	0.0009238
1656	2.25779e-05	1682.9	0.000140779	1692.62	1.51006e-06	--	--	1656	0.0009071
1657.95	1.22151e-05	1684.89	0.000106959	1693.73	7.38251e-07	--	--	1657.95	0.0008808
1659.99	6.1484e-06	1686.98	7.86208e-05	1694.91	3.27273e-07	--	--	1659.99	0.0008417
1662.11	2.86022e-06	1689.15	5.57379e-05	1696.15	1.30192e-07	--	--	1662.11	0.0007883
1663.21	1.88986e-06	1691.43	3.7985e-05	1697.45	4.59562e-08	--	--	1663.21	0.0007564
1675.8	6.35931e-09	1693.81	2.47961e-05	1698.81	1.42213e-08	--	--	1675.8	0.0003959
1688.39	3.79043e-12	1695.03	1.96902e-05	1700.24	3.80828e-09	--	--	1688.39	6.91e-05
1700.98	4.00193e-16	1700.98	5.80752e-06	1700.98	1.85865e-09	--	--	1700.98	-1.71916e-08
						--	--
						--	--
300 min
β-sheet		Random coil		Turn		original data		fitted curves
Wavenumber (cm-1)	Extinction (%)	Wavenumber (cm-1)	Extinction (%)	Wavenumber (cm-1)	Extinction (%)	Wavenumber (cm-1)	Extinction (%)	Wavenumber (cm-1)	Extinction (%)
1600.69	6.05139e-05	1600.69	6.32927e-07	1600.69	2.04306e-15	1600.69	-4.80019e-08	1600.69	6.11469e-05
1601.51	7.55584e-05	1602.23	1.01216e-06	1617.2	7.53111e-11	1602.62	3.19e-05	1601.51	7.63914e-05
1603.08	0.000113857	1605.22	2.41223e-06	1633.7	1.92723e-07	1604.55	9.37e-05	1603.08	0.000115267
1604.59	0.000164475	1608.08	5.26659e-06	1634.96	3.1434e-07	1606.48	0.0002133	1604.59	0.000166591
1606.03	0.000228583	1610.81	1.061e-05	1637.4	7.75851e-07	1608.41	0.000369	1606.03	0.000231803
1607.4	0.000306644	1613.43	1.98572e-05	1639.74	1.74481e-06	1610.34	0.0005436	1607.4	0.000311238
1608.72	0.000398309	1615.93	3.47445e-05	1641.97	3.60336e-06	1612.27	0.0007517	1608.72	0.000404826
1609.97	0.000502412	1618.32	5.71722e-05	1644.1	6.88398e-06	1614.19	0.00101	1609.97	0.000511374
1611.16	0.000617055	1620.6	8.89633e-05	1646.14	1.22494e-05	1616.12	0.0013	1611.16	0.000628898
1612.3	0.000739777	1622.77	0.000131581	1648.08	2.04317e-05	1618.05	0.00159	1612.3	0.000755628
1613.38	0.000867761	1624.83	0.000185868	1649.94	3.21357e-05	1619.98	0.00187	1613.38	0.00088742
1614.4	0.00099806	1626.79	0.000251866	1651.7	4.79252e-05	1621.91	0.0021	1614.4	0.00102
1615.37	0.00113	1628.65	0.000328751	1653.37	6.81173e-05	1623.84	0.00229	1615.37	0.00116
1616.28	0.00125	1630.41	0.000414899	1654.95	9.27104e-05	1625.77	0.00243	1616.28	0.00129
1617.15	0.00138	1632.08	0.000508058	1656.46	0.000121361	1627.69	0.0025	1617.15	0.00142
1617.97	0.00149	1633.65	0.000605586	1657.88	0.000153416	1629.62	0.00249	1617.97	0.00154
1618.74	0.0016	1635.14	0.00070471	1659.22	0.00018798	1631.55	0.00244	1618.74	0.00166
1619.46	0.00169	1636.53	0.00080277	1660.49	0.00022402	1633.48	0.00233	1619.46	0.00176
1620.13	0.00178	1637.84	0.000897407	1661.68	0.000260469	1635.41	0.0022	1620.13	0.00186
1620.77	0.00185	1639.07	0.000986688	1662.8	0.000296317	1637.34	0.00209	1620.77	0.00195
1621.36	0.00192	1640.23	0.00107	1663.85	0.000330687	1639.27	0.00199	1621.36	0.00202
1621.91	0.00198	1641.3	0.00114	1664.83	0.00036288	1641.19	0.00191	1621.91	0.00209
1622.42	0.00203	1642.3	0.00121	1665.75	0.000392392	1643.12	0.00184	1622.42	0.00215
1622.89	0.00207	1643.23	0.00127	1666.6	0.000418916	1645.05	0.00176	1622.89	0.0022
1623.33	0.0021	1644.09	0.00132	1667.39	0.000442316	1646.98	0.00169	1623.33	0.00225
1623.73	0.00213	1644.88	0.00136	1668.12	0.000462605	1648.91	0.00167	1623.73	0.00229
1624.1	0.00216	1645.61	0.0014	1668.8	0.000479908	1650.84	0.00165	1624.1	0.00232
1624.43	0.00218	1646.28	0.00143	1669.43	0.000494434	1652.77	0.00161	1624.43	0.00235
1624.74	0.00219	1646.89	0.00145	1670	0.000506441	1654.69	0.00156	1624.74	0.00237
1625.02	0.0022	1647.45	0.00147	1670.52	0.000516217	1656.62	0.00151	1625.02	0.00239
1625.27	0.00221	1647.95	0.00148	1670.99	0.000524055	1658.55	0.00145	1625.27	0.00241
1625.49	0.00222	1648.4	0.0015	1671.42	0.000530243	1660.48	0.0014	1625.49	0.00243
1625.69	0.00222	1648.81	0.0015	1671.81	0.000535049	1662.41	0.00134	1625.69	0.00244
1625.86	0.00223	1649.17	0.00151	1672.15	0.00053872	1664.34	0.00128	1625.86	0.00245
1626.02	0.00223	1649.49	0.00152	1672.46	0.000541472	1666.27	0.00119	1626.02	0.00246
1626.15	0.00223	1649.77	0.00152	1672.73	0.000543496	1668.19	0.00109	1626.15	0.00246
1626.26	0.00223	1650.01	0.00152	1672.97	0.00054495	1670.12	0.000989	1626.26	0.00247
1626.36	0.00223	1650.21	0.00152	1673.17	0.000545971	1672.05	0.0009016	1626.36	0.00247
1626.44	0.00223	1650.39	0.00152	1673.35	0.000546668	1673.98	0.0008228	1626.44	0.00247
1626.5	0.00223	1650.53	0.00153	1673.5	0.000547127	1675.91	0.0007551	1626.5	0.00248
1626.56	0.00223	1650.65	0.00153	1673.62	0.00054742	1677.84	0.0006856	1626.56	0.00248
1626.6	0.00224	1650.75	0.00153	1673.73	0.000547597	1679.77	0.0005989	1626.6	0.00248
1626.63	0.00224	1650.82	0.00153	1673.81	0.000547699	1681.69	0.0005042	1626.63	0.00248
1626.65	0.00224	1650.88	0.00153	1673.87	0.000547754	1683.62	0.0003943	1626.65	0.00248
1626.66	0.00224	1650.92	0.00153	1673.92	0.000547781	1685.55	0.0003014	1626.66	0.00248
1626.67	0.00224	1650.95	0.00153	1673.95	0.000547793	1687.48	0.0002694	1626.67	0.00248
1626.68	0.00224	1650.96	0.00153	1673.98	0.000547797	1689.41	0.000256	1626.68	0.00248
1626.68	0.00224	1650.97	0.00153	1673.99	0.000547799	1691.34	0.0002312	1626.68	0.00248
1626.68	0.00224	1650.97	0.00153	1674	0.000547799	1693.27	0.0002015	1626.68	0.00248
1626.68	0.00224	1650.97	0.00153	1674	0.000547799	1695.19	0.0001634	1626.68	0.00248
1626.68	0.00224	1650.97	0.00153	1674	0.000547799	1697.12	0.0001174	1626.68	0.00248
1626.69	0.00224	1650.98	0.00153	1674	0.000547799	1699.05	6.14e-05	1626.69	0.00248
1626.7	0.00224	1650.98	0.00153	1674	0.000547799	1700.98	-4.81257e-08	1626.7	0.00248
1626.72	0.00224	1651	0.00153	1674.01	0.000547799	--	--	1626.72	0.00248
1626.75	0.00224	1651.02	0.00153	1674.02	0.000547798	--	--	1626.75	0.00249
1626.79	0.00223	1651.05	0.00153	1674.03	0.000547797	--	--	1626.79	0.00249
1626.85	0.00223	1651.09	0.00153	1674.05	0.000547792	--	--	1626.85	0.00249
1626.92	0.00223	1651.15	0.00153	1674.08	0.000547781	--	--	1626.92	0.00249
1627.01	0.00223	1651.23	0.00153	1674.12	0.000547759	--	--	1627.01	0.00249
1627.12	0.00223	1651.33	0.00153	1674.17	0.000547719	--	--	1627.12	0.0025
1627.26	0.00223	1651.44	0.00153	1674.24	0.000547648	--	--	1627.26	0.0025
1627.41	0.00223	1651.58	0.00152	1674.32	0.000547532	--	--	1627.41	0.00251
1627.59	0.00223	1651.74	0.00152	1674.41	0.00054735	--	--	1627.59	0.00251
1627.8	0.00222	1651.94	0.00152	1674.52	0.000547073	--	--	1627.8	0.00251
1628.04	0.00221	1652.16	0.00152	1674.65	0.000546667	--	--	1628.04	0.00252
1628.31	0.0022	1652.41	0.00152	1674.8	0.000546087	--	--	1628.31	0.00252
1628.62	0.00219	1652.7	0.00151	1674.97	0.000545279	--	--	1628.62	0.00252
1628.96	0.00217	1653.02	0.00151	1675.16	0.000544178	--	--	1628.96	0.00252
1629.34	0.00215	1653.38	0.0015	1675.38	0.000542703	--	--	1629.34	0.00251
1629.76	0.00212	1653.78	0.00149	1675.62	0.000540763	--	--	1629.76	0.00251
1630.22	0.00209	1654.22	0.00148	1675.9	0.00053825	--	--	1630.22	0.0025
1630.73	0.00205	1654.71	0.00146	1676.19	0.00053504	--	--	1630.73	0.00248
1631.28	0.002	1655.24	0.00144	1676.52	0.000530996	--	--	1631.28	0.00246
1631.88	0.00193	1655.82	0.00142	1676.88	0.000525963	--	--	1631.88	0.00243
1632.53	0.00186	1656.45	0.00139	1677.27	0.000519775	--	--	1632.53	0.0024
1633.23	0.00178	1657.14	0.00136	1677.7	0.000512255	--	--	1633.23	0.00236
1633.98	0.00168	1657.88	0.00132	1678.16	0.000503218	--	--	1633.98	0.00231
1634.79	0.00157	1658.67	0.00127	1678.66	0.00049248	--	--	1634.79	0.00225
1635.66	0.00145	1659.53	0.00122	1679.2	0.00047986	--	--	1635.66	0.00219
1636.59	0.00132	1660.44	0.00116	1679.78	0.000465198	--	--	1636.59	0.00213
1637.58	0.00118	1661.42	0.00109	1680.4	0.000448359	--	--	1637.58	0.00206
1638.64	0.00104	1662.46	0.00102	1681.06	0.00042925	--	--	1638.64	0.002
1639.76	0.000896109	1663.58	0.000935813	1681.76	0.000407836	--	--	1639.76	0.00193
1640.94	0.00075328	1664.76	0.000850192	1682.51	0.000384152	--	--	1640.94	0.00188
1642.2	0.00061656	1666.01	0.000760755	1683.31	0.00035832	--	--	1642.2	0.00182
1643.53	0.000489821	1667.33	0.000669209	1684.16	0.000330561	--	--	1643.53	0.00178
1644.94	0.000376393	1668.74	0.000577541	1685.05	0.000301199	--	--	1644.94	0.00175
1646.42	0.000278716	1670.21	0.000487921	1686	0.00027067	--	--	1646.42	0.00172
1647.97	0.000198078	1671.77	0.000402549	1687	0.000239503	--	--	1647.97	0.0017
1649.61	0.000134514	1673.42	0.000323493	1688.05	0.00020831	--	--	1649.61	0.00168
1651.33	8.68761e-05	1675.14	0.000252505	1689.16	0.000177756	--	--	1651.33	0.00166
1653.13	5.30927e-05	1676.95	0.000190863	1690.33	0.000148514	--	--	1653.13	0.00162
1655.02	3.05352e-05	1678.85	0.000139254	1691.55	0.000121223	--	--	1655.02	0.00158
1657	1.64309e-05	1680.84	9.77275e-05	1692.83	9.64405e-05	--	--	1657	0.00151
1659.06	8.22044e-06	1682.93	6.57232e-05	1694.18	7.45911e-05	--	--	1659.06	0.00144
1661.22	3.79838e-06	1685.1	4.21867e-05	1695.59	5.59357e-05	--	--	1661.22	0.00135
1662.34	2.50058e-06	1687.38	2.57351e-05	1697.06	4.05512e-05	--	--	1662.34	0.00131
1675.22	7.59669e-09	1689.75	1.4852e-05	1698.59	2.83322e-05	--	--	1675.22	0.000793721
1688.1	3.91674e-12	1690.98	1.10338e-05	1699.39	2.33324e-05	--	--	1688.1	0.000229458
1700.98	3.42716e-16	1700.98	6.89035e-07	1700.98	1.55108e-05	--	--	1700.98	1.61998e-05
						--	--
						--	--
						--	--
						--	--
						--	--
						--	--
						--	--
						--	--
						--	--
						--	--
						--	--
						--	--
						--	--
						--	--
						--	--
						--	--
						--	--
						--	--
						--	--
						--	--
						--	--
						--	--
						--	--
						--	--
						--	--
						--	--
						--	--
						--	--
						--	--
						--	--
						--	--
						--	--
						--	--
						--	--
						--	--
						--	--
						--	--
						--	--
						--	--
						--	--
						--	--
						--	--
						--	--
						--	--
						--	--
						--	--
						--	--
						--	--
						--	--
						--	--
						--	--
						--	--
						--	--
						--	--
						--	--
						--	--
						--	--
						--	--
						--	--
						--	--
						--	--
						--	--
						--	--
						--	--
						--	--
						--	--
						--	--
						--	--
						--	--
						--	--
						--	--
						--	--
						--	--
						--	--
						--	--
						--	--
						--	--
						--	--
						--	--
						--	--
						--	--
						--	--
						--	--
						--	--
						--	--
						--	--
						--	--
						--	--
						--	--
						--	--
						--	--
						--	--
						--	--
						--	--
						--	--
						--	--
						--	--
						--	--
						--	--
						--	--
						--	--
						--	--
						--	--
						--	--
						--	--
						--	--
						--	--
						--	--
						--	--
