# Supplementary material for: In-situ observation of silk nanofibril assembly via graphene plasmonic infrared sensor
Source: Nat Commun. 2024 May 31;15:4643. doi: 10.1038/s41467-024-49076-5 (PMC11143229; doi:10.1038/s41467-024-49076-5)
Supplement: Supplementary file 4 — Source Data [file 41467_2024_49076_MOESM4_ESM.zip › source data/SNF_SourceData_FigS10.xlsx]

## Sheet: Sheet1
Source data of Figure S10a				Source data of Figure S10b				Source data of Figure S10c				Source data of Figure S10d
amide I				β-sheet				Random coil				Turn
Growth time (min)	Area	error bar		Growth time (min)	Area	error bar		Growth time (min)	Area	error bar		Growth time (min)	Area	error bar
15	0.00794	0.00377		15	0.00654	0.00221		15	0.000862	0.000927713		15	0.000453	0.000435811
30	0.03742	0.01612		30	0.02489	0.00921		30	0.01154	0.00682		30	0.00101	0.000190161
60	0.06112	0.01314		60	0.03709	0.00191		60	0.02225	0.01076		60	0.00178	0.00114
300	0.10343	0.01216		300	0.04832	0.00491		300	0.04486	0.00336		300	0.00995	0.00415
