# Supplementary material for: In-situ observation of silk nanofibril assembly via graphene plasmonic infrared sensor
Source: Nat Commun. 2024 May 31;15:4643. doi: 10.1038/s41467-024-49076-5 (PMC11143229; doi:10.1038/s41467-024-49076-5)
Supplement: Supplementary file 4 — Source Data [file 41467_2024_49076_MOESM4_ESM.zip › source data/SNF_SourceData_FigS11a.xlsx]

## Sheet: Sheet1
Source data of Figure S11a
ΔVG=150V-1						ΔVG=150V-2						ΔVG=150V-3						ΔVG=150V-4						average ∆Extinction spectra			β-sheet			Random coil			Turn
baseline			Extinction spectrum			baseline			Extinction spectrum			baseline			Extinction spectrum			baseline			Extinction spectrum			Wavenumber (cm-1)	Extinction		Wavenumber (cm-1)	Extinction		Wavenumber (cm-1)	Extinction		Wavenumber (cm-1)	Extinction
Wavenumber (cm-1)	Extinction		Wavenumber (cm-1)	Extinction		Wavenumber (cm-1)	Extinction		Wavenumber (cm-1)	Extinction		Wavenumber (cm-1)	Extinction		Wavenumber (cm-1)	Extinction		Wavenumber (cm-1)	Extinction		Wavenumber (cm-1)	Extinction		1432.91	-5.74276e-06		1600.69	3.88861e-06		1600.69	9.95859e-32		1600.69	6.30773e-53
1400.13	0.000577866		1060.7	0.00302		1400.13	0.000577866		1060.7	0.00226		1400.13	0.000577866		1060.7	0.00304		1400.13	0.000577866		1060.7	0.00203		1434.84	-2.35741e-05		1601.5	5.02674e-06		1608.63	4.41347e-25		1607.63	8.23856e-46
1402.05	0.000603173		1062.63	0.00298		1402.05	0.000603173		1062.63	0.0022		1402.05	0.000603173		1062.63	0.00293		1402.05	0.000603173		1062.63	0.00213		1436.77	-3.01321e-05		1603.05	8.07582e-06		1616.56	2.26884e-19		1614.57	2.91981e-39
1403.98	0.000628608		1064.56	0.00293		1403.98	0.000628608		1064.56	0.00218		1403.98	0.000628608		1064.56	0.00287		1403.98	0.000628608		1064.56	0.00226		1438.7	-2.29843e-05		1604.54	1.23561e-05		1624.49	1.35292e-14		1621.51	2.80791e-33
1405.91	0.000654362		1066.49	0.00294		1405.91	0.000654362		1066.49	0.00223		1405.91	0.000654362		1066.49	0.00296		1405.91	0.000654362		1066.49	0.00243		1440.62	1.37943e-05		1605.96	1.80783e-05		1632.42	9.35793e-11		1628.45	7.32718e-28
1407.84	0.000680624		1068.42	0.00293		1407.84	0.000680624		1068.42	0.0023		1407.84	0.000680624		1068.42	0.00306		1407.84	0.000680624		1068.42	0.00257		1442.55	5.0785e-05		1607.32	2.53911e-05		1640.36	7.50813e-08		1635.39	5.18819e-23
1409.77	0.00070758		1070.34	0.00282		1409.77	0.00070758		1070.34	0.00235		1409.77	0.00070758		1070.34	0.003		1409.77	0.00070758		1070.34	0.00258		1444.48	5.76917e-05		1608.61	3.43569e-05		1641.03	1.19969e-07		1642.33	9.96828e-19
1411.7	0.000735395		1072.27	0.00268		1411.7	0.000735395		1072.27	0.00236		1411.7	0.000735395		1072.27	0.00287		1411.7	0.000735395		1072.27	0.00257		1446.41	5.26096e-05		1609.85	4.49373e-05		1642.33	2.84206e-07		1649.27	5.19696e-15
1413.63	0.000764096		1074.2	0.00248		1413.63	0.000764096		1074.2	0.00233		1413.63	0.000764096		1074.2	0.00268		1413.63	0.000764096		1074.2	0.00261		1448.34	4.3083e-05		1611.03	5.69924e-05		1643.58	6.13713e-07		1656.21	7.35198e-12
1415.55	0.000793496		1076.13	0.00234		1415.55	0.000793496		1076.13	0.00227		1415.55	0.000793496		1076.13	0.00251		1415.55	0.000793496		1076.13	0.0027		1450.27	2.9596e-05		1612.15	7.02912e-05		1644.77	1.21787e-06		1663.15	2.82217e-09
1417.48	0.000823332		1078.06	0.00234		1417.48	0.000823332		1078.06	0.00218		1417.48	0.000823332		1078.06	0.0024		1417.48	0.000823332		1078.06	0.00294		1452.2	1.32805e-05		1613.21	8.45331e-05		1645.9	2.23789e-06		1670.09	2.9396e-07
1419.41	0.000853441		1079.99	0.00244		1419.41	0.000853441		1079.99	0.00212		1419.41	0.000853441		1079.99	0.00245		1419.41	0.000853441		1079.99	0.00316		1454.12	-5.15634e-07		1614.22	9.93747e-05		1646.98	3.83479e-06		1670.8	4.38882e-07
1421.34	0.000883881		1081.91	0.00266		1421.34	0.000883881		1081.91	0.00216		1421.34	0.000883881		1081.91	0.00291		1421.34	0.000883881		1081.91	0.0032		1456.05	-8.08826e-06		1615.18	0.000114458		1648.01	6.16829e-06		1672.17	9.16333e-07
1423.27	0.000914965		1083.84	0.00283		1423.27	0.000914965		1083.84	0.00227		1423.27	0.000914965		1083.84	0.00338		1423.27	0.000914965		1083.84	0.00312		1457.98	-3.88667e-06		1616.09	0.000129438		1648.98	9.3703e-06		1673.47	1.76469e-06
1425.2	0.000947098		1085.77	0.0028		1425.2	0.000947098		1085.77	0.00247		1425.2	0.000947098		1085.77	0.00346		1425.2	0.000947098		1085.77	0.00293		1459.91	2.37276e-05		1616.94	0.000144001		1649.91	1.35194e-05		1674.72	3.15751e-06
1427.13	0.000980577		1087.7	0.00263		1427.13	0.000980577		1087.7	0.00268		1427.13	0.000980577		1087.7	0.00336		1427.13	0.000980577		1087.7	0.0027		1461.84	6.0565e-05		1617.75	0.000157884		1650.78	1.86227e-05		1675.91	5.28463e-06
1429.05	0.00102		1089.63	0.0023		1429.05	0.00102		1089.63	0.00281		1429.05	0.00102		1089.63	0.00308		1429.05	0.00102		1089.63	0.00253		1463.77	9.40337e-05		1618.51	0.000170881		1651.61	2.4609e-05		1677.03	8.32544e-06
1430.98	0.00105		1091.56	0.00199		1430.98	0.00105		1091.56	0.00287		1430.98	0.00105		1091.56	0.00281		1430.98	0.00105		1091.56	0.00239		1465.7	0.000129994		1619.22	0.000182843		1652.4	3.13353e-05		1678.11	1.2418e-05
1432.91	0.00109		1093.49	0.0019		1432.91	0.00109		1093.49	0.00282		1432.91	0.00109		1093.49	0.00281		1432.91	0.00109		1093.49	0.00232		1467.62	0.000171024		1619.89	0.000193682		1653.13	3.86033e-05		1679.12	1.76316e-05
1434.84	0.00113		1095.41	0.00193		1434.84	0.00113		1095.41	0.0027		1434.84	0.00113		1095.41	0.00286		1434.84	0.00113		1095.41	0.00226		1469.55	0.000214088		1620.51	0.000203358		1653.83	4.6183e-05		1680.09	2.39491e-05
1436.77	0.00117		1097.34	0.00207		1436.77	0.00117		1097.34	0.00255		1436.77	0.00117		1097.34	0.00279		1436.77	0.00117		1097.34	0.00218		1471.48	0.000258565		1621.09	0.000211875		1654.48	5.38369e-05		1681	3.12641e-05
1438.7	0.00121		1099.27	0.0022		1438.7	0.00121		1099.27	0.00241		1438.7	0.00121		1099.27	0.00269		1438.7	0.00121		1099.27	0.00212		1473.41	0.000299725		1621.64	0.000219273		1655.1	6.13423e-05		1681.86	3.93907e-05
1440.62	0.00125		1101.2	0.0022		1440.62	0.00125		1101.2	0.0024		1440.62	0.00125		1101.2	0.0026		1440.62	0.00125		1101.2	0.00212		1475.34	0.000332818		1622.14	0.000225618		1655.67	6.85079e-05		1682.67	4.80864e-05
1442.55	0.0013		1103.13	0.00211		1442.55	0.0013		1103.13	0.00241		1442.55	0.0013		1103.13	0.0025		1442.55	0.0013		1103.13	0.00215		1477.27	0.000357707		1622.61	0.00023099		1656.2	7.51839e-05		1683.44	5.70787e-05
1444.48	0.00134		1105.06	0.00191		1444.48	0.00134		1105.06	0.00237		1444.48	0.00134		1105.06	0.00235		1444.48	0.00134		1105.06	0.00221		1479.2	0.000375226		1623.04	0.000235485		1656.7	8.12655e-05		1684.15	6.60933e-05
1446.41	0.00139		1106.99	0.00168		1446.41	0.00139		1106.99	0.00229		1446.41	0.00139		1106.99	0.0022		1446.41	0.00139		1106.99	0.00225		1481.12	0.000378331		1623.44	0.000239198		1657.16	8.6692e-05		1684.83	7.48786e-05
1448.34	0.00144		1108.91	0.00154		1448.34	0.00144		1108.91	0.00215		1448.34	0.00144		1108.91	0.00204		1448.34	0.00144		1108.91	0.00219		1483.05	0.000357591		1623.8	0.000242229		1657.59	9.14413e-05		1685.46	8.32223e-05
1450.27	0.00148		1110.84	0.00146		1450.27	0.00148		1110.84	0.00201		1450.27	0.00148		1110.84	0.00192		1450.27	0.00148		1110.84	0.0021		1484.98	0.000321401		1624.13	0.000244672		1657.98	9.55231e-05		1686.04	9.09614e-05
1452.2	0.00153		1112.77	0.00148		1452.2	0.00153		1112.77	0.00192		1452.2	0.00153		1112.77	0.00192		1452.2	0.00153		1112.77	0.00199		1486.91	0.000268323		1624.43	0.000246614		1658.35	9.89712e-05		1686.59	9.79853e-05
1454.12	0.00158		1114.7	0.00156		1454.12	0.00158		1114.7	0.00186		1454.12	0.00158		1114.7	0.00195		1454.12	0.00158		1114.7	0.00188		1488.84	0.000218817		1624.71	0.000248138		1658.68	0.000101836		1687.1	0.000104233
1456.05	0.00164		1116.63	0.00165		1456.05	0.00164		1116.63	0.00181		1456.05	0.00164		1116.63	0.00194		1456.05	0.00164		1116.63	0.00182		1490.77	0.000199505		1624.95	0.000249316		1658.99	0.000104178		1687.57	0.000109687
1457.98	0.00169		1118.56	0.00172		1457.98	0.00169		1118.56	0.00176		1457.98	0.00169		1118.56	0.00189		1457.98	0.00169		1118.56	0.00177		1492.7	0.000190549		1625.17	0.000250212		1659.26	0.000106062		1688	0.000114365
1459.91	0.00174		1120.49	0.00178		1459.91	0.00174		1120.49	0.00167		1459.91	0.00174		1120.49	0.00181		1459.91	0.00174		1120.49	0.00169		1494.62	0.000179869		1625.37	0.000250882		1659.51	0.000107553		1688.4	0.000118309
1461.84	0.0018		1122.41	0.00179		1461.84	0.0018		1122.41	0.00156		1461.84	0.0018		1122.41	0.00171		1461.84	0.0018		1122.41	0.00163		1496.55	0.000170569		1625.54	0.000251373		1659.74	0.000108713		1688.77	0.000121582
1463.77	0.00185		1124.34	0.00173		1463.77	0.00185		1124.34	0.00145		1463.77	0.00185		1124.34	0.00162		1463.77	0.00185		1124.34	0.0016		1498.48	0.000165572		1625.69	0.000251726		1659.94	0.000109601		1689.1	0.000124254
1465.7	0.00191		1126.27	0.00164		1465.7	0.00191		1126.27	0.00135		1465.7	0.00191		1126.27	0.00154		1465.7	0.00191		1126.27	0.00159		1500.41	0.000153429		1625.82	0.000251973		1660.12	0.000110267		1689.41	0.000126402
1467.62	0.00197		1128.2	0.00155		1467.62	0.00197		1128.2	0.0013		1467.62	0.00197		1128.2	0.00144		1467.62	0.00197		1128.2	0.00163		1502.34	0.000119081		1625.94	0.000252142		1660.28	0.000110757		1689.68	0.000128101
1469.55	0.00202		1130.13	0.00148		1469.55	0.00202		1130.13	0.00127		1469.55	0.00202		1130.13	0.00137		1469.55	0.00202		1130.13	0.00166		1504.27	7.63337e-05		1626.03	0.000252253		1660.41	0.00011111		1689.93	0.000129422
1471.48	0.00208		1132.06	0.00145		1471.48	0.00208		1132.06	0.00128		1471.48	0.00208		1132.06	0.00134		1471.48	0.00208		1132.06	0.00162		1506.2	2.59035e-05		1626.11	0.000252324		1660.53	0.000111358		1690.15	0.000130432
1473.41	0.00214		1133.99	0.00143		1473.41	0.00214		1133.99	0.00131		1473.41	0.00214		1133.99	0.00134		1473.41	0.00214		1133.99	0.00154		1508.12	-7.47667e-06		1626.18	0.000252367		1660.64	0.000111526		1690.35	0.00013119
1475.34	0.00221		1135.91	0.0014		1475.34	0.00221		1135.91	0.00136		1475.34	0.00221		1135.91	0.00137		1475.34	0.00221		1135.91	0.00146		1510.05	1.80443e-05		1626.23	0.000252392		1660.72	0.000111638		1690.52	0.000131748
1477.27	0.00227		1137.84	0.00137		1477.27	0.00227		1137.84	0.00141		1477.27	0.00227		1137.84	0.0014		1477.27	0.00227		1137.84	0.00139		1511.98	5.24298e-05		1626.27	0.000252405		1660.8	0.000111709		1690.68	0.000132149
1479.2	0.00233		1139.77	0.00134		1479.2	0.00233		1139.77	0.00144		1479.2	0.00233		1139.77	0.00141		1479.2	0.00233		1139.77	0.00137		1513.91	5.28426e-05		1626.3	0.000252411		1660.86	0.000111752		1690.81	0.000132431
1481.12	0.0024		1141.7	0.00131		1481.12	0.0024		1141.7	0.00143		1481.12	0.0024		1141.7	0.00141		1481.12	0.0024		1141.7	0.00135		1515.84	3.86966e-05		1626.32	0.000252414		1660.9	0.000111777		1690.92	0.000132623
1483.05	0.00246		1143.63	0.00129		1483.05	0.00246		1143.63	0.00139		1483.05	0.00246		1143.63	0.00139		1483.05	0.00246		1143.63	0.00129		1517.77	8.0322e-06		1626.33	0.000252415		1660.94	0.00011179		1691.02	0.00013275
1484.98	0.00253		1145.56	0.00127		1484.98	0.00253		1145.56	0.00133		1484.98	0.00253		1145.56	0.00136		1484.98	0.00253		1145.56	0.00122		1519.7	-1.80989e-05		1626.34	0.000252416		1660.97	0.000111797		1691.1	0.00013283
1486.91	0.0026		1147.49	0.00125		1486.91	0.0026		1147.49	0.00126		1486.91	0.0026		1147.49	0.00132		1486.91	0.0026		1147.49	0.00115		1521.62	-1.45547e-05		1626.35	0.000252416		1660.99	0.0001118		1691.16	0.000132879
1488.84	0.00267		1149.41	0.00122		1488.84	0.00267		1149.41	0.0012		1488.84	0.00267		1149.41	0.0013		1488.84	0.00267		1149.41	0.0011		1523.55	4.57403e-06		1626.35	0.000252416		1661	0.000111801		1691.21	0.000132907
1490.77	0.00274		1151.34	0.00119		1490.77	0.00274		1151.34	0.0012		1490.77	0.00274		1151.34	0.00132		1490.77	0.00274		1151.34	0.00113		1525.48	3.64321e-05		1626.35	0.000252416		1661.01	0.000111801		1691.25	0.000132923
1492.7	0.00281		1153.27	0.00117		1492.7	0.00281		1153.27	0.00123		1492.7	0.00281		1153.27	0.00135		1492.7	0.00281		1153.27	0.00118		1527.41	7.17753e-05		1626.35	0.000252416		1661.02	0.000111801		1691.28	0.00013293
1494.62	0.00288		1155.2	0.00116		1494.62	0.00288		1155.2	0.00126		1494.62	0.00288		1155.2	0.00137		1494.62	0.00288		1155.2	0.00122		1529.34	0.000100031		1626.35	0.000252416		1661.02	0.000111801		1691.31	0.000132933
1496.55	0.00295		1157.13	0.00116		1496.55	0.00295		1157.13	0.00128		1496.55	0.00295		1157.13	0.00137		1496.55	0.00295		1157.13	0.00124		1531.27	0.000122458		1626.36	0.000252416		1661.02	0.000111801		1691.32	0.000132934
1498.48	0.00302		1159.06	0.00114		1498.48	0.00302		1159.06	0.00128		1498.48	0.00302		1159.06	0.00134		1498.48	0.00302		1159.06	0.00124		1533.2	0.000138684		1626.37	0.000252415		1661.02	0.000111801		1691.33	0.000132935
1500.41	0.00309		1160.99	0.00113		1500.41	0.00309		1160.99	0.00126		1500.41	0.00309		1160.99	0.00129		1500.41	0.00309		1160.99	0.00124		1535.12	0.000142884		1626.39	0.000252413		1661.02	0.000111801		1691.34	0.000132935
1502.34	0.00317		1162.91	0.00113		1502.34	0.00317		1162.91	0.00122		1502.34	0.00317		1162.91	0.00124		1502.34	0.00317		1162.91	0.00125		1537.05	0.000123195		1626.42	0.000252408		1661.02	0.000111801		1691.34	0.000132935
1504.27	0.00324		1164.84	0.00114		1504.27	0.00324		1164.84	0.00118		1504.27	0.00324		1164.84	0.00119		1504.27	0.00324		1164.84	0.00126		1538.98	9.72459e-05		1626.46	0.000252396		1661.03	0.000111801		1691.34	0.000132935
1506.2	0.00332		1166.77	0.00117		1506.2	0.00332		1166.77	0.00118		1506.2	0.00332		1166.77	0.00117		1506.2	0.00332		1166.77	0.00126		1540.91	7.70764e-05		1626.51	0.000252373		1661.05	0.000111799		1691.34	0.000132935
1508.12	0.0034		1168.7	0.00119		1508.12	0.0034		1168.7	0.00117		1508.12	0.0034		1168.7	0.00115		1508.12	0.0034		1168.7	0.00125		1542.84	6.76881e-05		1626.58	0.000252328		1661.07	0.000111796		1691.34	0.000132935
1510.05	0.00348		1170.63	0.00118		1510.05	0.00348		1170.63	0.00116		1510.05	0.00348		1170.63	0.00112		1510.05	0.00348		1170.63	0.00123		1544.77	8.54637e-05		1626.67	0.000252251		1661.1	0.000111789		1691.34	0.000132935
1511.98	0.00355		1172.56	0.00115		1511.98	0.00355		1172.56	0.00115		1511.98	0.00355		1172.56	0.00109		1511.98	0.00355		1172.56	0.00121		1546.7	0.000108032		1626.78	0.000252125		1661.14	0.000111774		1691.34	0.000132935
1513.91	0.00363		1174.49	0.00113		1513.91	0.00363		1174.49	0.00113		1513.91	0.00363		1174.49	0.00107		1513.91	0.00363		1174.49	0.00118		1548.62	0.000114799		1626.9	0.000251926		1661.19	0.000111746		1691.35	0.000132935
1515.84	0.00371		1176.41	0.00112		1515.84	0.00371		1176.41	0.0011		1515.84	0.00371		1176.41	0.00106		1515.84	0.00371		1176.41	0.00113		1550.55	0.000116494		1627.05	0.000251624		1661.25	0.000111698		1691.36	0.000132934
1517.77	0.0038		1178.34	0.0011		1517.77	0.0038		1178.34	0.00105		1517.77	0.0038		1178.34	0.00106		1517.77	0.0038		1178.34	0.00104		1552.48	0.000119658		1627.23	0.000251182		1661.32	0.000111619		1691.37	0.000132932
1519.7	0.00388		1180.27	0.00108		1519.7	0.00388		1180.27	0.00101		1519.7	0.00388		1180.27	0.00108		1519.7	0.00388		1180.27	0.000946975		1554.41	0.000116846		1627.43	0.000250551		1661.42	0.000111495		1691.39	0.000132929
1521.62	0.00396		1182.2	0.00104		1521.62	0.00396		1182.2	0.000982837		1521.62	0.00396		1182.2	0.00108		1521.62	0.00396		1182.2	0.000893639		1556.34	9.75475e-05		1627.66	0.000249674		1661.53	0.000111307		1691.42	0.000132923
1523.55	0.00405		1184.13	0.000989083		1523.55	0.00405		1184.13	0.000964741		1523.55	0.00405		1184.13	0.00107		1523.55	0.00405		1184.13	0.000870541		1558.27	7.84763e-05		1627.92	0.00024848		1661.65	0.000111031		1691.45	0.000132913
1525.48	0.00414		1186.06	0.000952307		1525.48	0.00414		1186.06	0.000960056		1525.48	0.00414		1186.06	0.00103		1525.48	0.00414		1186.06	0.000891855		1560.19	7.75096e-05		1628.22	0.000246888		1661.8	0.000110639		1691.48	0.000132897
1527.41	0.00423		1187.99	0.000925624		1527.41	0.00423		1187.99	0.000954912		1527.41	0.00423		1187.99	0.000986094		1527.41	0.00423		1187.99	0.000929974		1562.12	8.08052e-05		1628.55	0.000244802		1661.96	0.000110094		1691.53	0.000132871
1529.34	0.00432		1189.91	0.000919491		1529.34	0.00432		1189.91	0.000931687		1529.34	0.00432		1189.91	0.000973541		1529.34	0.00432		1189.91	0.000964968		1564.05	8.10613e-05		1628.91	0.000242115		1662.15	0.000109353		1691.58	0.000132831
1531.27	0.00441		1191.84	0.000915895		1531.27	0.00441		1191.84	0.000905669		1531.27	0.00441		1191.84	0.000972379		1531.27	0.00441		1191.84	0.000987987		1565.98	7.54268e-05		1629.32	0.000238709		1662.37	0.000108367		1691.64	0.000132773
1533.2	0.00451		1193.77	0.000893724		1533.2	0.00451		1193.77	0.000886185		1533.2	0.00451		1193.77	0.000975162		1533.2	0.00451		1193.77	0.000975652		1567.91	5.40946e-05		1629.76	0.000234456		1662.6	0.000107079		1691.71	0.00013269
1535.12	0.0046		1195.7	0.000872732		1535.12	0.0046		1195.7	0.000873496		1535.12	0.0046		1195.7	0.000976165		1535.12	0.0046		1195.7	0.000951624		1569.84	2.975e-05		1630.25	0.000229226		1662.87	0.000105427		1691.79	0.000132574
1537.05	0.00469		1197.63	0.000870522		1537.05	0.00469		1197.63	0.000878509		1537.05	0.00469		1197.63	0.000966034		1537.05	0.00469		1197.63	0.000934714		1571.77	1.31885e-05		1630.78	0.000222888		1663.16	0.000103343		1691.87	0.000132416
1538.98	0.00479		1199.56	0.000872433		1538.98	0.00479		1199.56	0.000878609		1538.98	0.00479		1199.56	0.000948204		1538.98	0.00479		1199.56	0.000916095		1573.69	4.72267e-07		1631.36	0.000215324		1663.48	0.000100758		1691.98	0.000132204
1540.91	0.00488		1201.48	0.000869051		1540.91	0.00488		1201.48	0.00084813		1540.91	0.00488		1201.48	0.000920235		1540.91	0.00488		1201.48	0.000892655		1575.62	-9.62795e-06		1631.98	0.000206433		1663.83	9.76053e-05		1692.09	0.000131925
1542.84	0.00498		1203.41	0.000862241		1542.84	0.00498		1203.41	0.000807133		1542.84	0.00498		1203.41	0.000890395		1542.84	0.00498		1203.41	0.000866059		1577.55	-1.4918e-05		1632.66	0.000196148		1664.22	9.38246e-05		1692.21	0.000131563
1544.77	0.00507		1205.34	0.000850638		1544.77	0.00507		1205.34	0.000764137		1544.77	0.00507		1205.34	0.000869758		1544.77	0.00507		1205.34	0.000832699		1579.48	-9.11779e-06		1633.38	0.000184448		1664.63	8.93693e-05		1692.35	0.000131099
1546.7	0.00517		1207.27	0.00083452		1546.7	0.00517		1207.27	0.000728101		1546.7	0.00517		1207.27	0.000847467		1546.7	0.00517		1207.27	0.000805274		1581.41	-5.1829e-06		1634.16	0.000171374		1665.09	8.4214e-05		1692.5	0.000130513
1548.62	0.00526		1209.2	0.000815257		1548.62	0.00526		1209.2	0.000716773		1548.62	0.00526		1209.2	0.000812326		1548.62	0.00526		1209.2	0.000798029		1583.34	-1.70846e-05		1635	0.00015704		1665.57	7.83629e-05		1692.67	0.000129782
1550.55	0.00535		1211.13	0.000788211		1550.55	0.00535		1211.13	0.000712303		1550.55	0.00535		1211.13	0.000776428		1550.55	0.00535		1211.13	0.000802718		1585.27	-3.49783e-05		1635.9	0.000141644		1666.1	7.18584e-05		1692.85	0.000128879
1552.48	0.00544		1213.06	0.000745595		1552.48	0.00544		1213.06	0.000700428		1552.48	0.00544		1213.06	0.000749339		1552.48	0.00544		1213.06	0.000822374		1587.19	-5.72951e-05		1636.85	0.000125471		1666.66	6.47871e-05		1693.05	0.000127775
1554.41	0.00553		1214.98	0.000698231		1554.41	0.00553		1214.98	0.000688143		1554.41	0.00553		1214.98	0.000727437		1554.41	0.00553		1214.98	0.000837408		1589.12	-7.31822e-05		1637.86	0.00010889		1667.27	5.72845e-05		1693.26	0.00012644
1556.34	0.00562		1216.91	0.000649431		1556.34	0.00562		1216.91	0.00067816		1556.34	0.00562		1216.91	0.000711647		1556.34	0.00562		1216.91	0.000827836		1591.05	-6.68963e-05		1638.94	9.23343e-05		1667.91	4.9533e-05		1693.49	0.000124841
1558.27	0.00571		1218.84	0.000613944		1558.27	0.00571		1218.84	0.000669061		1558.27	0.00571		1218.84	0.000697899		1558.27	0.00571		1218.84	0.000797871		1592.98	-5.15458e-05		1640.09	7.62771e-05		1668.6	4.17546e-05		1693.74	0.000122944
1560.19	0.0058		1220.77	0.000618954		1560.19	0.0058		1220.77	0.000663326		1560.19	0.0058		1220.77	0.000683212		1560.19	0.0058		1220.77	0.000738052		1594.91	-3.45304e-05		1641.3	6.1191e-05		1669.34	3.41956e-05		1694.01	0.000120713
1562.12	0.00588		1222.7	0.000630468		1562.12	0.00588		1222.7	0.000651971		1562.12	0.00588		1222.7	0.000665244		1562.12	0.00588		1222.7	0.000669426		1596.84	-1.72309e-05		1642.58	4.75033e-05		1670.12	2.7105e-05		1694.29	0.000118115
1564.05	0.00596		1224.63	0.000618365		1564.05	0.00596		1224.63	0.000620118		1564.05	0.00596		1224.63	0.000637785		1564.05	0.00596		1224.63	0.000610126		1598.77	-3.14062e-06		1643.93	3.5551e-05		1670.94	2.07083e-05		1694.6	0.000115118
1565.98	0.00604		1226.56	0.000598216		1565.98	0.00604		1226.56	0.000587931		1565.98	0.00604		1226.56	0.000609464		1565.98	0.00604		1226.56	0.000559431		1600.69	6.67496e-06		1645.36	2.55436e-05		1671.82	1.51807e-05		1694.92	0.000111694
1567.91	0.00612		1228.48	0.00057535		1567.91	0.00612		1228.48	0.000577489		1567.91	0.00612		1228.48	0.000590012		1567.91	0.00612		1228.48	0.000525228		1602.62	5.89741e-06		1646.86	1.7542e-05		1672.74	1.06255e-05		1695.27	0.00010782
1569.84	0.00619		1230.41	0.000550374		1569.84	0.00619		1230.41	0.000568156		1569.84	0.00619		1230.41	0.000569915		1569.84	0.00619		1230.41	0.000499816		1604.55	6.79248e-06		1648.43	1.1459e-05		1673.72	7.06307e-06		1695.64	0.000103481
1571.77	0.00627		1232.34	0.000529827		1571.77	0.00627		1232.34	0.000544193		1571.77	0.00627		1232.34	0.000539503		1571.77	0.00627		1232.34	0.000477475		1606.48	2.23095e-05		1650.09	7.08328e-06		1674.75	4.43303e-06		1696.03	9.86721e-05
1573.69	0.00633		1234.27	0.000501243		1573.69	0.00633		1234.27	0.000512986		1573.69	0.00633		1234.27	0.000508972		1573.69	0.00633		1234.27	0.000460144		1608.41	4.40748e-05		1651.83	4.12016e-06		1675.83	2.61061e-06		1696.44	9.34022e-05
1575.62	0.0064		1236.2	0.000449065		1575.62	0.0064		1236.2	0.00047505		1575.62	0.0064		1236.2	0.00048322		1575.62	0.0064		1236.2	0.000456981		1610.34	6.96813e-05		1653.65	2.24172e-06		1676.97	1.43275e-06		1696.88	8.76938e-05
1577.55	0.00646		1238.13	0.000389102		1577.55	0.00646		1238.13	0.000435268		1577.55	0.00646		1238.13	0.00046847		1577.55	0.00646		1238.13	0.000440608		1612.27	9.41802e-05		1655.55	1.13355e-06		1678.17	7.27456e-07		1697.34	8.15866e-05
1579.48	0.00652		1240.06	0.00032963		1579.48	0.00652		1240.06	0.00040125		1579.48	0.00652		1240.06	0.000485061		1579.48	0.00652		1240.06	0.000374285		1614.19	0.000107961		1657.54	5.29059e-07		1679.42	3.39027e-07		1697.83	7.51382e-05
1581.41	0.00657		1241.98	0.000277686		1581.41	0.00657		1241.98	0.000365324		1581.41	0.00657		1241.98	0.000495537		1581.41	0.00657		1241.98	0.000295258		1616.12	0.000122602		1659.62	2.26241e-07		1680.74	1.43808e-07		1698.34	6.84246e-05
1583.34	0.00662		1243.91	0.000251474		1583.34	0.00662		1243.91	0.00032057		1583.34	0.00662		1243.91	0.00046307		1583.34	0.00662		1243.91	0.000228618		1618.05	0.000149255		1660.69	1.42824e-07		1682.11	5.50193e-08		1698.88	6.15392e-05
1585.27	0.00667		1245.84	0.000225768		1585.27	0.00667		1245.84	0.000272348		1585.27	0.00667		1245.84	0.000406115		1585.27	0.00667		1245.84	0.000174088		1619.98	0.00017959		1674.12	1.31335e-10		1682.82	3.26414e-08		1699.44	5.45908e-05
1587.19	0.00671		1247.77	0.000174506		1587.19	0.00671		1247.77	0.000221279		1587.19	0.00671		1247.77	0.000324325		1587.19	0.00671		1247.77	0.000147611		1621.91	0.000210532		1687.55	1.2267e-14		1691.9	9.07439e-12		1700.04	4.7699e-05
1589.12	0.00675		1249.7	0.000118404		1589.12	0.00675		1249.7	0.000174652		1589.12	0.00675		1249.7	0.000237271		1589.12	0.00675		1249.7	0.000125629		1623.84	0.000237457		1700.98	1.16377e-19		1700.98	1.50132e-16		1700.66	4.09895e-05
1591.05	0.00679		1251.63	7.20742e-05		1591.05	0.00679		1251.63	0.000149358		1591.05	0.00679		1251.63	0.000172152		1591.05	0.00679		1251.63	8.90664e-05		1625.77	0.000256075		--	--		--	--		--	--
1592.98	0.00683		1253.56	2.77672e-05		1592.98	0.00683		1253.56	0.000117211		1592.98	0.00683		1253.56	0.000105744		1592.98	0.00683		1253.56	4.04254e-05		1627.69	0.00026231		--	--		--	--		--	--
1594.91	0.00686		1255.48	-1.72958e-05		1594.91	0.00686		1255.48	4.89947e-05		1594.91	0.00686		1255.48	1.36063e-05		1594.91	0.00686		1255.48	-2.83519e-05		1629.62	0.000248778		--	--		--	--		--	--
1596.84	0.00689		1257.41	-6.34139e-05		1596.84	0.00689		1257.41	-3.53194e-05		1596.84	0.00689		1257.41	-7.34188e-05		1596.84	0.00689		1257.41	-0.000104658		1631.55	0.000221846		--	--		--	--		--	--
1598.77	0.00691		1259.34	-0.000113854		1598.77	0.00691		1259.34	-0.000132518		1598.77	0.00691		1259.34	-0.00012936		1598.77	0.00691		1259.34	-0.000178613		1633.48	0.000177897		--	--		--	--		--	--
1600.69	0.00693		1261.27	-0.000162492		1600.69	0.00693		1261.27	-0.000221544		1600.69	0.00693		1261.27	-0.000164049		1600.69	0.00693		1261.27	-0.00025009		1635.41	0.000139497		--	--		--	--		--	--
1602.62	0.00696		1263.2	-0.000205546		1602.62	0.00696		1263.2	-0.0002744		1602.62	0.00696		1263.2	-0.000170471		1602.62	0.00696		1263.2	-0.000320903		1637.34	0.000138424		--	--		--	--		--	--
1604.55	0.00697		1265.13	-0.000239261		1604.55	0.00697		1265.13	-0.0003087		1604.55	0.00697		1265.13	-0.00017319		1604.55	0.00697		1265.13	-0.000375346		1639.27	0.000143562		--	--		--	--		--	--
1606.48	0.00699		1267.06	-0.000255248		1606.48	0.00699		1267.06	-0.000331668		1606.48	0.00699		1267.06	-0.000202184		1606.48	0.00699		1267.06	-0.000390281		1641.19	0.000134246		--	--		--	--		--	--
1608.41	0.007		1268.98	-0.000263634		1608.41	0.007		1268.98	-0.000346477		1608.41	0.007		1268.98	-0.000234195		1608.41	0.007		1268.98	-0.000389813		1643.12	0.000110899		--	--		--	--		--	--
1610.34	0.00701		1270.91	-0.000273549		1610.34	0.00701		1270.91	-0.000361222		1610.34	0.00701		1270.91	-0.000255641		1610.34	0.00701		1270.91	-0.000391917		1645.05	5.44309e-05		--	--		--	--		--	--
1612.27	0.00702		1272.84	-0.000279594		1612.27	0.00702		1272.84	-0.00036836		1612.27	0.00702		1272.84	-0.000267475		1612.27	0.00702		1272.84	-0.000391832		1646.98	1.7232e-06		--	--		--	--		--	--
1614.19	0.00703		1274.77	-0.000278856		1614.19	0.00703		1274.77	-0.000360117		1614.19	0.00703		1274.77	-0.000262845		1614.19	0.00703		1274.77	-0.000392618		1648.91	-1.15616e-05		--	--		--	--		--	--
1616.12	0.00703		1276.7	-0.000273005		1616.12	0.00703		1276.7	-0.000345285		1616.12	0.00703		1276.7	-0.00025158		1616.12	0.00703		1276.7	-0.000388786		1650.84	-1.6001e-06		--	--		--	--		--	--
1618.05	0.00703		1278.63	-0.00026216		1618.05	0.00703		1278.63	-0.000328878		1618.05	0.00703		1278.63	-0.000244854		1618.05	0.00703		1278.63	-0.000373117		1652.77	3.47291e-05		--	--		--	--		--	--
1619.98	0.00703		1280.56	-0.00024807		1619.98	0.00703		1280.56	-0.000314461		1619.98	0.00703		1280.56	-0.000231777		1619.98	0.00703		1280.56	-0.00035386		1654.69	7.56499e-05		--	--		--	--		--	--
1621.91	0.00703		1282.48	-0.000229252		1621.91	0.00703		1282.48	-0.000308871		1621.91	0.00703		1282.48	-0.000199339		1621.91	0.00703		1282.48	-0.000337565		1656.62	9.87129e-05		--	--		--	--		--	--
1623.84	0.00703		1284.41	-0.000215517		1623.84	0.00703		1284.41	-0.000307309		1623.84	0.00703		1284.41	-0.000165076		1623.84	0.00703		1284.41	-0.000322109		1658.55	0.000109628		--	--		--	--		--	--
1625.77	0.00703		1286.34	-0.000222192		1625.77	0.00703		1286.34	-0.000309161		1625.77	0.00703		1286.34	-0.000143486		1625.77	0.00703		1286.34	-0.000308447		1660.48	0.000102561		--	--		--	--		--	--
1627.69	0.00702		1288.27	-0.000231247		1627.69	0.00702		1288.27	-0.0003087		1627.69	0.00702		1288.27	-0.000130661		1627.69	0.00702		1288.27	-0.000293899		1662.41	8.9861e-05		--	--		--	--		--	--
1629.62	0.00701		1290.2	-0.000227567		1629.62	0.00701		1290.2	-0.000298866		1629.62	0.00701		1290.2	-0.000128589		1629.62	0.00701		1290.2	-0.00027103		1664.34	8.51958e-05		--	--		--	--		--	--
1631.55	0.007		1292.13	-0.000217735		1631.55	0.007		1292.13	-0.000283038		1631.55	0.007		1292.13	-0.000134073		1631.55	0.007		1292.13	-0.000255057		1666.27	7.88699e-05		--	--		--	--		--	--
1633.48	0.00699		1294.06	-0.000200081		1633.48	0.00699		1294.06	-0.000260933		1633.48	0.00699		1294.06	-0.000146879		1633.48	0.00699		1294.06	-0.000265401		1668.19	6.12712e-05		--	--		--	--		--	--
1635.41	0.00698		1295.98	-0.000184252		1635.41	0.00698		1295.98	-0.00023648		1635.41	0.00698		1295.98	-0.000160107		1635.41	0.00698		1295.98	-0.000282012		1670.12	4.61173e-05		--	--		--	--		--	--
1637.34	0.00697		1297.91	-0.000182478		1637.34	0.00697		1297.91	-0.000211389		1637.34	0.00697		1297.91	-0.000165949		1637.34	0.00697		1297.91	-0.000291697		1672.05	4.8679e-05		--	--		--	--		--	--
1639.27	0.00696		1299.84	-0.000185345		1639.27	0.00696		1299.84	-0.000192036		1639.27	0.00696		1299.84	-0.000166897		1639.27	0.00696		1299.84	-0.000293303		1673.98	5.48904e-05		--	--		--	--		--	--
1641.19	0.00695		1301.77	-0.000188885		1641.19	0.00695		1301.77	-0.000190144		1641.19	0.00695		1301.77	-0.000160039		1641.19	0.00695		1301.77	-0.000278502		1675.91	5.85543e-05		--	--		--	--		--	--
1643.12	0.00693		1303.7	-0.000188989		1643.12	0.00693		1303.7	-0.000191373		1643.12	0.00693		1303.7	-0.000153781		1643.12	0.00693		1303.7	-0.00025562		1677.84	5.09794e-05		--	--		--	--		--	--
1645.05	0.00692		1305.63	-0.000179713		1645.05	0.00692		1305.63	-0.000182234		1645.05	0.00692		1305.63	-0.00016077		1645.05	0.00692		1305.63	-0.000226343		1679.77	9.89112e-06		--	--		--	--		--	--
1646.98	0.0069		1307.56	-0.000162591		1646.98	0.0069		1307.56	-0.000171899		1646.98	0.0069		1307.56	-0.000165374		1646.98	0.0069		1307.56	-0.000202269		1681.69	-3.12312e-05		--	--		--	--		--	--
1648.91	0.00689		1309.48	-0.000135221		1648.91	0.00689		1309.48	-0.000165448		1648.91	0.00689		1309.48	-0.000155937		1648.91	0.00689		1309.48	-0.00020133		1683.62	-4.82345e-05		--	--		--	--		--	--
1650.84	0.00687		1311.41	-0.000103465		1650.84	0.00687		1311.41	-0.000161664		1650.84	0.00687		1311.41	-0.000133178		1650.84	0.00687		1311.41	-0.00020621		1685.55	-3.56881e-05		--	--		--	--		--	--
1652.77	0.00685		1313.34	-6.84634e-05		1652.77	0.00685		1313.34	-0.000162331		1652.77	0.00685		1313.34	-8.53304e-05		1652.77	0.00685		1313.34	-0.000205339		1687.48	3.84591e-05		--	--		--	--		--	--
1654.69	0.00684		1315.27	-4.19788e-05		1654.69	0.00684		1315.27	-0.000163519		1654.69	0.00684		1315.27	-3.82019e-05		1654.69	0.00684		1315.27	-0.000199421		1689.41	0.000119113		--	--		--	--		--	--
1656.62	0.00682		1317.2	-4.37163e-05		1656.62	0.00682		1317.2	-0.000164567		1656.62	0.00682		1317.2	-1.66813e-05		1656.62	0.00682		1317.2	-0.000183669		1691.34	0.000154616		--	--		--	--		--	--
1658.55	0.0068		1319.13	-5.09903e-05		1658.55	0.0068		1319.13	-0.000157457		1658.55	0.0068		1319.13	-1.17624e-05		1658.55	0.0068		1319.13	-0.000162989		1693.27	0.000166608		--	--		--	--		--	--
1660.48	0.00678		1321.06	-4.23141e-05		1660.48	0.00678		1321.06	-0.000128975		1660.48	0.00678		1321.06	-2.76429e-05		1660.48	0.00678		1321.06	-0.00014096		1695.19	0.000148865		--	--		--	--		--	--
1662.41	0.00676		1322.98	-3.37954e-05		1662.41	0.00676		1322.98	-9.40573e-05		1662.41	0.00676		1322.98	-4.95988e-05		1662.41	0.00676		1322.98	-0.000116782		1697.12	0.000132786		--	--		--	--		--	--
1664.34	0.00674		1324.91	-3.81708e-05		1664.34	0.00674		1324.91	-6.032e-05		1664.34	0.00674		1324.91	-6.60064e-05		1664.34	0.00674		1324.91	-8.86821e-05		1699.05	0.00015507		--	--		--	--		--	--
1666.27	0.00672		1326.84	-4.4066e-05		1666.27	0.00672		1326.84	-3.65122e-05		1666.27	0.00672		1326.84	-7.17624e-05		1666.27	0.00672		1326.84	-6.31489e-05		1700.98	0.000193102		--	--		--	--		--	--
1668.19	0.0067		1328.77	-4.53563e-05		1668.19	0.0067		1328.77	-3.92229e-05		1668.19	0.0067		1328.77	-5.36137e-05		1668.19	0.0067		1328.77	-4.5733e-05		1702.91	0.000239664		--	--		--	--		--	--
1670.12	0.00668		1330.7	-3.90301e-05		1670.12	0.00668		1330.7	-5.25474e-05		1670.12	0.00668		1330.7	-2.4386e-05		1670.12	0.00668		1330.7	-3.7473e-05		1704.84	0.000286165		--	--		--	--		--	--
1672.05	0.00666		1332.63	-1.37145e-05		1672.05	0.00666		1332.63	-6.90416e-05		1672.05	0.00666		1332.63	9.86229e-06		1672.05	0.00666		1332.63	-4.90315e-05		1706.77	0.000322079		--	--		--	--		--	--
1673.98	0.00663		1334.56	1.16302e-05		1673.98	0.00663		1334.56	-7.9912e-05		1673.98	0.00663		1334.56	4.20823e-05		1673.98	0.00663		1334.56	-5.70862e-05		1708.69	0.000346936		--	--		--	--		--	--
1675.91	0.00661		1336.48	1.9895e-05		1675.91	0.00661		1336.48	-6.75859e-05		1675.91	0.00661		1336.48	6.11633e-05		1675.91	0.00661		1336.48	-3.34282e-05		1710.62	0.000355078		--	--		--	--		--	--
1677.84	0.00658		1338.41	1.68987e-05		1677.84	0.00658		1338.41	-5.09572e-05		1677.84	0.00658		1338.41	7.32324e-05		1677.84	0.00658		1338.41	-3.37966e-06		1712.55	0.000351748		--	--		--	--		--	--
1679.77	0.00656		1340.34	-3.28391e-06		1679.77	0.00656		1340.34	-4.52692e-05		1679.77	0.00656		1340.34	7.91208e-05		1679.77	0.00656		1340.34	1.50389e-05		1714.48	0.000332739		--	--		--	--		--	--
1681.69	0.00653		1342.27	-2.25306e-05		1681.69	0.00653		1342.27	-4.39004e-05		1681.69	0.00653		1342.27	8.36052e-05		1681.69	0.00653		1342.27	2.81317e-05		1716.41	0.000320477		--	--		--	--		--	--
1683.62	0.0065		1344.2	-2.32186e-05		1683.62	0.0065		1344.2	-4.55776e-05		1683.62	0.0065		1344.2	9.40074e-05		1683.62	0.0065		1344.2	3.46574e-05		1718.34	0.000344444		--	--		--	--		--	--
1685.55	0.00647		1346.13	-9.77443e-06		1685.55	0.00647		1346.13	-4.94994e-05		1685.55	0.00647		1346.13	0.000103523		1685.55	0.00647		1346.13	3.92325e-05		1720.27	0.000379416		--	--		--	--		--	--
1687.48	0.00644		1348.06	2.40486e-05		1687.48	0.00644		1348.06	-5.72519e-05		1687.48	0.00644		1348.06	0.000105122		1687.48	0.00644		1348.06	4.60608e-05		1722.19	0.00041089		--	--		--	--		--	--
1689.41	0.00641		1349.98	6.3854e-05		1689.41	0.00641		1349.98	-6.03991e-05		1689.41	0.00641		1349.98	0.000106804		1689.41	0.00641		1349.98	5.51385e-05		1724.12	0.000436343		--	--		--	--		--	--
1691.34	0.00637		1351.91	9.84278e-05		1691.34	0.00637		1351.91	-4.72174e-05		1691.34	0.00637		1351.91	0.000115007		1691.34	0.00637		1351.91	7.07741e-05		1726.05	0.000447796		--	--		--	--		--	--
1693.27	0.00634		1353.84	0.000124469		1693.27	0.00634		1353.84	-2.9157e-05		1693.27	0.00634		1353.84	0.000127386		1693.27	0.00634		1353.84	8.42349e-05		1727.98	0.000447118		--	--		--	--		--	--
1695.19	0.0063		1355.77	0.000132498		1695.19	0.0063		1355.77	-1.49308e-05		1695.19	0.0063		1355.77	0.000142491		1695.19	0.0063		1355.77	8.17594e-05		1729.91	0.000431513		--	--		--	--		--	--
1697.12	0.00627		1357.7	0.000129839		1697.12	0.00627		1357.7	-1.02715e-06		1697.12	0.00627		1357.7	0.000164078		1697.12	0.00627		1357.7	8.27436e-05		1731.84	0.000407413		--	--		--	--		--	--
1699.05	0.00623		1359.63	0.000115867		1699.05	0.00623		1359.63	1.14187e-05		1699.05	0.00623		1359.63	0.000200278		1699.05	0.00623		1359.63	0.000105851		1733.77	0.00038145		--	--		--	--		--	--
1700.98	0.00619		1361.56	0.000104948		1700.98	0.00619		1361.56	2.76347e-05		1700.98	0.00619		1361.56	0.000236509		1700.98	0.00619		1361.56	0.000139517		1735.69	0.000349454		--	--		--	--		--	--
1702.91	0.00615		1363.48	0.000112929		1702.91	0.00615		1363.48	5.25721e-05		1702.91	0.00615		1363.48	0.000260186		1702.91	0.00615		1363.48	0.000182944		1737.62	0.000309616		--	--		--	--		--	--
1704.84	0.00611		1365.41	0.000134744		1704.84	0.00611		1365.41	8.59251e-05		1704.84	0.00611		1365.41	0.000273442		1704.84	0.00611		1365.41	0.000222486		1739.55	0.000260526		--	--		--	--		--	--
1706.77	0.00607		1367.34	0.000177661		1706.77	0.00607		1367.34	0.000131757		1706.77	0.00607		1367.34	0.000270995		1706.77	0.00607		1367.34	0.000237517		1741.48	0.000196034		--	--		--	--		--	--
1708.69	0.00603		1369.27	0.00022053		1708.69	0.00603		1369.27	0.000181911		1708.69	0.00603		1369.27	0.000262501		1708.69	0.00603		1369.27	0.000248179		1743.41	0.00012828		--	--		--	--		--	--
1710.62	0.00599		1371.2	0.00023742		1710.62	0.00599		1371.2	0.000230596		1710.62	0.00599		1371.2	0.000254036		1710.62	0.00599		1371.2	0.000269977		1745.34	6.4807e-05		--	--		--	--		--	--
1712.55	0.00595		1373.13	0.000249936		1712.55	0.00595		1373.13	0.000274768		1712.55	0.00595		1373.13	0.000251063		1712.55	0.00595		1373.13	0.000296187		1747.27	1.38321e-05		--	--		--	--		--	--
1714.48	0.00591		1375.06	0.000274304		1714.48	0.00591		1375.06	0.000311725		1714.48	0.00591		1375.06	0.00026167		1714.48	0.00591		1375.06	0.000327923		1749.19	-1.07247e-05		--	--		--	--		--	--
1716.41	0.00586		1376.98	0.000300729		1716.41	0.00586		1376.98	0.00033465		1716.41	0.00586		1376.98	0.000284052		1716.41	0.00586		1376.98	0.000357166		1751.12	-1.80031e-05		--	--		--	--		--	--
1718.34	0.00582		1378.91	0.000325447		1718.34	0.00582		1378.91	0.000326402		1718.34	0.00582		1378.91	0.000323228		1718.34	0.00582		1378.91	0.000374207		1753.05	-7.49807e-06		--	--		--	--		--	--
1720.27	0.00577		1380.84	0.000346588		1720.27	0.00577		1380.84	0.000315252		1720.27	0.00577		1380.84	0.000366816		1720.27	0.00577		1380.84	0.000385222		1754.98	6.24924e-06		--	--		--	--		--	--
1722.19	0.00573		1382.77	0.000359672		1722.19	0.00573		1382.77	0.000328427		1722.19	0.00573		1382.77	0.000405848		1722.19	0.00573		1382.77	0.000394549		1756.91	4.20893e-06		--	--		--	--		--	--
1724.12	0.00568		1384.7	0.000368773		1724.12	0.00568		1384.7	0.000351927		1724.12	0.00568		1384.7	0.000435102		1724.12	0.00568		1384.7	0.00039799		1758.84	7.67853e-07		--	--		--	--		--	--
1726.05	0.00563		1386.63	0.000372061		1726.05	0.00563		1386.63	0.000384323		1726.05	0.00563		1386.63	0.000438087		1726.05	0.00563		1386.63	0.000386434		1760.77	7.13918e-06		--	--		--	--		--	--
1727.98	0.00559		1388.56	0.000382767		1727.98	0.00559		1388.56	0.000415136		1727.98	0.00559		1388.56	0.000439646		1727.98	0.00559		1388.56	0.000378954		1762.69	1.35789e-05		--	--		--	--		--	--
1729.91	0.00554		1390.48	0.000418488		1729.91	0.00554		1390.48	0.000428808		1729.91	0.00554		1390.48	0.000461651		1729.91	0.00554		1390.48	0.000396533		1764.62	1.34878e-05		--	--		--	--		--	--
1731.84	0.00549		1392.41	0.00046429		1731.84	0.00549		1392.41	0.000439149		1731.84	0.00549		1392.41	0.000496532		1731.84	0.00549		1392.41	0.000424323		1766.55	8.20881e-06		--	--		--	--		--	--
1733.77	0.00544		1394.34	0.000514094		1733.77	0.00544		1394.34	0.000454333		1733.77	0.00544		1394.34	0.000553209		1733.77	0.00544		1394.34	0.000454688		1768.48	-7.65709e-06		--	--		--	--		--	--
1735.69	0.00539		1396.27	0.000558933		1735.69	0.00539		1396.27	0.000475701		1735.69	0.00539		1396.27	0.000604089		1735.69	0.00539		1396.27	0.000486979		1770.41	-2.12362e-05		--	--		--	--		--	--
1737.62	0.00534		1398.2	0.000585612		1737.62	0.00534		1398.2	0.000511094		1737.62	0.00534		1398.2	0.000616941		1737.62	0.00534		1398.2	0.000516145		1772.34	-1.71655e-05		--	--		--	--		--	--
1739.55	0.00529		1400.13	0.000600738		1739.55	0.00529		1400.13	0.000549179		1739.55	0.00529		1400.13	0.000614607		1739.55	0.00529		1400.13	0.000547753		1774.26	-7.87982e-06		--	--		--	--		--	--
1741.48	0.00524		1402.05	0.000603554		1741.48	0.00524		1402.05	0.000580248		1741.48	0.00524		1402.05	0.000603363		1741.48	0.00524		1402.05	0.000588043		1776.19	-2.67206e-07		--	--		--	--		--	--
1743.41	0.00519		1403.98	0.000602961		1743.41	0.00519		1403.98	0.000607274		1743.41	0.00519		1403.98	0.000600671		1743.41	0.00519		1403.98	0.000629937		1778.12	5.37702e-06		--	--		--	--		--	--
1745.34	0.00514		1405.91	0.000605824		1745.34	0.00514		1405.91	0.000632005		1745.34	0.00514		1405.91	0.000634434		1745.34	0.00514		1405.91	0.000670193		1780.05	4.36793e-06		--	--		--	--		--	--
1747.27	0.00509		1407.84	0.000617494		1747.27	0.00509		1407.84	0.00064842		1747.27	0.00509		1407.84	0.000679614		1747.27	0.00509		1407.84	0.000703541		1781.98	3.01533e-06		--	--		--	--		--	--
1749.19	0.00504		1409.77	0.000645887		1749.19	0.00504		1409.77	0.000642552		1749.19	0.00504		1409.77	0.000718227		1749.19	0.00504		1409.77	0.000717814		1783.91	8.5155e-06		--	--		--	--		--	--
1751.12	0.00498		1411.7	0.000690167		1751.12	0.00498		1411.7	0.000639991		1751.12	0.00498		1411.7	0.00075701		1751.12	0.00498		1411.7	0.000730457		1785.84	1.32607e-05		--	--		--	--		--	--
1753.05	0.00493		1413.63	0.000761432		1753.05	0.00493		1413.63	0.000668458		1753.05	0.00493		1413.63	0.000796618		1753.05	0.00493		1413.63	0.000760465		1787.76	9.91171e-06		--	--		--	--		--	--
1754.98	0.00488		1415.55	0.000831798		1754.98	0.00488		1415.55	0.00070759		1754.98	0.00488		1415.55	0.000837309		1754.98	0.00488		1415.55	0.000791033		1789.69	4.36352e-06		--	--		--	--		--	--
1756.91	0.00482		1417.48	0.000872812		1756.91	0.00482		1417.48	0.000746209		1756.91	0.00482		1417.48	0.000882407		1756.91	0.00482		1417.48	0.000811861		1791.62	1.5135e-07		--	--		--	--		--	--
1758.84	0.00477		1419.41	0.000897268		1758.84	0.00477		1419.41	0.000784494		1758.84	0.00477		1419.41	0.000923366		1758.84	0.00477		1419.41	0.000822436		1793.55	-3.56119e-06		--	--		--	--		--	--
1760.76	0.00472		1421.34	0.000903709		1760.76	0.00472		1421.34	0.000816838		1760.76	0.00472		1421.34	0.000948859		1760.76	0.00472		1421.34	0.000809249		1795.48	-7.1799e-06		--	--		--	--		--	--
1762.69	0.00467		1423.27	0.000906432		1762.69	0.00467		1423.27	0.000849426		1762.69	0.00467		1423.27	0.000970553		1762.69	0.00467		1423.27	0.000800991		1797.41	-8.46924e-06		--	--		--	--		--	--
1764.62	0.00462		1425.2	0.000918732		1764.62	0.00462		1425.2	0.000889246		1764.62	0.00462		1425.2	0.000994593		1764.62	0.00462		1425.2	0.000828304		1799.34	-4.7771e-06		--	--		--	--		--	--
1766.55	0.00457		1427.13	0.000942161		1766.55	0.00457		1427.13	0.000928281		1766.55	0.00457		1427.13	0.00103		1766.55	0.00457		1427.13	0.000871836		1801.26	2.64806e-06		--	--		--	--		--	--
1768.48	0.00452		1429.05	0.000985802		1768.48	0.00452		1429.05	0.000958427		1768.48	0.00452		1429.05	0.00108		1768.48	0.00452		1429.05	0.000925771					--	--		--	--		--	--
1770.41	0.00447		1430.98	0.00104		1770.41	0.00447		1430.98	0.000986924		1770.41	0.00447		1430.98	0.00113		1770.41	0.00447		1430.98	0.00098015					--	--		--	--		--	--
1772.34	0.00442		1432.91	0.00111		1772.34	0.00442		1432.91	0.00102		1772.34	0.00442		1432.91	0.00118		1772.34	0.00442		1432.91	0.00102					--	--		--	--		--	--
1774.26	0.00437		1434.84	0.00116		1774.26	0.00437		1434.84	0.00105		1774.26	0.00437		1434.84	0.00123		1774.26	0.00437		1434.84	0.00105					--	--		--	--		--	--
1776.19	0.00432		1436.77	0.00119		1776.19	0.00432		1436.77	0.00111		1776.19	0.00432		1436.77	0.00127		1776.19	0.00432		1436.77	0.0011					--	--		--	--		--	--
1778.12	0.00427		1438.7	0.0012		1778.12	0.00427		1438.7	0.00118		1778.12	0.00427		1438.7	0.0013		1778.12	0.00427		1438.7	0.00113					--	--		--	--		--	--
1780.05	0.00422		1440.62	0.0012		1780.05	0.00422		1440.62	0.00123		1780.05	0.00422		1440.62	0.00131		1780.05	0.00422		1440.62	0.00115					--	--		--	--		--	--
1781.98	0.00417		1442.55	0.00122		1781.98	0.00417		1442.55	0.00127		1781.98	0.00417		1442.55	0.00131		1781.98	0.00417		1442.55	0.00116					--	--		--	--		--	--
1783.91	0.00412		1444.48	0.00126		1783.91	0.00412		1444.48	0.0013		1783.91	0.00412		1444.48	0.00134		1783.91	0.00412		1444.48	0.00119					--	--		--	--		--	--
1785.84	0.00408		1446.41	0.00131		1785.84	0.00408		1446.41	0.00133		1785.84	0.00408		1446.41	0.00139		1785.84	0.00408		1446.41	0.00123					--	--		--	--		--	--
1787.76	0.00403		1448.34	0.00136		1787.76	0.00403		1448.34	0.00136		1787.76	0.00403		1448.34	0.00146		1787.76	0.00403		1448.34	0.00127					--	--		--	--		--	--
1789.69	0.00399		1450.27	0.00142		1789.69	0.00399		1450.27	0.0014		1789.69	0.00399		1450.27	0.00153		1789.69	0.00399		1450.27	0.00131					--	--		--	--		--	--
1791.62	0.00395		1452.2	0.00149		1791.62	0.00395		1452.2	0.00144		1791.62	0.00395		1452.2	0.00161		1791.62	0.00395		1452.2	0.00137					--	--		--	--		--	--
1793.55	0.00391		1454.12	0.00156		1793.55	0.00391		1454.12	0.00148		1793.55	0.00391		1454.12	0.00168		1793.55	0.00391		1454.12	0.00144					--	--		--	--		--	--
1795.48	0.00387		1456.05	0.00159		1795.48	0.00387		1456.05	0.00151		1795.48	0.00387		1456.05	0.00173		1795.48	0.00387		1456.05	0.00153					--	--		--	--		--	--
1797.41	0.00383		1457.98	0.00161		1797.41	0.00383		1457.98	0.00154		1797.41	0.00383		1457.98	0.00176		1797.41	0.00383		1457.98	0.00162					--	--		--	--		--	--
1799.34	0.00379		1459.91	0.00165		1799.34	0.00379		1459.91	0.0016		1799.34	0.00379		1459.91	0.00176		1799.34	0.00379		1459.91	0.00166					--	--		--	--		--	--
1801.26	0.00375		1461.84	0.0017		1801.26	0.00375		1461.84	0.00166		1801.26	0.00375		1461.84	0.00176		1801.26	0.00375		1461.84	0.00168					--	--		--	--		--	--
			1463.77	0.00173					1463.77	0.00171		--	--		1463.77	0.00179					1463.77	0.00169					--	--		--	--		--	--
			1465.7	0.00175					1465.7	0.00175		--	--		1465.7	0.00182					1465.7	0.00169					--	--		--	--		--	--
			1467.62	0.00176					1467.62	0.00178		--	--		1467.62	0.00185					1467.62	0.0017					--	--		--	--		--	--
			1469.55	0.00176					1469.55	0.0018		--	--		1469.55	0.00188					1469.55	0.00172					--	--		--	--		--	--
			1471.48	0.00176					1471.48	0.00179		--	--		1471.48	0.0019					1471.48	0.00172					--	--		--	--		--	--
			1473.41	0.00178					1473.41	0.00178		--	--		1473.41	0.00192					1473.41	0.00173					--	--		--	--		--	--
			1475.34	0.00183					1475.34	0.0018		--	--		1475.34	0.00195					1475.34	0.00178					--	--		--	--		--	--
			1477.27	0.00189					1477.27	0.00184		--	--		1477.27	0.00199					1477.27	0.00183					--	--		--	--		--	--
			1479.2	0.00194					1479.2	0.0019		--	--		1479.2	0.00204					1479.2	0.00187					--	--		--	--		--	--
			1481.12	0.00201					1481.12	0.00198		--	--		1481.12	0.00211					1481.12	0.00192					--	--		--	--		--	--
			1483.05	0.00209					1483.05	0.00208		--	--		1483.05	0.00219					1483.05	0.00198					--	--		--	--		--	--
			1484.98	0.00219					1484.98	0.00219		--	--		1484.98	0.0023					1484.98	0.00206					--	--		--	--		--	--
			1486.91	0.00231					1486.91	0.0023		--	--		1486.91	0.00244					1486.91	0.00216					--	--		--	--		--	--
			1488.84	0.00242					1488.84	0.00242		--	--		1488.84	0.00259					1488.84	0.00226
			1490.77	0.00248					1490.77	0.00252		--	--		1490.77	0.00268					1490.77	0.00235
			1492.7	0.00252					1492.7	0.00261		--	--		1492.7	0.00277					1492.7	0.00243
			1494.62	0.00256					1494.62	0.00269		--	--		1494.62	0.00287					1494.62	0.00251
			1496.55	0.00261					1496.55	0.00277		--	--		1496.55	0.00297					1496.55	0.00257
			1498.48	0.00269					1498.48	0.00286		--	--		1498.48	0.00306					1498.48	0.00265
			1500.41	0.00278					1500.41	0.00295		--	--		1500.41	0.00315					1500.41	0.00273
			1502.34	0.00289					1502.34	0.00302		--	--		1502.34	0.00322					1502.34	0.0028
			1504.27	0.00299					1504.27	0.00311		--	--		1504.27	0.00332					1504.27	0.00288
			1506.2	0.00312					1506.2	0.00322		--	--		1506.2	0.00348					1506.2	0.00301
			1508.12	0.00324					1508.12	0.00333		--	--		1508.12	0.00364					1508.12	0.00315
			1510.05	0.00329					1510.05	0.0034		--	--		1510.05	0.0037					1510.05	0.00324
			1511.98	0.00332					1511.98	0.00346		--	--		1511.98	0.00373					1511.98	0.00331
			1513.91	0.0034					1513.91	0.00353		--	--		1513.91	0.00378					1513.91	0.00336
			1515.84	0.0035					1515.84	0.0036		--	--		1515.84	0.00383					1515.84	0.00342
			1517.77	0.00362					1517.77	0.00367		--	--		1517.77	0.00391					1517.77	0.00348
			1519.7	0.00374					1519.7	0.00376		--	--		1519.7	0.004					1519.7	0.00355
			1521.62	0.00384					1521.62	0.00389		--	--		1521.62	0.00409					1521.62	0.00365
			1523.55	0.00392					1523.55	0.00402		--	--		1523.55	0.00418					1523.55	0.00375
			1525.48	0.00399					1525.48	0.00411		--	--		1525.48	0.00425					1525.48	0.00382
			1527.41	0.00406					1527.41	0.00419		--	--		1527.41	0.00432					1527.41	0.00389
			1529.34	0.00414					1529.34	0.00423		--	--		1529.34	0.00439					1529.34	0.00396
			1531.27	0.00423					1531.27	0.00427		--	--		1531.27	0.00448					1531.27	0.00402
			1533.2	0.00431					1533.2	0.00432		--	--		1533.2	0.00457					1533.2	0.00407
			1535.12	0.00439					1535.12	0.0044		--	--		1535.12	0.00467					1535.12	0.00412
			1537.05	0.00449					1537.05	0.00451		--	--		1537.05	0.00478					1537.05	0.00419
			1538.98	0.00458					1538.98	0.00464		--	--		1538.98	0.0049					1538.98	0.00428
			1540.91	0.00465					1540.91	0.00475		--	--		1540.91	0.00502					1540.91	0.00444
			1542.84	0.00471					1542.84	0.00485		--	--		1542.84	0.00513					1542.84	0.00459
			1544.77	0.00477					1544.77	0.00497		--	--		1544.77	0.00519					1544.77	0.00469
			1546.7	0.00484					1546.7	0.00508		--	--		1546.7	0.00524					1546.7	0.00477
			1548.62	0.00495					1548.62	0.00518		--	--		1548.62	0.0053					1548.62	0.00482
			1550.55	0.00508					1550.55	0.00527		--	--		1550.55	0.00538					1550.55	0.00487
			1552.48	0.00518					1552.48	0.00537		--	--		1552.48	0.00548					1552.48	0.00491
			1554.41	0.00529					1554.41	0.00547		--	--		1554.41	0.0056					1554.41	0.00497
			1556.34	0.00542					1556.34	0.00555		--	--		1556.34	0.00575					1556.34	0.00505
			1558.27	0.00555					1558.27	0.00563		--	--		1558.27	0.00589					1558.27	0.00515
			1560.19	0.00568					1560.19	0.00569		--	--		1560.19	0.00598					1560.19	0.00528
			1562.12	0.00579					1562.12	0.00576		--	--		1562.12	0.00605					1562.12	0.00541
			1564.05	0.00586					1564.05	0.00584		--	--		1564.05	0.0061					1564.05	0.00549
			1565.98	0.00593					1565.98	0.00592		--	--		1565.98	0.00615					1565.98	0.00556
			1567.91	0.00601					1567.91	0.00601		--	--		1567.91	0.00625					1567.91	0.00565
			1569.84	0.0061					1569.84	0.0061		--	--		1569.84	0.00634					1569.84	0.00574
			1571.77	0.0062					1571.77	0.00619		--	--		1571.77	0.00642					1571.77	0.00583
			1573.69	0.00629					1573.69	0.00627		--	--		1573.69	0.0065					1573.69	0.00593
			1575.62	0.00638					1575.62	0.00636		--	--		1575.62	0.00657					1575.62	0.00602
			1577.55	0.00645					1577.55	0.00644		--	--		1577.55	0.00663					1577.55	0.00609
			1579.48	0.00648					1579.48	0.0065		--	--		1579.48	0.00665					1579.48	0.00614
			1581.41	0.00649					1581.41	0.00655		--	--		1581.41	0.00666					1581.41	0.00618
			1583.34	0.00652					1583.34	0.00657		--	--		1583.34	0.00666					1583.34	0.00619
			1585.27	0.00653					1585.27	0.00657		--	--		1585.27	0.00664					1585.27	0.00618
			1587.19	0.00654					1587.19	0.00655		--	--		1587.19	0.00664					1587.19	0.00615
			1589.12	0.00653					1589.12	0.0065		--	--		1589.12	0.00663					1589.12	0.0061
			1591.05	0.00648					1591.05	0.00645		--	--		1591.05	0.0066					1591.05	0.00606
			1592.98	0.00643					1592.98	0.00641		--	--		1592.98	0.00658					1592.98	0.00601
			1594.91	0.00641					1594.91	0.00637		--	--		1594.91	0.00655					1594.91	0.00599
			1596.84	0.00641					1596.84	0.00634		--	--		1596.84	0.00653					1596.84	0.00599
			1598.77	0.00644					1598.77	0.00635		--	--		1598.77	0.00655					1598.77	0.00602
			1600.69	0.00649					1600.69	0.00638		--	--		1600.69	0.0066					1600.69	0.00607
			1602.62	0.00653					1602.62	0.00643		--	--		1602.62	0.00666					1602.62	0.00613
			1604.55	0.00658					1604.55	0.0065		--	--		1604.55	0.00673					1604.55	0.00619
			1606.48	0.00664					1606.48	0.00657		--	--		1606.48	0.00677					1606.48	0.00623
			1608.41	0.00671					1608.41	0.00663		--	--		1608.41	0.0068					1608.41	0.00627
			1610.34	0.00677					1610.34	0.00667		--	--		1610.34	0.00683					1610.34	0.00629
			1612.27	0.00681					1612.27	0.0067		--	--		1612.27	0.00687					1612.27	0.00631
			1614.19	0.00684					1614.19	0.00669		--	--		1614.19	0.00692					1614.19	0.00633
			1616.12	0.00685					1616.12	0.00667		--	--		1616.12	0.00696					1616.12	0.00635
			1618.05	0.00685					1618.05	0.00664		--	--		1618.05	0.00695					1618.05	0.00635
			1619.98	0.00685					1619.98	0.00663		--	--		1619.98	0.00693					1619.98	0.00636
			1621.91	0.00686					1621.91	0.00664		--	--		1621.91	0.0069					1621.91	0.00636
			1623.84	0.00687					1623.84	0.00665		--	--		1623.84	0.00686					1623.84	0.00635
			1625.77	0.00688					1625.77	0.00665		--	--		1625.77	0.00684					1625.77	0.00635
			1627.69	0.00689					1627.69	0.00665		--	--		1627.69	0.00683					1627.69	0.00635
			1629.62	0.00691					1629.62	0.00664		--	--		1629.62	0.00685					1629.62	0.00635
			1631.55	0.00693					1631.55	0.00664		--	--		1631.55	0.00689					1631.55	0.00635
			1633.48	0.00696					1633.48	0.00665		--	--		1633.48	0.00696					1633.48	0.00637
			1635.41	0.00698					1635.41	0.00666		--	--		1635.41	0.007					1635.41	0.00639
			1637.34	0.00699					1637.34	0.00667		--	--		1637.34	0.00697					1637.34	0.00641
			1639.27	0.007					1639.27	0.00667		--	--		1639.27	0.00693					1639.27	0.00642
			1641.19	0.00702					1641.19	0.00666		--	--		1641.19	0.00692					1641.19	0.00643
			1643.12	0.00705					1643.12	0.00666		--	--		1643.12	0.00694					1643.12	0.00644
			1645.05	0.00708					1645.05	0.00666		--	--		1645.05	0.007					1645.05	0.00645
			1646.98	0.00709					1646.98	0.00666		--	--		1646.98	0.00706					1646.98	0.00645
			1648.91	0.00704					1648.91	0.00666		--	--		1648.91	0.00708					1648.91	0.00643
			1650.84	0.00697					1650.84	0.00664		--	--		1650.84	0.00707					1650.84	0.00641
			1652.77	0.0069					1652.77	0.0066		--	--		1652.77	0.00701					1652.77	0.00639
			1654.69	0.00686					1654.69	0.00656		--	--		1654.69	0.00693					1654.69	0.00638
			1656.62	0.00686					1656.62	0.00654		--	--		1656.62	0.00688					1656.62	0.00637
			1658.55	0.00687					1658.55	0.00654		--	--		1658.55	0.00683					1658.55	0.00636
			1660.48	0.00687					1660.48	0.00654		--	--		1660.48	0.0068					1660.48	0.00634
			1662.41	0.00687					1662.41	0.00653		--	--		1662.41	0.00679					1662.41	0.00631
			1664.34	0.00685					1664.34	0.00649		--	--		1664.34	0.00678					1664.34	0.00628
			1666.27	0.00683					1666.27	0.00645		--	--		1666.27	0.00677					1666.27	0.00625
			1668.19	0.00682					1668.19	0.00644		--	--		1668.19	0.00678					1668.19	0.00624
			1670.12	0.00681					1670.12	0.00643		--	--		1670.12	0.00678					1670.12	0.00623
			1672.05	0.00678					1672.05	0.00643		--	--		1672.05	0.00675					1672.05	0.00621
			1673.98	0.00676					1673.98	0.00644		--	--		1673.98	0.00671					1673.98	0.00618
			1675.91	0.00675					1675.91	0.00643		--	--		1675.91	0.00668					1675.91	0.00617
			1677.84	0.00675					1677.84	0.00641		--	--		1677.84	0.00666					1677.84	0.00616
			1679.77	0.00674					1679.77	0.00639		--	--		1679.77	0.00667					1679.77	0.00616
			1681.69	0.00672					1681.69	0.00635		--	--		1681.69	0.00667					1681.69	0.00616
			1683.62	0.00665					1683.62	0.0063		--	--		1683.62	0.00666					1683.62	0.00614
			1685.55	0.00657					1685.55	0.00624		--	--		1685.55	0.00662					1685.55	0.0061
			1687.48	0.0065					1687.48	0.00617		--	--		1687.48	0.00651					1687.48	0.00605
			1689.41	0.00644					1689.41	0.0061		--	--		1689.41	0.00639					1689.41	0.00599
			1691.34	0.00641					1691.34	0.00603		--	--		1691.34	0.00632					1691.34	0.00593
			1693.27	0.00639					1693.27	0.00597		--	--		1693.27	0.00628					1693.27	0.00587
			1695.19	0.00638					1695.19	0.00594		--	--		1695.19	0.00627					1695.19	0.00579
			1697.12	0.00634					1697.12	0.00592		--	--		1697.12	0.00625					1697.12	0.0057
			1699.05	0.00625					1699.05	0.00586		--	--		1699.05	0.00617					1699.05	0.00562
			1700.98	0.00614					1700.98	0.00578		--	--		1700.98	0.00608					1700.98	0.00555
			1702.91	0.00605					1702.91	0.0057		--	--		1702.91	0.00601					1702.91	0.00551
			1704.84	0.00597					1704.84	0.00561		--	--		1704.84	0.00595					1704.84	0.00547
			1706.77	0.0059					1706.77	0.00555		--	--		1706.77	0.00587					1706.77	0.00543
			1708.69	0.00584					1708.69	0.00549		--	--		1708.69	0.0058					1708.69	0.00541
			1710.62	0.00578					1710.62	0.00545		--	--		1710.62	0.00575					1710.62	0.00539
			1712.55	0.00573					1712.55	0.0054		--	--		1712.55	0.00572					1712.55	0.00537
			1714.48	0.00568					1714.48	0.00533		--	--		1714.48	0.0057					1714.48	0.00535
			1716.41	0.00563					1716.41	0.00526		--	--		1716.41	0.00568					1716.41	0.00531
			1718.34	0.00556					1718.34	0.00519		--	--		1718.34	0.0056					1718.34	0.00523
			1720.27	0.00548					1720.27	0.00512		--	--		1720.27	0.00551					1720.27	0.00513
			1722.19	0.00541					1722.19	0.00507		--	--		1722.19	0.00542					1722.19	0.00505
			1724.12	0.00535					1724.12	0.00504		--	--		1724.12	0.00533					1724.12	0.00499
			1726.05	0.00531					1726.05	0.00503		--	--		1726.05	0.00528					1726.05	0.00494
			1727.98	0.00528					1727.98	0.00502		--	--		1727.98	0.00525					1727.98	0.0049
			1729.91	0.00525					1729.91	0.00499		--	--		1729.91	0.00524					1729.91	0.00484
			1731.84	0.00521					1731.84	0.00495		--	--		1731.84	0.00524					1731.84	0.0048
			1733.77	0.00517					1733.77	0.00489		--	--		1733.77	0.00523					1733.77	0.00478
			1735.69	0.00514					1735.69	0.00483		--	--		1735.69	0.00521					1735.69	0.00478
			1737.62	0.00513					1737.62	0.00481		--	--		1737.62	0.00517					1737.62	0.00479
			1739.55	0.00513					1739.55	0.00481		--	--		1739.55	0.00515					1739.55	0.0048
			1741.48	0.00515					1741.48	0.00484		--	--		1741.48	0.00515					1741.48	0.0048
			1743.41	0.00517					1743.41	0.00486		--	--		1743.41	0.00516					1743.41	0.00478
			1745.34	0.0052					1745.34	0.00487		--	--		1745.34	0.00518					1745.34	0.00478
			1747.27	0.00522					1747.27	0.00487		--	--		1747.27	0.00519					1747.27	0.00477
			1749.19	0.00522					1749.19	0.00484		--	--		1749.19	0.00516					1749.19	0.00475
			1751.12	0.00521					1751.12	0.0048		--	--		1751.12	0.00511					1751.12	0.00472
			1753.05	0.00515					1753.05	0.00473		--	--		1753.05	0.00502					1753.05	0.00468
			1754.98	0.00507					1754.98	0.00465		--	--		1754.98	0.00494					1754.98	0.00464
			1756.91	0.00501					1756.91	0.0046		--	--		1756.91	0.00488					1756.91	0.00459
			1758.84	0.00494					1758.84	0.00456		--	--		1758.84	0.00483					1758.84	0.00454
			1760.76	0.00487					1760.76	0.00452		--	--		1760.76	0.00478					1760.76	0.00449
			1762.69	0.00479					1762.69	0.00448		--	--		1762.69	0.00473					1762.69	0.00444
			1764.62	0.00474					1764.62	0.00446		--	--		1764.62	0.00468					1764.62	0.00441
			1766.55	0.00469					1766.55	0.00443		--	--		1766.55	0.00463					1766.55	0.00438
			1768.48	0.00466					1768.48	0.0044		--	--		1768.48	0.00459					1768.48	0.00433
			1770.41	0.00463					1770.41	0.00435		--	--		1770.41	0.00455					1770.41	0.00428
			1772.34	0.00458					1772.34	0.00429		--	--		1772.34	0.00448					1772.34	0.00422
			1774.26	0.00452					1774.26	0.00422		--	--		1774.26	0.0044					1774.26	0.00415
			1776.19	0.00445					1776.19	0.00417		--	--		1776.19	0.00433					1776.19	0.0041
			1778.12	0.00438					1778.12	0.00413		--	--		1778.12	0.00428					1778.12	0.00405
			1780.05	0.00433					1780.05	0.0041		--	--		1780.05	0.00424					1780.05	0.004
			1781.98	0.00427					1781.98	0.00405		--	--		1781.98	0.00421					1781.98	0.00396
			1783.91	0.00422					1783.91	0.00398		--	--		1783.91	0.00416					1783.91	0.00391
			1785.84	0.00417					1785.84	0.0039		--	--		1785.84	0.00411					1785.84	0.00387
			1787.76	0.00413					1787.76	0.00382		--	--		1787.76	0.00407					1787.76	0.00386
			1789.69	0.00409					1789.69	0.00375		--	--		1789.69	0.00403					1789.69	0.00386
			1791.62	0.00407					1791.62	0.0037		--	--		1791.62	0.004					1791.62	0.00383
			1793.55	0.00404					1793.55	0.00367		--	--		1793.55	0.00397					1793.55	0.00379
			1795.48	0.004					1795.48	0.00366		--	--		1795.48	0.00393					1795.48	0.00375
			1797.41	0.00396					1797.41	0.00366		--	--		1797.41	0.00389					1797.41	0.0037
			1799.34	0.00391					1799.34	0.00363		--	--		1799.34	0.00385					1799.34	0.00366
			1801.26	0.00386					1801.26	0.0036		--	--		1801.26	0.00381					1801.26	0.00362
			1803.19	0.00382					1803.19	0.00355		--	--		1803.19	0.00377					1803.19	0.00356
			1805.12	0.00379					1805.12	0.00349		--	--		1805.12	0.00372					1805.12	0.0035
			1807.05	0.00375					1807.05	0.00344		--	--		1807.05	0.00368					1807.05	0.00345
			1808.98	0.0037					1808.98	0.00341		--	--		1808.98	0.00364					1808.98	0.00341
			1810.91	0.00366					1810.91	0.00338		--	--		1810.91	0.00359					1810.91	0.0034
			1812.84	0.00361					1812.84	0.00336		--	--		1812.84	0.00355					1812.84	0.00339
			1814.76	0.00356					1814.76	0.00334		--	--		1814.76	0.00351					1814.76	0.00336
			1816.69	0.00352					1816.69	0.00331		--	--		1816.69	0.00347					1816.69	0.00332
			1818.62	0.00348					1818.62	0.00326		--	--		1818.62	0.00344					1818.62	0.00327
			1820.55	0.00343					1820.55	0.00321		--	--		1820.55	0.00341					1820.55	0.00322
			1822.48	0.00339					1822.48	0.00317		--	--		1822.48	0.00337					1822.48	0.0032
			1824.41	0.00334					1824.41	0.00313		--	--		1824.41	0.00334					1824.41	0.00318
			1826.34	0.00331					1826.34	0.00309		--	--		1826.34	0.00332					1826.34	0.00318
			1828.26	0.00328					1828.26	0.00305		--	--		1828.26	0.00331					1828.26	0.00316
			1830.19	0.00326					1830.19	0.00301		--	--		1830.19	0.00328					1830.19	0.00311
			1832.12	0.00323					1832.12	0.00297		--	--		1832.12	0.00325					1832.12	0.00305
			1834.05	0.00319					1834.05	0.00296		--	--		1834.05	0.00321					1834.05	0.00302
			1835.98	0.00315					1835.98	0.00296		--	--		1835.98	0.00318					1835.98	0.00299
			1837.91	0.00312					1837.91	0.00294		--	--		1837.91	0.00316					1837.91	0.00296
			1839.84	0.00309					1839.84	0.00293		--	--		1839.84	0.00315					1839.84	0.00294
			1841.76	0.00306					1841.76	0.00293		--	--		1841.76	0.00314					1841.76	0.00292
			1843.69	0.00303					1843.69	0.00292		--	--		1843.69	0.00312					1843.69	0.00289
			1845.62	0.00301					1845.62	0.00291		--	--		1845.62	0.00308					1845.62	0.00286
			1847.55	0.00299					1847.55	0.00288		--	--		1847.55	0.00302					1847.55	0.00282
			1849.48	0.00296					1849.48	0.00283		--	--		1849.48	0.00297					1849.48	0.0028
			1851.41	0.00294					1851.41	0.00278		--	--		1851.41	0.00292					1851.41	0.00278
			1853.34	0.00294					1853.34	0.00273		--	--		1853.34	0.0029					1853.34	0.00278
			1855.26	0.00294					1855.26	0.00269		--	--		1855.26	0.00289					1855.26	0.00277
			1857.19	0.00292					1857.19	0.00267		--	--		1857.19	0.0029					1857.19	0.00275
			1859.12	0.0029					1859.12	0.00266		--	--		1859.12	0.00292					1859.12	0.00272
			1861.05	0.00286					1861.05	0.00265		--	--		1861.05	0.00293					1861.05	0.00268
			1862.98	0.00283					1862.98	0.00265		--	--		1862.98	0.00293					1862.98	0.00265
			1864.91	0.00281					1864.91	0.00263		--	--		1864.91	0.00291					1864.91	0.00264
			1866.84	0.00279					1866.84	0.00261		--	--		1866.84	0.00287					1866.84	0.00263
			1868.76	0.00276					1868.76	0.00259		--	--		1868.76	0.00282					1868.76	0.00259
			1870.69	0.00272					1870.69	0.00256		--	--		1870.69	0.00276					1870.69	0.00255
			1872.62	0.00268					1872.62	0.00252		--	--		1872.62	0.00272					1872.62	0.00252
			1874.55	0.00264					1874.55	0.00249		--	--		1874.55	0.00269					1874.55	0.00251
			1876.48	0.00261					1876.48	0.00245		--	--		1876.48	0.00267					1876.48	0.00251
			1878.41	0.00258					1878.41	0.00242		--	--		1878.41	0.00265					1878.41	0.00251
			1880.33	0.00255					1880.33	0.00241		--	--		1880.33	0.00263					1880.33	0.00248
			1882.26	0.00253					1882.26	0.00239		--	--		1882.26	0.00261					1882.26	0.00245
			1884.19	0.00253					1884.19	0.00238		--	--		1884.19	0.00258					1884.19	0.00242
			1886.12	0.00253					1886.12	0.00236		--	--		1886.12	0.00256					1886.12	0.00239
			1888.05	0.00254					1888.05	0.00234		--	--		1888.05	0.00252					1888.05	0.00237
			1889.98	0.00254					1889.98	0.00233		--	--		1889.98	0.00249					1889.98	0.00236
			1891.91	0.00251					1891.91	0.00233		--	--		1891.91	0.00247					1891.91	0.00235
			1893.83	0.00248					1893.83	0.00234		--	--		1893.83	0.00244					1893.83	0.00233
			1895.76	0.00244					1895.76	0.00234		--	--		1895.76	0.00243					1895.76	0.0023
			1897.69	0.00239					1897.69	0.00234		--	--		1897.69	0.00242					1897.69	0.00226
			1899.62	0.00236					1899.62	0.00232		--	--		1899.62	0.00241					1899.62	0.00224
			1901.55	0.00233					1901.55	0.00228		--	--		1901.55	0.00241					1901.55	0.00222
			1903.48	0.00233					1903.48	0.00225		--	--		1903.48	0.00239					1903.48	0.00222
			1905.41	0.00234					1905.41	0.00222		--	--		1905.41	0.00238					1905.41	0.00222
			1907.33	0.00234					1907.33	0.00219		--	--		1907.33	0.00237					1907.33	0.00221
			1909.26	0.00233					1909.26	0.00218		--	--		1909.26	0.00236					1909.26	0.00219
			1911.19	0.0023					1911.19	0.00216		--	--		1911.19	0.00236					1911.19	0.00217
			1913.12	0.00227					1913.12	0.00215		--	--		1913.12	0.00236					1913.12	0.00214
			1915.05	0.00224					1915.05	0.00213		--	--		1915.05	0.00235					1915.05	0.00212
			1916.98	0.00222					1916.98	0.00211		--	--		1916.98	0.00235					1916.98	0.0021
			1918.9	0.00221					1918.9	0.0021		--	--		1918.9	0.00233					1918.9	0.00209
			1920.83	0.0022					1920.83	0.00207		--	--		1920.83	0.00231					1920.83	0.00208
			1922.76	0.0022					1922.76	0.00205		--	--		1922.76	0.00229					1922.76	0.00206
			1924.69	0.00219					1924.69	0.00203		--	--		1924.69	0.00226					1924.69	0.00204
			1926.62	0.00217					1926.62	0.00201		--	--		1926.62	0.00222					1926.62	0.00202
			1928.55	0.00214					1928.55	0.00198		--	--		1928.55	0.00217					1928.55	0.002
			1930.48	0.00211					1930.48	0.00195		--	--		1930.48	0.00214					1930.48	0.00199
			1932.4	0.00208					1932.4	0.00192		--	--		1932.4	0.00212					1932.4	0.00199
			1934.33	0.00205					1934.33	0.00189		--	--		1934.33	0.0021					1934.33	0.00198
			1936.26	0.00203					1936.26	0.00186		--	--		1936.26	0.00208					1936.26	0.00197
			1938.19	0.00203					1938.19	0.00185		--	--		1938.19	0.00207					1938.19	0.00196
			1940.12	0.00202					1940.12	0.00185		--	--		1940.12	0.00205					1940.12	0.00194
			1942.05	0.00201					1942.05	0.00186		--	--		1942.05	0.00202					1942.05	0.00193
			1943.98	0.00199					1943.98	0.00187		--	--		1943.98	0.002					1943.98	0.00192
			1945.9	0.00197					1945.9	0.00187		--	--		1945.9	0.00197					1945.9	0.0019
			1947.83	0.00194					1947.83	0.00186		--	--		1947.83	0.00195					1947.83	0.00188
			1949.76	0.00192					1949.76	0.00184		--	--		1949.76	0.00195					1949.76	0.00186
			1951.69	0.0019					1951.69	0.00181		--	--		1951.69	0.00196					1951.69	0.00184
			1953.62	0.00189					1953.62	0.00178		--	--		1953.62	0.00196					1953.62	0.00184
			1955.55	0.00188					1955.55	0.00176		--	--		1955.55	0.00197					1955.55	0.00183
			1957.48	0.00187					1957.48	0.00175		--	--		1957.48	0.00197					1957.48	0.00182
			1959.4	0.00185					1959.4	0.00175		--	--		1959.4	0.00196					1959.4	0.0018
			1961.33	0.00184					1961.33	0.00174		--	--		1961.33	0.00195					1961.33	0.00178
			1963.26	0.00184					1963.26	0.00172		--	--		1963.26	0.00194					1963.26	0.00177
			1965.19	0.00184					1965.19	0.0017		--	--		1965.19	0.00191					1965.19	0.00175
			1967.12	0.00185					1967.12	0.00168		--	--		1967.12	0.00187					1967.12	0.00174
			1969.05	0.00184					1969.05	0.00167		--	--		1969.05	0.00184					1969.05	0.00171
			1970.98	0.00182					1970.98	0.00165		--	--		1970.98	0.00181					1970.98	0.00169
			1972.9	0.0018					1972.9	0.00163		--	--		1972.9	0.00181					1972.9	0.00168
			1974.83	0.00177					1974.83	0.00162		--	--		1974.83	0.00181					1974.83	0.00168
			1976.76	0.00175					1976.76	0.00159		--	--		1976.76	0.0018					1976.76	0.00168
			1978.69	0.00174					1978.69	0.00157		--	--		1978.69	0.00178					1978.69	0.00169
			1980.62	0.00171					1980.62	0.00156		--	--		1980.62	0.00178					1980.62	0.00169
			1982.55	0.00169					1982.55	0.00155		--	--		1982.55	0.00178					1982.55	0.00169
			1984.48	0.00167					1984.48	0.00156		--	--		1984.48	0.0018					1984.48	0.00169
			1986.4	0.00166					1986.4	0.00158		--	--		1986.4	0.00182					1986.4	0.00168
			1988.33	0.00167					1988.33	0.00158		--	--		1988.33	0.00181					1988.33	0.00165
			1990.26	0.00168					1990.26	0.00158		--	--		1990.26	0.00179					1990.26	0.0016
			1992.19	0.00165					1992.19	0.00155		--	--		1992.19	0.00175					1992.19	0.00158
			1994.12	0.00162					1994.12	0.00151		--	--		1994.12	0.00171					1994.12	0.00156
			1996.05	0.00159					1996.05	0.00148		--	--		1996.05	0.00167					1996.05	0.00154
			1997.98	0.00156					1997.98	0.00146		--	--		1997.98	0.00164					1997.98	0.00153
			1999.9	0.00154					1999.9	0.00145		--	--		1999.9	0.00164					1999.9	0.00153
			2001.83	0.00153					2001.83	0.00145		--	--		2001.83	0.00164					2001.83	0.00152
			2003.76	0.00153					2003.76	0.00147		--	--		2003.76	0.00164					2003.76	0.00153
			2005.69	0.00154					2005.69	0.00149		--	--		2005.69	0.00163					2005.69	0.00154
			2007.62	0.00155					2007.62	0.00149		--	--		2007.62	0.00162					2007.62	0.00154
			2009.55	0.00156					2009.55	0.00147		--	--		2009.55	0.0016					2009.55	0.00154
			2011.48	0.00154					2011.48	0.00144		--	--		2011.48	0.00159					2011.48	0.00153
			2013.4	0.00152					2013.4	0.00141		--	--		2013.4	0.00158					2013.4	0.00151
			2015.33	0.00149					2015.33	0.0014		--	--		2015.33	0.00158					2015.33	0.0015
			2017.26	0.00146					2017.26	0.00139		--	--		2017.26	0.00158					2017.26	0.00149
			2019.19	0.00145					2019.19	0.00139		--	--		2019.19	0.00157					2019.19	0.0015
			2021.12	0.00144					2021.12	0.00138		--	--		2021.12	0.00155					2021.12	0.00151
			2023.05	0.00142					2023.05	0.00135		--	--		2023.05	0.00153					2023.05	0.0015
			2024.97	0.00141					2024.97	0.00132		--	--		2024.97	0.00151					2024.97	0.00149
			2026.9	0.0014					2026.9	0.00128		--	--		2026.9	0.00151					2026.9	0.00146
			2028.83	0.0014					2028.83	0.00126		--	--		2028.83	0.00151					2028.83	0.00144
			2030.76	0.00142					2030.76	0.00127		--	--		2030.76	0.00151					2030.76	0.00142
			2032.69	0.00143					2032.69	0.00129		--	--		2032.69	0.00151					2032.69	0.0014
			2034.62	0.00141					2034.62	0.00128		--	--		2034.62	0.0015					2034.62	0.00138
			2036.55	0.00138					2036.55	0.00127		--	--		2036.55	0.00149					2036.55	0.00136
			2038.47	0.00135					2038.47	0.00126		--	--		2038.47	0.00147					2038.47	0.00134
			2040.4	0.00133					2040.4	0.00126		--	--		2040.4	0.00146					2040.4	0.00133
			2042.33	0.00133					2042.33	0.00125		--	--		2042.33	0.00144					2042.33	0.00131
			2044.26	0.00133					2044.26	0.00124		--	--		2044.26	0.00142					2044.26	0.0013
			2046.19	0.00131					2046.19	0.00122		--	--		2046.19	0.00142					2046.19	0.0013
			2048.12	0.0013					2048.12	0.00119		--	--		2048.12	0.00142					2048.12	0.00131
			2050.05	0.00129					2050.05	0.00118		--	--		2050.05	0.00141					2050.05	0.00131
			2051.97	0.00128					2051.97	0.00117		--	--		2051.97	0.0014					2051.97	0.00131
			2053.9	0.00127					2053.9	0.00117		--	--		2053.9	0.00137					2053.9	0.0013
			2055.83	0.00125					2055.83	0.00117		--	--		2055.83	0.00135					2055.83	0.00128
			2057.76	0.00123					2057.76	0.00117		--	--		2057.76	0.00133					2057.76	0.00126
			2059.69	0.00121					2059.69	0.00117		--	--		2059.69	0.00133					2059.69	0.00123
			2061.62	0.00121					2061.62	0.00117		--	--		2061.62	0.00133					2061.62	0.00121
			2063.55	0.00121					2063.55	0.00117		--	--		2063.55	0.00134					2063.55	0.00119
			2065.47	0.00119					2065.47	0.00118		--	--		2065.47	0.00133					2065.47	0.00118
			2067.4	0.00117					2067.4	0.00119		--	--		2067.4	0.00132					2067.4	0.00117
			2069.33	0.00116					2069.33	0.00118		--	--		2069.33	0.00131					2069.33	0.00118
			2071.26	0.00116					2071.26	0.00117		--	--		2071.26	0.0013					2071.26	0.00119
			2073.19	0.00117					2073.19	0.00115		--	--		2073.19	0.0013					2073.19	0.0012
			2075.12	0.00119					2075.12	0.00114		--	--		2075.12	0.00132					2075.12	0.0012
			2077.05	0.00117					2077.05	0.00114		--	--		2077.05	0.00133					2077.05	0.00118
			2078.97	0.00114					2078.97	0.00114		--	--		2078.97	0.00135					2078.97	0.00116
			2080.9	0.00111					2080.9	0.00112		--	--		2080.9	0.00134					2080.9	0.00115
			2082.83	0.00109					2082.83	0.0011		--	--		2082.83	0.00133					2082.83	0.00113
			2084.76	0.00109					2084.76	0.00108		--	--		2084.76	0.00132					2084.76	0.00114
			2086.69	0.00111					2086.69	0.00106		--	--		2086.69	0.00131					2086.69	0.00114
			2088.62	0.00113					2088.62	0.00106		--	--		2088.62	0.00132					2088.62	0.00114
			2090.55	0.00114					2090.55	0.00107		--	--		2090.55	0.00133					2090.55	0.00114
			2092.47	0.00114					2092.47	0.00107		--	--		2092.47	0.00132					2092.47	0.00113
			2094.4	0.00113					2094.4	0.00108		--	--		2094.4	0.0013					2094.4	0.00112
			2096.33	0.00111					2096.33	0.00109		--	--		2096.33	0.00127					2096.33	0.00111
			2098.26	0.00108					2098.26	0.00109		--	--		2098.26	0.00123					2098.26	0.0011
			2100.19	0.00105					2100.19	0.00108		--	--		2100.19	0.00121					2100.19	0.00108
			2102.12	0.00103					2102.12	0.00105		--	--		2102.12	0.00119					2102.12	0.00105
			2104.05	0.00102					2104.05	0.00104		--	--		2104.05	0.00117					2104.05	0.00103
			2105.97	0.00101					2105.97	0.00103		--	--		2105.97	0.00116					2105.97	0.00102
			2107.9	0.00101					2107.9	0.00103		--	--		2107.9	0.00117					2107.9	0.00102
