# Supplementary material for: In-situ observation of silk nanofibril assembly via graphene plasmonic infrared sensor
Source: Nat Commun. 2024 May 31;15:4643. doi: 10.1038/s41467-024-49076-5 (PMC11143229; doi:10.1038/s41467-024-49076-5)
Supplement: Supplementary file 4 — Source Data [file 41467_2024_49076_MOESM4_ESM.zip › source data/SNF_SourceData_FigS11b.xlsx]

## Sheet: Sheet1
Source data of Figure S11b
ΔVG=270V-1						ΔVG=270V-2						ΔVG=270V-3						ΔVG=270V-4						average ∆Extinction spectra			β-sheet			Random coil			Turn
baseline			Extinction spectrum			baseline			Extinction spectrum			baseline			Extinction spectrum			baseline			Extinction spectrum			Wavenumber (cm-1)	Extinction		Wavenumber (cm-1)	Extinction		Wavenumber (cm-1)	Extinction		Wavenumber (cm-1)	Extinction
Wavenumber (cm-1)	Extinction		Wavenumber (cm-1)	Extinction		Wavenumber (cm-1)	Extinction		Wavenumber (cm-1)	Extinction		Wavenumber (cm-1)	Extinction		Wavenumber (cm-1)	Extinction		Wavenumber (cm-1)	Extinction		Wavenumber (cm-1)	Extinction		1400.13	-0.000114738		1600.69	6.91232e-05		1600.69	3.84397e-06		1600.69	3.03587e-06
1400.13	-0.0001617		674.992	0.00142		1400.13	-0.0001617		674.992	0.00136		1400.13	-0.0001617		674.992	0.00133		1400.13	-0.0001617		674.992	0.00134		1402.05	-0.000106701		1601.42	8.58077e-05		1602.14	1.01279e-05		1616.72	6.82275e-05
1402.05	-9.98754e-05		676.92	0.00149		1402.05	-9.98754e-05		676.92	0.00138		1402.05	-9.98754e-05		676.92	0.00142		1402.05	-9.98754e-05		676.92	0.00127		1403.98	-0.000102601		1602.83	0.000124813		1604.93	2.29069e-05		1632.74	0.000133464
1403.98	-3.93736e-05		678.849	0.00156		1403.98	-3.93736e-05		678.849	0.00139		1403.98	-3.93736e-05		678.849	0.0015		1403.98	-3.93736e-05		678.849	0.00119		1405.91	-8.82095e-05		1604.18	0.000171796		1607.62	3.63971e-05		1633.93	0.000138337
1405.91	1.99126e-05		680.778	0.00158		1405.91	1.99126e-05		680.778	0.00142		1405.91	1.99126e-05		680.778	0.00154		1405.91	1.99126e-05		680.778	0.00117		1407.84	-7.0844e-05		1605.47	0.000226931		1610.18	5.12669e-05		1636.23	0.000147834
1407.84	7.82144e-05		682.706	0.00157		1407.84	7.82144e-05		682.706	0.00144		1407.84	7.82144e-05		682.706	0.00156		1407.84	7.82144e-05		682.706	0.00117		1409.77	-5.25756e-05		1606.71	0.000289928		1612.64	6.83325e-05		1638.44	0.000157068
1409.77	0.000135671		684.635	0.00152		1409.77	0.000135671		684.635	0.00147		1409.77	0.000135671		684.635	0.00153		1409.77	0.000135671		684.635	0.00117		1411.7	-3.49434e-05		1607.89	0.000360032		1614.98	8.84898e-05		1640.55	0.000166161
1411.7	0.000192422		686.563	0.00146		1411.7	0.000192422		686.563	0.00148		1411.7	0.000192422		686.563	0.0015		1411.7	0.000192422		686.563	0.00116		1413.63	-1.82901e-05		1609.01	0.000436086		1617.22	0.000112607		1642.57	0.000175279
1413.63	0.000248696		688.492	0.00144		1413.63	0.000248696		688.492	0.00143		1413.63	0.000248696		688.492	0.00147		1413.63	0.000248696		688.492	0.00113		1415.55	-7.43593e-06		1610.08	0.000516625		1619.36	0.000141399		1644.5	0.000184638
1415.55	0.000304606		690.42	0.00142		1415.55	0.000304606		690.42	0.00137		1415.55	0.000304606		690.42	0.00145		1415.55	0.000304606		690.42	0.00111		1417.48	-1.13065e-05		1611.1	0.000599991		1621.39	0.000175309		1646.33	0.00019448
1417.48	0.000360378		692.349	0.00137		1417.48	0.000360378		692.349	0.0013		1417.48	0.000360378		692.349	0.00144		1417.48	0.000360378		692.349	0.00111		1419.41	-1.74298e-05		1612.06	0.000684465		1623.32	0.000214422		1648.08	0.000205052
1419.41	0.000416124		694.277	0.00133		1419.41	0.000416124		694.277	0.00126		1419.41	0.000416124		694.277	0.00142		1419.41	0.000416124		694.277	0.00113		1421.34	-1.45372e-05		1612.98	0.000768376		1625.16	0.000258427		1649.74	0.00021656
1421.34	0.000472072		696.206	0.00131		1421.34	0.000472072		696.206	0.00129		1421.34	0.000472072		696.206	0.00138		1421.34	0.000472072		696.206	0.00113		1423.27	-8.03773e-06		1613.85	0.000850198		1626.9	0.000306639		1651.32	0.000229139
1423.27	0.000528334		698.134	0.00129		1423.27	0.000528334		698.134	0.00133		1423.27	0.000528334		698.134	0.00132		1423.27	0.000528334		698.134	0.00113		1425.2	3.80246e-06		1614.67	0.00092862		1628.56	0.000358069		1652.82	0.000242825
1425.2	0.000585138		700.063	0.00128		1425.2	0.000585138		700.063	0.00133		1425.2	0.000585138		700.063	0.00126		1425.2	0.000585138		700.063	0.00117		1427.12	1.09083e-05		1615.45	0.001		1630.12	0.000411523		1654.24	0.00025754
1427.12	0.000642594		701.991	0.00127		1427.12	0.000642594		701.991	0.00132		1427.12	0.000642594		701.991	0.00119		1427.12	0.000642594		701.991	0.00121		1429.05	-1.34981e-08		1616.18	0.00107		1631.59	0.000465721		1655.59	0.000273103
1429.05	0.000700931		703.92	0.00124		1429.05	0.000700931		703.92	0.00131		1429.05	0.000700931		703.92	0.00114		1429.05	0.000700931		703.92	0.00121		1430.98	-1.72553e-05		1616.87	0.00113		1632.99	0.00051941		1656.86	0.000289244
1430.98	0.000760291		705.849	0.00121		1430.98	0.000760291		705.849	0.0013		1430.98	0.000760291		705.849	0.00111		1430.98	0.000760291		705.849	0.0012		1432.91	-3.38545e-05		1617.51	0.00119		1634.29	0.000571449		1658.05	0.000305644
1432.91	0.00082081		707.777	0.0012		1432.91	0.00082081		707.777	0.00132		1432.91	0.00082081		707.777	0.00112		1432.91	0.00082081		707.777	0.00118		1434.84	-4.89506e-05		1618.12	0.00124		1635.52	0.000620882		1659.18	0.000321962
1434.84	0.000882723		709.706	0.00119		1434.84	0.000882723		709.706	0.00134		1434.84	0.000882723		709.706	0.00115		1434.84	0.000882723		709.706	0.00115		1436.77	-6.11201e-05		1618.69	0.00129		1636.68	0.000666969		1660.24	0.000337871
1436.77	0.000946133		711.634	0.0012		1436.77	0.000946133		711.634	0.00131		1436.77	0.000946133		711.634	0.00119		1436.77	0.000946133		711.634	0.00114		1438.7	-6.53114e-05		1619.22	0.00133		1637.76	0.000709202		1661.23	0.000353085
1438.7	0.00101		713.563	0.00121		1438.7	0.00101		713.563	0.00125		1438.7	0.00101		713.563	0.00122		1438.7	0.00101		713.563	0.00113		1440.62	-5.21069e-05		1619.71	0.00136		1638.76	0.000747286		1662.16	0.000367372
1440.62	0.00108		715.491	0.00122		1440.62	0.00108		715.491	0.00116		1440.62	0.00108		715.491	0.00123		1440.62	0.00108		715.491	0.00111		1442.55	-3.2971e-05		1620.17	0.00139		1639.7	0.000781125		1663.02	0.000380564
1442.55	0.00115		717.42	0.00122		1442.55	0.00115		717.42	0.00108		1442.55	0.00115		717.42	0.00122		1442.55	0.00115		717.42	0.00109		1444.48	-2.06421e-05		1620.59	0.00141		1640.57	0.000810777		1663.83	0.000392557
1444.48	0.00122		719.348	0.00123		1444.48	0.00122		719.348	0.00106		1444.48	0.00122		719.348	0.00121		1444.48	0.00122		719.348	0.00106		1446.41	-2.22143e-06		1620.99	0.00143		1641.38	0.000836428		1664.58	0.000403309
1446.41	0.00129		721.277	0.00123		1446.41	0.00129		721.277	0.00107		1446.41	0.00129		721.277	0.00119		1446.41	0.00129		721.277	0.00103		1448.34	3.51524e-05		1621.35	0.00145		1642.12	0.000858348		1665.27	0.000412823
1448.34	0.00137		723.206	0.00123		1448.34	0.00137		723.206	0.00107		1448.34	0.00137		723.206	0.00114		1448.34	0.00137		723.206	0.00103		1450.27	7.73882e-05		1621.68	0.00147		1642.81	0.000876868		1665.91	0.000421145
1450.27	0.00145		725.134	0.00122		1450.27	0.00145		725.134	0.00106		1450.27	0.00145		725.134	0.00109		1450.27	0.00145		725.134	0.00105		1452.2	0.00011606		1621.98	0.00148		1643.43	0.000892344		1666.5	0.000428347
1452.2	0.00153		727.063	0.0012		1452.2	0.00153		727.063	0.00102		1452.2	0.00153		727.063	0.00105		1452.2	0.00153		727.063	0.0011		1454.12	0.000147356		1622.25	0.00149		1644.01	0.000905142		1667.04	0.00043452
1454.12	0.00161		728.991	0.00118		1454.12	0.00161		728.991	0.000982109		1454.12	0.00161		728.991	0.00102		1454.12	0.00161		728.991	0.00115		1456.05	0.000160015		1622.5	0.00149		1644.53	0.00091562		1667.53	0.000439766
1456.05	0.00169		730.92	0.00114		1456.05	0.00169		730.92	0.00097061		1456.05	0.00169		730.92	0.00101		1456.05	0.00169		730.92	0.00117		1457.98	0.000168175		1622.72	0.0015		1645	0.000924115		1667.98	0.000444189
1457.98	0.00177		732.848	0.00112		1457.98	0.00177		732.848	0.000977526		1457.98	0.00177		732.848	0.00102		1457.98	0.00177		732.848	0.00117		1459.91	0.000182496		1622.92	0.0015		1645.42	0.000930937		1668.39	0.000447892
1459.91	0.00186		734.777	0.00114		1459.91	0.00186		734.777	0.00101		1459.91	0.00186		734.777	0.00104		1459.91	0.00186		734.777	0.00114		1461.84	0.000201729		1623.1	0.00151		1645.8	0.000936367		1668.75	0.000450973
1461.84	0.00195		736.705	0.00118		1461.84	0.00195		736.705	0.00104		1461.84	0.00195		736.705	0.00106		1461.84	0.00195		736.705	0.00108		1463.77	0.000226569		1623.26	0.00151		1646.14	0.000940648		1669.08	0.000453521
1463.77	0.00204		738.634	0.00118		1463.77	0.00204		738.634	0.00105		1463.77	0.00204		738.634	0.00107		1463.77	0.00204		738.634	0.00103		1465.7	0.0002619		1623.39	0.00151		1646.44	0.000943996		1669.37	0.000455617
1465.7	0.00213		740.562	0.00117		1465.7	0.00213		740.562	0.00106		1465.7	0.00213		740.562	0.00108		1465.7	0.00213		740.562	0.000973807		1467.62	0.000318676		1623.51	0.00151		1646.7	0.000946591		1669.63	0.000457331
1467.62	0.00222		742.491	0.00113		1467.62	0.00222		742.491	0.00111		1467.62	0.00222		742.491	0.00111		1467.62	0.00222		742.491	0.000930319		1469.55	0.000380063		1623.61	0.00151		1646.93	0.000948587		1669.85	0.000458727
1469.55	0.00231		744.42	0.00107		1469.55	0.00231		744.42	0.00115		1469.55	0.00231		744.42	0.00115		1469.55	0.00231		744.42	0.000902548		1471.48	0.000437223		1623.7	0.00152		1647.12	0.000950109		1670.04	0.000459857
1471.48	0.0024		746.348	0.00101		1471.48	0.0024		746.348	0.00118		1471.48	0.0024		746.348	0.00116		1471.48	0.0024		746.348	0.000906907		1473.41	0.000476711		1623.77	0.00152		1647.28	0.000951261		1670.21	0.000460767
1473.41	0.0025		748.277	0.000971981		1473.41	0.0025		748.277	0.00119		1473.41	0.0025		748.277	0.00115		1473.41	0.0025		748.277	0.000917788		1475.34	0.000474633		1623.83	0.00152		1647.42	0.000952126		1670.35	0.000461494
1475.34	0.00259		750.205	0.000968005		1475.34	0.00259		750.205	0.00114		1475.34	0.00259		750.205	0.00108		1475.34	0.00259		750.205	0.000912025		1477.27	0.000453118		1623.88	0.00152		1647.53	0.000952768		1670.47	0.000462069
1477.27	0.00269		752.134	0.00097022		1477.27	0.00269		752.134	0.00107		1477.27	0.00269		752.134	0.000979851		1477.27	0.00269		752.134	0.000898696		1479.2	0.000425854		1623.92	0.00152		1647.62	0.000953241		1670.57	0.00046252
1479.2	0.00278		754.062	0.000952647		1479.2	0.00278		754.062	0.000978292		1479.2	0.00278		754.062	0.000854953		1479.2	0.00278		754.062	0.000872874		1481.12	0.000393881		1623.94	0.00152		1647.69	0.000953582		1670.64	0.000462868
1481.12	0.00288		755.991	0.000922769		1481.12	0.00288		755.991	0.000889333		1481.12	0.00288		755.991	0.000744497		1481.12	0.00288		755.991	0.00085341		1483.05	0.00036492		1623.96	0.00152		1647.75	0.000953824		1670.7	0.000463131
1483.05	0.00297		757.919	0.000868504		1483.05	0.00297		757.919	0.000820594		1483.05	0.00297		757.919	0.000697525		1483.05	0.00297		757.919	0.000863905		1484.98	0.000332212		1623.98	0.00152		1647.78	0.00095399		1670.75	0.000463323
1484.98	0.00307		759.848	0.000822569		1484.98	0.00307		759.848	0.000778386		1484.98	0.00307		759.848	0.000692789		1484.98	0.00307		759.848	0.000885183		1486.91	0.000291207		1623.98	0.00152		1647.81	0.000954097		1670.78	0.000463459
1486.91	0.00317		761.777	0.000824299		1486.91	0.00317		761.777	0.000788977		1486.91	0.00317		761.777	0.000732906		1486.91	0.00317		761.777	0.000910336		1488.84	0.000242774		1623.99	0.00152		1647.82	0.00095416		1670.8	0.000463548
1488.84	0.00326		763.705	0.000841757		1488.84	0.00326		763.705	0.000811515		1488.84	0.00326		763.705	0.000795315		1488.84	0.00326		763.705	0.000926155		1490.77	0.000182465		1623.99	0.00152		1647.83	0.000954193		1670.81	0.000463602
1490.77	0.00336		765.634	0.000856052		1490.77	0.00336		765.634	0.000802983		1490.77	0.00336		765.634	0.000866201		1490.77	0.00336		765.634	0.000913274		1492.7	0.000122299		1623.99	0.00152		1647.83	0.000954204		1670.82	0.00046363
1492.7	0.00345		767.562	0.000867387		1492.7	0.00345		767.562	0.000796145		1492.7	0.00345		767.562	0.000921939		1492.7	0.00345		767.562	0.000883257		1494.62	7.32193e-05		1623.99	0.00152		1647.83	0.000954206		1670.82	0.00046364
1494.62	0.00355		769.491	0.000867325		1494.62	0.00355		769.491	0.000811584		1494.62	0.00355		769.491	0.000924322		1494.62	0.00355		769.491	0.000839502		1496.55	3.4101e-05		1623.99	0.00152		1647.83	0.000954208		1670.82	0.000463641
1496.55	0.00364		771.419	0.000862905		1496.55	0.00364		771.419	0.00084282		1496.55	0.00364		771.419	0.000903278		1496.55	0.00364		771.419	0.000787149		1498.48	1.04618e-05		1624	0.00152		1647.84	0.000954218		1670.82	0.000463642
1498.48	0.00373		773.348	0.000853223		1498.48	0.00373		773.348	0.000900554		1498.48	0.00373		773.348	0.000870687		1498.48	0.00373		773.348	0.000725008		1500.41	-5.66102e-06		1624.01	0.00152		1647.84	0.000954246		1670.83	0.000463649
1500.41	0.00382		775.276	0.000853675		1500.41	0.00382		775.276	0.000953816		1500.41	0.00382		775.276	0.000842488		1500.41	0.00382		775.276	0.000675465		1502.34	-2.3167e-05		1624.03	0.00152		1647.86	0.0009543		1670.83	0.000463668
1502.34	0.00392		777.205	0.000884436		1502.34	0.00392		777.205	0.000966235		1502.34	0.00392		777.205	0.000843178		1502.34	0.00392		777.205	0.00066679		1504.27	-3.2789e-05		1624.06	0.00152		1647.88	0.000954387		1670.84	0.000463705
1504.27	0.00401		779.133	0.000930273		1504.27	0.00401		779.133	0.000964708		1504.27	0.00401		779.133	0.000858954		1504.27	0.00401		779.133	0.000680145		1506.2	-2.86321e-05		1624.11	0.00152		1647.91	0.000954512		1670.85	0.000463764
1506.2	0.00409		781.062	0.000991591		1506.2	0.00409		781.062	0.00095982		1506.2	0.00409		781.062	0.000885521		1506.2	0.00409		781.062	0.000710006		1508.12	-8.41056e-06		1624.16	0.00152		1647.96	0.000954678		1670.88	0.000463853
1508.12	0.00418		782.99	0.00104		1508.12	0.00418		782.99	0.000964143		1508.12	0.00418		782.99	0.00091885		1508.12	0.00418		782.99	0.000744696		1510.05	3.4898e-05		1624.23	0.00152		1648.02	0.000954884		1670.91	0.000463974
1510.05	0.00427		784.919	0.00105		1510.05	0.00427		784.919	0.000998224		1510.05	0.00427		784.919	0.000954875		1510.05	0.00427		784.919	0.000769488		1511.98	9.33643e-05		1624.32	0.00152		1648.1	0.000955122		1670.95	0.000464133
1511.98	0.00435		786.848	0.00103		1511.98	0.00435		786.848	0.00105		1511.98	0.00435		786.848	0.000989415		1511.98	0.00435		786.848	0.000788012		1513.91	0.00016182		1624.44	0.00152		1648.2	0.000955378		1671	0.000464333
1513.91	0.00444		788.776	0.000991351		1513.91	0.00444		788.776	0.00113		1513.91	0.00444		788.776	0.00102		1513.91	0.00444		788.776	0.000792038		1515.84	0.000237396		1624.57	0.00152		1648.32	0.00095563		1671.07	0.000464573
1515.84	0.00452		790.705	0.000950329		1515.84	0.00452		790.705	0.00118		1515.84	0.00452		790.705	0.00104		1515.84	0.00452		790.705	0.000802419		1517.77	0.00031694		1624.73	0.00152		1648.46	0.000955841		1671.15	0.000464856
1517.77	0.0046		792.633	0.000919618		1517.77	0.0046		792.633	0.00116		1517.77	0.0046		792.633	0.00105		1517.77	0.0046		792.633	0.000840146		1519.7	0.00039515		1624.91	0.00151		1648.63	0.000955966		1671.25	0.000465177
1519.7	0.00468		794.562	0.000903842		1519.7	0.00468		794.562	0.00109		1519.7	0.00468		794.562	0.00105		1519.7	0.00468		794.562	0.000896571		1521.62	0.00046447		1625.12	0.00151		1648.83	0.000955939		1671.36	0.000465533
1521.62	0.00476		796.49	0.00092499		1521.62	0.00476		796.49	0.000987183		1521.62	0.00476		796.49	0.00107		1521.62	0.00476		796.49	0.000984691		1523.55	0.000528812		1625.36	0.00151		1649.06	0.00095568		1671.49	0.000465916
1523.55	0.00483		798.419	0.000945415		1523.55	0.00483		798.419	0.000892919		1523.55	0.00483		798.419	0.00107		1523.55	0.00483		798.419	0.00106		1525.48	0.000588966		1625.63	0.0015		1649.33	0.000955086		1671.65	0.000466313
1525.48	0.00491		800.347	0.000930427		1525.48	0.00491		800.347	0.000866319		1525.48	0.00491		800.347	0.00104		1525.48	0.00491		800.347	0.00108		1527.41	0.000646816		1625.94	0.00149		1649.62	0.00095403		1671.82	0.00046671
1527.41	0.00498		802.276	0.000893151		1527.41	0.00498		802.276	0.000872832		1527.41	0.00498		802.276	0.000992138		1527.41	0.00498		802.276	0.00106		1529.34	0.000707939		1626.29	0.00148		1649.96	0.000952361		1672.02	0.000467087
1529.34	0.00506		804.205	0.000821107		1529.34	0.00506		804.205	0.000902272		1529.34	0.00506		804.205	0.000929466		1529.34	0.00506		804.205	0.000990451		1531.27	0.000761071		1626.67	0.00147		1650.33	0.000949902		1672.25	0.000467419
1531.27	0.00513		806.133	0.000756413		1531.27	0.00513		806.133	0.000940533		1531.27	0.00513		806.133	0.000864366		1531.27	0.00513		806.133	0.000916061		1533.2	0.000792576		1627.09	0.00145		1650.75	0.000946445		1672.5	0.000467675
1533.2	0.0052		808.062	0.000743335		1533.2	0.0052		808.062	0.000973682		1533.2	0.0052		808.062	0.000813056		1533.2	0.0052		808.062	0.000873478		1535.12	0.000815242		1627.55	0.00143		1651.21	0.000941757		1672.77	0.000467821
1535.12	0.00527		809.99	0.000762951		1535.12	0.00527		809.99	0.000991009		1535.12	0.00527		809.99	0.000770453		1535.12	0.00527		809.99	0.000846803		1537.05	0.000839326		1628.06	0.00141		1651.71	0.000935578		1673.08	0.000467813
1537.05	0.00533		811.919	0.000822936		1537.05	0.00533		811.919	0.00096811		1537.05	0.00533		811.919	0.000735772		1537.05	0.00533		811.919	0.000841287		1538.98	0.000860026		1628.62	0.00137		1652.27	0.000927625		1673.42	0.000467606
1538.98	0.0054		813.847	0.000887772		1538.98	0.0054		813.847	0.000932132		1538.98	0.0054		813.847	0.000712336		1538.98	0.0054		813.847	0.000833458		1540.91	0.000880511		1629.22	0.00134		1652.87	0.0009176		1673.79	0.000467148
1540.91	0.00546		815.776	0.000914852		1540.91	0.00546		815.776	0.000901703		1540.91	0.00546		815.776	0.000697489		1540.91	0.00546		815.776	0.00078873		1542.84	0.000887544		1629.87	0.00129		1653.53	0.000905198		1674.19	0.000466381
1542.84	0.00552		817.704	0.000933128		1542.84	0.00552		817.704	0.000877978		1542.84	0.00552		817.704	0.000708387		1542.84	0.00552		817.704	0.000745692		1544.77	0.000863412		1630.58	0.00124		1654.24	0.000890121		1674.63	0.000465247
1544.77	0.00558		819.633	0.000965169		1544.77	0.00558		819.633	0.000870537		1544.77	0.00558		819.633	0.000777572		1544.77	0.00558		819.633	0.000732656		1546.7	0.000824902		1631.34	0.00117		1655.01	0.000872095		1675.11	0.000463686
1546.7	0.00564		821.562	0.000987522		1546.7	0.00564		821.562	0.000872732		1546.7	0.00564		821.562	0.000856232		1546.7	0.00564		821.562	0.000745858		1548.62	0.00077986		1632.15	0.00111		1655.83	0.000850892		1675.62	0.00046164
1548.62	0.0057		823.49	0.000985438		1548.62	0.0057		823.49	0.000887704		1548.62	0.0057		823.49	0.000906952		1548.62	0.0057		823.49	0.000808986		1550.55	0.000737429		1633.02	0.00103		1656.72	0.000826356		1676.17	0.000459057
1550.55	0.00576		825.419	0.000955377		1550.55	0.00576		825.419	0.000895675		1550.55	0.00576		825.419	0.000928081		1550.55	0.00576		825.419	0.000867985		1552.48	0.000715018		1633.96	0.000947814		1657.67	0.00079843		1676.77	0.000455895
1552.48	0.00581		827.347	0.000880593		1552.48	0.00581		827.347	0.000873137		1552.48	0.00581		827.347	0.000894159		1552.48	0.00581		827.347	0.000868281		1554.41	0.000695597		1634.95	0.000861893		1658.69	0.000767187		1677.4	0.000452127
1554.41	0.00586		829.276	0.000785954		1554.41	0.00586		829.276	0.00083442		1554.41	0.00586		829.276	0.000839201		1554.41	0.00586		829.276	0.000835117		1556.34	0.00067037		1636.01	0.000773621		1659.77	0.000732856		1678.08	0.000447748
1556.34	0.00591		831.204	0.000684468		1556.34	0.00591		831.204	0.000780114		1556.34	0.00591		831.204	0.000788022		1556.34	0.00591		831.204	0.00076647		1558.27	0.000632014		1637.14	0.000685364		1660.93	0.000695848		1678.81	0.000442777
1558.27	0.00596		833.133	0.000594965		1558.27	0.00596		833.133	0.000727935		1558.27	0.00596		833.133	0.000742771		1558.27	0.00596		833.133	0.000689569		1560.19	0.000563068		1638.34	0.000599731		1662.16	0.000656765		1679.58	0.000437268
1560.19	0.00601		835.061	0.000545256		1560.19	0.00601		835.061	0.000702592		1560.19	0.00601		835.061	0.000723618		1560.19	0.00601		835.061	0.000633013		1562.12	0.000484477		1639.6	0.000519365		1663.46	0.000616398		1680.4	0.00043131
1562.12	0.00606		836.99	0.000521412		1562.12	0.00606		836.99	0.000683695		1562.12	0.00606		836.99	0.000701318		1562.12	0.00606		836.99	0.000590684		1564.05	0.000412647		1640.94	0.000446705		1664.84	0.00057571		1681.27	0.000425032
1564.05	0.0061		838.918	0.000522069		1564.05	0.0061		838.918	0.00065785		1564.05	0.0061		838.918	0.000642222		1564.05	0.0061		838.918	0.000572862		1565.98	0.000341813		1642.35	0.000383731		1666.29	0.000535788		1682.19	0.0004186
1565.98	0.00615		840.847	0.000537336		1565.98	0.00615		840.847	0.000628776		1565.98	0.00615		840.847	0.000579702		1565.98	0.00615		840.847	0.000558966		1567.91	0.000271044		1643.84	0.000331748		1667.83	0.00049778		1683.16	0.000412217
1567.91	0.00619		842.775	0.000560663		1567.91	0.00619		842.775	0.000593271		1567.91	0.00619		842.775	0.000539979		1567.91	0.00619		842.775	0.00053053		1569.84	0.000201973		1645.4	0.000291257		1669.45	0.00046281		1684.19	0.000406113
1569.84	0.00623		844.704	0.000580664		1569.84	0.00623		844.704	0.000558701		1569.84	0.00623		844.704	0.000510863		1569.84	0.00623		844.704	0.00049149		1571.77	0.000136013		1647.05	0.00026193		1671.16	0.000431888		1685.28	0.000400531
1571.77	0.00627		846.633	0.000590836		1571.77	0.00627		846.633	0.000534443		1571.77	0.00627		846.633	0.000496717		1571.77	0.00627		846.633	0.000434952		1573.69	7.4019e-05		1648.78	0.000242719		1672.95	0.000405811		1686.42	0.000395714
1573.69	0.0063		848.561	0.000569981		1573.69	0.0063		848.561	0.000511261		1573.69	0.0063		848.561	0.000474109		1573.69	0.0063		848.561	0.000374941		1575.62	1.61562e-05		1650.59	0.00023207		1674.83	0.000385094		1687.61	0.000391886
1575.62	0.00634		850.49	0.000473583		1575.62	0.00634		850.49	0.000479377		1575.62	0.00634		850.49	0.000410711		1575.62	0.00634		850.49	0.000321636		1577.55	-3.3976e-05		1652.49	0.000228187		1676.81	0.000369927		1688.87	0.000389231
1577.55	0.00637		852.418	0.000365092		1577.55	0.00637		852.418	0.000449796		1577.55	0.00637		852.418	0.000337568		1577.55	0.00637		852.418	0.000279675		1579.48	-7.21878e-05		1654.48	0.000229301		1678.88	0.000360164		1690.19	0.000387881
1579.48	0.0064		854.347	0.000291852		1579.48	0.0064		854.347	0.000430996		1579.48	0.0064		854.347	0.000271075		1579.48	0.0064		854.347	0.000265894		1581.41	-0.000100715		1656.56	0.000233875		1681.04	0.000355374		1691.58	0.000387903
1581.41	0.00643		856.275	0.00025766		1581.41	0.00643		856.275	0.000420774		1581.41	0.00643		856.275	0.00022285		1581.41	0.00643		856.275	0.000253881		1583.34	-0.000119197		1658.73	0.000240719		1683.3	0.00035491		1693.02	0.000389296
1583.34	0.00646		858.204	0.000305431		1583.34	0.00646		858.204	0.000428986		1583.34	0.00646		858.204	0.000216339		1583.34	0.00646		858.204	0.000215581		1585.27	-0.00013037		1659.85	0.000244719		1685.67	0.000358014		1694.54	0.000391994
1585.27	0.00648		860.132	0.000365158		1585.27	0.00648		860.132	0.000427938		1585.27	0.00648		860.132	0.000232464		1585.27	0.00648		860.132	0.000172762		1587.19	-0.000138535		1673.56	0.000299513		1688.13	0.000363915		1696.12	0.000395883
1587.19	0.00651		862.061	0.000378301		1587.19	0.00651		862.061	0.000385133		1587.19	0.00651		862.061	0.000267237		1587.19	0.00651		862.061	0.000142002		1589.12	-0.000138509		1687.27	0.000355296		1689.41	0.000367693		1696.93	0.000398229
1589.12	0.00653		863.99	0.000353386		1589.12	0.00653		863.99	0.000324835		1589.12	0.00653		863.99	0.000298839		1589.12	0.00653		863.99	0.000110814		1591.05	-0.000123361		1700.98	0.000411079		1700.98	0.000411206		1700.98	0.000412067
1591.05	0.00655		865.918	0.000261291		1591.05	0.00655		865.918	0.000259234		1591.05	0.00655		865.918	0.000296615		1591.05	0.00655		865.918	6.64193e-05		1592.98	-0.000102626		--	--		--	--		--	--
1592.98	0.00657		867.847	0.000156421		1592.98	0.00657		867.847	0.000192054		1592.98	0.00657		867.847	0.00028309		1592.98	0.00657		867.847	2.62761e-05		1594.91	-8.65849e-05		--	--		--	--		--	--
1594.91	0.00659		869.775	8.95362e-05		1594.91	0.00659		869.775	0.000128147		1594.91	0.00659		869.775	0.000270591		1594.91	0.00659		869.775	7.19379e-06		1596.84	-6.61683e-05		--	--		--	--		--	--
1596.84	0.00661		871.704	4.24468e-05		1596.84	0.00661		871.704	7.63144e-05		1596.84	0.00661		871.704	0.000259053		1596.84	0.00661		871.704	-1.6567e-06		1598.77	-3.77332e-05		--	--		--	--		--	--
1598.77	0.00662		873.632	2.10143e-05		1598.77	0.00662		873.632	4.99391e-05		1598.77	0.00662		873.632	0.000263844		1598.77	0.00662		873.632	-4.73406e-06		1600.69	4.6427e-06		--	--		--	--		--	--
1600.69	0.00663		875.561	3.84357e-06		1600.69	0.00663		875.561	4.01272e-05		1600.69	0.00663		875.561	0.000250997		1600.69	0.00663		875.561	-4.34054e-06		1602.62	6.64156e-05		--	--		--	--		--	--
1602.62	0.00665		877.489	-3.27142e-05		1602.62	0.00665		877.489	5.205e-05		1602.62	0.00665		877.489	0.000181488		1602.62	0.00665		877.489	-5.58928e-06		1604.55	0.000152557		--	--		--	--		--	--
1604.55	0.00666		879.418	-7.6036e-05		1604.55	0.00666		879.418	5.68949e-05		1604.55	0.00666		879.418	8.58588e-05		1604.55	0.00666		879.418	-4.50621e-06		1606.48	0.000274857		--	--		--	--		--	--
1606.48	0.00667		881.346	-0.000123706		1606.48	0.00667		881.346	2.03076e-05		1606.48	0.00667		881.346	-2.92879e-05		1606.48	0.00667		881.346	1.083e-05		1608.41	0.000418268		--	--		--	--		--	--
1608.41	0.00667		883.275	-0.000168752		1608.41	0.00667		883.275	-3.59158e-05		1608.41	0.00667		883.275	-0.000131158		1608.41	0.00667		883.275	1.14645e-05		1610.34	0.000569663		--	--		--	--		--	--
1610.34	0.00668		885.204	-0.000200248		1610.34	0.00668		885.204	-0.000108065		1610.34	0.00668		885.204	-0.000170714		1610.34	0.00668		885.204	-3.58139e-05		1612.27	0.000735032		--	--		--	--		--	--
1612.27	0.00668		887.132	-0.000227637		1612.27	0.00668		887.132	-0.000176237		1612.27	0.00668		887.132	-0.000190082		1612.27	0.00668		887.132	-0.000106314		1614.19	0.000922966		--	--		--	--		--	--
1614.19	0.00669		889.061	-0.00025662		1614.19	0.00669		889.061	-0.000211078		1614.19	0.00669		889.061	-0.000224433		1614.19	0.00669		889.061	-0.000193215		1616.12	0.00111		--	--		--	--		--	--
1616.12	0.00669		890.989	-0.000287508		1616.12	0.00669		890.989	-0.000237241		1616.12	0.00669		890.989	-0.000245586		1616.12	0.00669		890.989	-0.000276118		1618.05	0.00129		--	--		--	--		--	--
1618.05	0.00669		892.918	-0.000326115		1618.05	0.00669		892.918	-0.000271391		1618.05	0.00669		892.918	-0.000226078		1618.05	0.00669		892.918	-0.00032542		1619.98	0.00144		--	--		--	--		--	--
1619.98	0.00669		894.846	-0.00036164		1619.98	0.00669		894.846	-0.000308137		1619.98	0.00669		894.846	-0.000198924		1619.98	0.00669		894.846	-0.000361905		1621.91	0.00156		--	--		--	--		--	--
1621.91	0.00669		896.775	-0.000383254		1621.91	0.00669		896.775	-0.000349169		1621.91	0.00669		896.775	-0.000184145		1621.91	0.00669		896.775	-0.000395507		1623.84	0.00163		--	--		--	--		--	--
1623.84	0.00669		898.703	-0.000396864		1623.84	0.00669		898.703	-0.000389912		1623.84	0.00669		898.703	-0.000193261		1623.84	0.00669		898.703	-0.000429172		1625.77	0.00166		--	--		--	--		--	--
1625.77	0.00668		900.632	-0.000398478		1625.77	0.00668		900.632	-0.000425667		1625.77	0.00668		900.632	-0.000259008		1625.77	0.00668		900.632	-0.000474827		1627.69	0.00165		--	--		--	--		--	--
1627.69	0.00668		902.561	-0.00040696		1627.69	0.00668		902.561	-0.000458499		1627.69	0.00668		902.561	-0.00033777		1627.69	0.00668		902.561	-0.000515458		1629.62	0.00159		--	--		--	--		--	--
1629.62	0.00667		904.489	-0.000445256		1629.62	0.00667		904.489	-0.000491356		1629.62	0.00667		904.489	-0.00039478		1629.62	0.00667		904.489	-0.000533814		1631.55	0.0015		--	--		--	--		--	--
1631.55	0.00666		906.418	-0.000497124		1631.55	0.00666		906.418	-0.000516882		1631.55	0.00666		906.418	-0.000436222		1631.55	0.00666		906.418	-0.000542529		1633.48	0.0014		--	--		--	--		--	--
1633.48	0.00665		908.346	-0.000562088		1633.48	0.00665		908.346	-0.00052571		1633.48	0.00665		908.346	-0.00045026		1633.48	0.00665		908.346	-0.000542187		1635.41	0.0013		--	--		--	--		--	--
1635.41	0.00664		910.275	-0.00061579		1635.41	0.00664		910.275	-0.00052681		1635.41	0.00664		910.275	-0.000456182		1635.41	0.00664		910.275	-0.000551696		1637.34	0.00121		--	--		--	--		--	--
1637.34	0.00663		912.203	-0.000620558		1637.34	0.00663		912.203	-0.000527081		1637.34	0.00663		912.203	-0.000466897		1637.34	0.00663		912.203	-0.000599691		1639.27	0.00114		--	--		--	--		--	--
1639.27	0.00662		914.132	-0.000615856		1639.27	0.00662		914.132	-0.000523368		1639.27	0.00662		914.132	-0.00048971		1639.27	0.00662		914.132	-0.000657577		1641.19	0.0011		--	--		--	--		--	--
1641.19	0.0066		916.06	-0.00063075		1641.19	0.0066		916.06	-0.000502784		1641.19	0.0066		916.06	-0.000542935		1641.19	0.0066		916.06	-0.000702737		1643.12	0.00107		--	--		--	--		--	--
1643.12	0.00659		917.989	-0.000658768		1643.12	0.00659		917.989	-0.000501426		1643.12	0.00659		917.989	-0.000606459		1643.12	0.00659		917.989	-0.000745869		1645.05	0.00104		--	--		--	--		--	--
1645.05	0.00657		919.917	-0.000712904		1645.05	0.00657		919.917	-0.000565868		1645.05	0.00657		919.917	-0.000666432		1645.05	0.00657		919.917	-0.000794328		1646.98	0.00101
1646.98	0.00656		921.846	-0.00076383		1646.98	0.00656		921.846	-0.000651787		1646.98	0.00656		921.846	-0.000722384		1646.98	0.00656		921.846	-0.000835532		1648.91	0.000991246
1648.91	0.00654		923.774	-0.000779779		1648.91	0.00654		923.774	-0.000732561		1648.91	0.00654		923.774	-0.000766941		1648.91	0.00654		923.774	-0.000853632		1650.84	0.000972843
1650.84	0.00652		925.703	-0.000781062		1650.84	0.00652		925.703	-0.000801667		1650.84	0.00652		925.703	-0.000806958		1650.84	0.00652		925.703	-0.00086579		1652.77	0.000957556
1652.77	0.0065		927.632	-0.000776942		1652.77	0.0065		927.632	-0.000834017		1652.77	0.0065		927.632	-0.000850651		1652.77	0.0065		927.632	-0.00088479		1654.69	0.000937323
1654.69	0.00648		929.56	-0.000768791		1654.69	0.00648		929.56	-0.000858681		1654.69	0.00648		929.56	-0.000886557		1654.69	0.00648		929.56	-0.000907917		1656.62	0.00090136
1656.62	0.00646		931.489	-0.000756776		1656.62	0.00646		931.489	-0.000903969		1656.62	0.00646		931.489	-0.000901898		1656.62	0.00646		931.489	-0.000940874		1658.55	0.000857359
1658.55	0.00643		933.417	-0.000753774		1658.55	0.00643		933.417	-0.000947064		1658.55	0.00643		933.417	-0.000908843		1658.55	0.00643		933.417	-0.000971199		1660.48	0.00080702
1660.48	0.00641		935.346	-0.000778256		1660.48	0.00641		935.346	-0.000970046		1660.48	0.00641		935.346	-0.000914933		1660.48	0.00641		935.346	-0.000986561		1662.41	0.000757775
1662.41	0.00638		937.274	-0.000813606		1662.41	0.00638		937.274	-0.000986538		1662.41	0.00638		937.274	-0.000921275		1662.41	0.00638		937.274	-0.000992257		1664.34	0.0007203
1664.34	0.00636		939.203	-0.000856063		1664.34	0.00636		939.203	-0.00101		1664.34	0.00636		939.203	-0.000935521		1664.34	0.00636		939.203	-0.000985976		1666.27	0.000687547
1666.27	0.00633		941.131	-0.000885532		1666.27	0.00633		941.131	-0.00102		1666.27	0.00633		941.131	-0.000945576		1666.27	0.00633		941.131	-0.000978207		1668.19	0.000656563
1668.19	0.00631		943.06	-0.000872357		1668.19	0.00631		943.06	-0.00103		1668.19	0.00631		943.06	-0.000938402		1668.19	0.00631		943.06	-0.00098022		1670.12	0.000626657
1670.12	0.00628		944.989	-0.000841452		1670.12	0.00628		944.989	-0.00104		1670.12	0.00628		944.989	-0.000924482		1670.12	0.00628		944.989	-0.000987365		1672.05	0.000595655
1672.05	0.00625		946.917	-0.000801403		1672.05	0.00625		946.917	-0.00102		1672.05	0.00625		946.917	-0.000908254		1672.05	0.00625		946.917	-0.001		1673.98	0.0005651
1673.98	0.00622		948.846	-0.000771536		1673.98	0.00622		948.846	-0.001		1673.98	0.00622		948.846	-0.000894823		1673.98	0.00622		948.846	-0.00101		1675.91	0.000536448
1675.91	0.00619		950.774	-0.000786329		1675.91	0.00619		950.774	-0.00102		1675.91	0.00619		950.774	-0.000892325		1675.91	0.00619		950.774	-0.00102		1677.84	0.000507058
1677.84	0.00616		952.703	-0.00080891		1677.84	0.00616		952.703	-0.00105		1677.84	0.00616		952.703	-0.000896113		1677.84	0.00616		952.703	-0.00101		1679.77	0.000471112
1679.77	0.00613		954.631	-0.000813747		1679.77	0.00613		954.631	-0.00108		1679.77	0.00613		954.631	-0.000906974		1679.77	0.00613		954.631	-0.000985518		1681.69	0.000438653
1681.69	0.00609		956.56	-0.000801303		1681.69	0.00609		956.56	-0.0011		1681.69	0.00609		956.56	-0.000916745		1681.69	0.00609		956.56	-0.000953743		1683.62	0.00041746
1683.62	0.00606		958.488	-0.000756584		1683.62	0.00606		958.488	-0.00109		1683.62	0.00606		958.488	-0.000919476		1683.62	0.00606		958.488	-0.000904049		1685.55	0.000408272
1685.55	0.00603		960.417	-0.000700419		1685.55	0.00603		960.417	-0.00107		1685.55	0.00603		960.417	-0.000909306		1685.55	0.00603		960.417	-0.000858681		1687.48	0.000420481
1687.48	0.00599		962.346	-0.000647093		1687.48	0.00599		962.346	-0.00105		1687.48	0.00599		962.346	-0.000872306		1687.48	0.00599		962.346	-0.000843447		1689.41	0.000436952
1689.41	0.00596		964.274	-0.000601231		1689.41	0.00596		964.274	-0.001		1689.41	0.00596		964.274	-0.000826735		1689.41	0.00596		964.274	-0.000840625		1691.34	0.000440774
1691.34	0.00592		966.203	-0.000576955		1691.34	0.00592		966.203	-0.000925117		1691.34	0.00592		966.203	-0.00078233		1691.34	0.00592		966.203	-0.000846936		1693.27	0.00044106
1693.27	0.00588		968.131	-0.000560068		1693.27	0.00588		968.131	-0.000834474		1693.27	0.00588		968.131	-0.000750731		1693.27	0.00588		968.131	-0.000844858		1695.19	0.000442574
1695.19	0.00585		970.06	-0.000547458		1695.19	0.00585		970.06	-0.000747426		1695.19	0.00585		970.06	-0.000761314		1695.19	0.00585		970.06	-0.000808921		1697.12	0.000440205
1697.12	0.00581		971.988	-0.000519992		1697.12	0.00581		971.988	-0.000672762		1697.12	0.00581		971.988	-0.00077061		1697.12	0.00581		971.988	-0.000759695		1699.05	0.000427546
1699.05	0.00577		973.917	-0.00045016		1699.05	0.00577		973.917	-0.000633012		1699.05	0.00577		973.917	-0.000739892		1699.05	0.00577		973.917	-0.000707571		1700.98	0.000412687
1700.98	0.00573		975.845	-0.000359985		1700.98	0.00573		975.845	-0.000602323		1700.98	0.00573		975.845	-0.000684308		1700.98	0.00573		975.845	-0.00065761		1702.91	0.000402134
1702.91	0.00569		977.774	-0.000262393		1702.91	0.00569		977.774	-0.000563209		1702.91	0.00569		977.774	-0.000600759		1702.91	0.00569		977.774	-0.000628447		1704.84	0.000395024
1704.84	0.00565		979.702	-0.000157159		1704.84	0.00565		979.702	-0.000513109		1704.84	0.00565		979.702	-0.000505265		1704.84	0.00565		979.702	-0.00058975		1706.77	0.000395425
1706.77	0.00561		981.631	-5.07165e-05		1706.77	0.00561		981.631	-0.000441856		1706.77	0.00561		981.631	-0.000420139		1706.77	0.00561		981.631	-0.000514749		1708.69	0.000395545
1708.69	0.00557		983.559	6.39865e-05		1708.69	0.00557		983.559	-0.000354787		1708.69	0.00557		983.559	-0.0003234		1708.69	0.00557		983.559	-0.000411396		1710.62	0.000384152
1710.62	0.00553		985.488	0.000192385		1710.62	0.00553		985.488	-0.000251945		1710.62	0.00553		985.488	-0.000194995		1710.62	0.00553		985.488	-0.000271602		1712.55	0.000375386
1712.55	0.00549		987.417	0.000332893		1712.55	0.00549		987.417	-0.000139041		1712.55	0.00549		987.417	-5.14541e-05		1712.55	0.00549		987.417	-0.000116715		1714.48	0.000381178
1714.48	0.00545		989.345	0.000487816		1714.48	0.00545		989.345	-2.72172e-05		1714.48	0.00545		989.345	9.5674e-05		1714.48	0.00545		989.345	2.78679e-05		1716.41	0.000396828
1716.41	0.00541		991.274	0.000650909		1716.41	0.00541		991.274	9.9778e-05		1716.41	0.00541		991.274	0.000251494		1716.41	0.00541		991.274	0.000182375		1718.34	0.000427946
1718.34	0.00537		993.202	0.000814135		1718.34	0.00537		993.202	0.000253115		1718.34	0.00537		993.202	0.000413381		1718.34	0.00537		993.202	0.000360517		1720.27	0.000455914
1720.27	0.00532		995.131	0.000985164		1720.27	0.00532		995.131	0.000436893		1720.27	0.00532		995.131	0.000592974		1720.27	0.00532		995.131	0.000556445		1722.19	0.000457882
1722.19	0.00528		997.059	0.00117		1722.19	0.00528		997.059	0.000667169		1722.19	0.00528		997.059	0.000804965		1722.19	0.00528		997.059	0.000768905		1724.12	0.000453245
1724.12	0.00524		998.988	0.00137		1724.12	0.00524		998.988	0.000919249		1724.12	0.00524		998.988	0.00104		1724.12	0.00524		998.988	0.000997817		1726.05	0.000457258
1726.05	0.0052		1000.92	0.00159		1726.05	0.0052		1000.92	0.00117		1726.05	0.0052		1000.92	0.00129		1726.05	0.0052		1000.92	0.00124		1727.98	0.000459662
1727.98	0.00515		1002.85	0.00183		1727.98	0.00515		1002.85	0.00143		1727.98	0.00515		1002.85	0.00154		1727.98	0.00515		1002.85	0.0015		1729.91	0.000455806
1729.91	0.00511		1004.77	0.00206		1729.91	0.00511		1004.77	0.0017		1729.91	0.00511		1004.77	0.00182		1729.91	0.00511		1004.77	0.00179		1731.84	0.00044442
1731.84	0.00506		1006.7	0.00228		1731.84	0.00506		1006.7	0.00196		1731.84	0.00506		1006.7	0.00208		1731.84	0.00506		1006.7	0.00206		1733.77	0.000424514
1733.77	0.00502		1008.63	0.00249		1733.77	0.00502		1008.63	0.00218		1733.77	0.00502		1008.63	0.00232		1733.77	0.00502		1008.63	0.00228		1735.69	0.000390121
1735.69	0.00497		1010.56	0.00267		1735.69	0.00497		1010.56	0.00236		1735.69	0.00497		1010.56	0.00253		1735.69	0.00497		1010.56	0.00246		1737.62	0.000330431
1737.62	0.00493		1012.49	0.00284		1737.62	0.00493		1012.49	0.00253		1737.62	0.00493		1012.49	0.00269		1737.62	0.00493		1012.49	0.00257		1739.55	0.000257337
1739.55	0.00489		1014.42	0.00297		1739.55	0.00489		1014.42	0.00268		1739.55	0.00489		1014.42	0.0028		1739.55	0.00489		1014.42	0.00266		1741.48	0.000172346
1741.48	0.00484		1016.35	0.00306		1741.48	0.00484		1016.35	0.00283		1741.48	0.00484		1016.35	0.00287		1741.48	0.00484		1016.35	0.00274		1743.41	9.47382e-05
1743.41	0.0048		1018.27	0.00312		1743.41	0.0048		1018.27	0.00295		1743.41	0.0048		1018.27	0.00289		1743.41	0.0048		1018.27	0.00282		1745.34	4.88464e-05
1745.34	0.00475		1020.2	0.00317		1745.34	0.00475		1020.2	0.00299		1745.34	0.00475		1020.2	0.00286		1745.34	0.00475		1020.2	0.0029		1747.27	2.13886e-05
1747.27	0.00471		1022.13	0.00318		1747.27	0.00471		1022.13	0.00295		1747.27	0.00471		1022.13	0.00281		1747.27	0.00471		1022.13	0.00295		1749.19	9.65381e-06
1749.19	0.00466		1024.06	0.00311		1749.19	0.00466		1024.06	0.0028		1749.19	0.00466		1024.06	0.00278		1749.19	0.00466		1024.06	0.00293		1751.12	7.09697e-06
1751.12	0.00462		1025.99	0.00299		1751.12	0.00462		1025.99	0.00262		1751.12	0.00462		1025.99	0.00274		1751.12	0.00462		1025.99	0.00287		1753.05	6.79943e-06
1753.05	0.00457		1027.92	0.00283		1753.05	0.00457		1027.92	0.0025		1753.05	0.00457		1027.92	0.0027		1753.05	0.00457		1027.92	0.00277		1754.98	7.22344e-06
1754.98	0.00453		1029.85	0.00266		1754.98	0.00453		1029.85	0.00241		1754.98	0.00453		1029.85	0.00264		1754.98	0.00453		1029.85	0.00264		1756.91	3.05702e-06
1756.91	0.00448		1031.77	0.00256		1756.91	0.00448		1031.77	0.00238		1756.91	0.00448		1031.77	0.00258		1756.91	0.00448		1031.77	0.00251		1758.84	-1.55309e-06
1758.84	0.00444		1033.7	0.00248		1758.84	0.00444		1033.7	0.00234		1758.84	0.00444		1033.7	0.00249		1758.84	0.00444		1033.7	0.00239		1760.76	-3.73008e-06
1760.76	0.00439		1035.63	0.00236		1760.76	0.00439		1035.63	0.00218		1760.76	0.00439		1035.63	0.00231		1760.76	0.00439		1035.63	0.0023		1762.69	-4.59682e-06
1762.69	0.00435		1037.56	0.00225		1762.69	0.00435		1037.56	0.002		1762.69	0.00435		1037.56	0.00209		1762.69	0.00435		1037.56	0.00221		1764.62	-4.35936e-06
1764.62	0.0043		1039.49	0.00213		1764.62	0.0043		1039.49	0.00187		1764.62	0.0043		1039.49	0.00186		1764.62	0.0043		1039.49	0.00213		1766.55	-1.78042e-06
1766.55	0.00426		1041.42	0.00205		1766.55	0.00426		1041.42	0.00177		1766.55	0.00426		1041.42	0.00166		1766.55	0.00426		1041.42	0.00206		1768.48	5.0381e-06
1768.48	0.00421		1043.34	0.00207		1768.48	0.00421		1043.34	0.00172		1768.48	0.00421		1043.34	0.00154		1768.48	0.00421		1043.34	0.00204		1770.41	1.43038e-05
1770.41	0.00417		1045.27	0.00209		1770.41	0.00417		1045.27	0.00168		1770.41	0.00417		1045.27	0.00147		1770.41	0.00417		1045.27	0.00202		1772.34	2.65412e-05
1772.34	0.00412		1047.2	0.00202		1772.34	0.00412		1047.2	0.00165		1772.34	0.00412		1047.2	0.00142		1772.34	0.00412		1047.2	0.00194		1774.26	3.63065e-05
1774.26	0.00408		1049.13	0.00192		1774.26	0.00408		1049.13	0.00165		1774.26	0.00408		1049.13	0.00138		1774.26	0.00408		1049.13	0.00183		1776.19	3.60523e-05
1776.19	0.00403		1051.06	0.00182		1776.19	0.00403		1051.06	0.00174		1776.19	0.00403		1051.06	0.00135		1776.19	0.00403		1051.06	0.00167		1778.12	3.22608e-05
1778.12	0.00399		1052.99	0.00173		1778.12	0.00399		1052.99	0.00184		1778.12	0.00399		1052.99	0.00132		1778.12	0.00399		1052.99	0.00152		1780.05	2.99809e-05
1780.05	0.00394		1054.92	0.00163		1780.05	0.00394		1054.92	0.00186		1780.05	0.00394		1054.92	0.00126		1780.05	0.00394		1054.92	0.00142		1781.98	2.52725e-05
1781.98	0.0039		1056.84	0.0016		1781.98	0.0039		1056.84	0.00182		1781.98	0.0039		1056.84	0.00123		1781.98	0.0039		1056.84	0.00136		1783.91	1.31803e-05
1783.91	0.00386		1058.77	0.00176		1783.91	0.00386		1058.77	0.00167		1783.91	0.00386		1058.77	0.0013		1783.91	0.00386		1058.77	0.00139		1785.84	1.57254e-06
1785.84	0.00381		1060.7	0.00195		1785.84	0.00381		1060.7	0.00152		1785.84	0.00381		1060.7	0.00143		1785.84	0.00381		1060.7	0.00143		1787.76	-1.64351e-06
1787.76	0.00377		1062.63	0.00208		1787.76	0.00377		1062.63	0.00145		1787.76	0.00377		1062.63	0.00169		1787.76	0.00377		1062.63	0.00141		1789.69	-9.67468e-07
1789.69	0.00373		1064.56	0.00212		1789.69	0.00373		1064.56	0.00142		1789.69	0.00373		1064.56	0.00197		1789.69	0.00373		1064.56	0.00139		1791.62	3.31169e-06
1791.62	0.00369		1066.49	0.00199		1791.62	0.00369		1066.49	0.00144		1791.62	0.00369		1066.49	0.00219		1791.62	0.00369		1066.49	0.00146		1793.55	6.57656e-06
1793.55	0.00365		1068.42	0.00181		1793.55	0.00365		1068.42	0.00145		1793.55	0.00365		1068.42	0.00236		1793.55	0.00365		1068.42	0.00154		1795.48	1.12884e-06
1795.48	0.00362		1070.34	0.00166		1795.48	0.00362		1070.34	0.00137		1795.48	0.00362		1070.34	0.00249		1795.48	0.00362		1070.34	0.00153		1797.41	-4.87861e-06
1797.41	0.00358		1072.27	0.00156		1797.41	0.00358		1072.27	0.00131		1797.41	0.00358		1072.27	0.00255		1797.41	0.00358		1072.27	0.00152		1799.34	-4.29632e-06
1799.34	0.00354		1074.2	0.00159		1799.34	0.00354		1074.2	0.00135		1799.34	0.00354		1074.2	0.00249		1799.34	0.00354		1074.2	0.00152		1801.26	-2.11062e-06
1801.26	0.00351		1076.13	0.00168		1801.26	0.00351		1076.13	0.00147		1801.26	0.00351		1076.13	0.00242		1801.26	0.00351		1076.13	0.00158
			1078.06	0.0018					1078.06	0.00173					1078.06	0.00248		--	--		1078.06	0.00175
			1079.99	0.00185					1079.99	0.00201					1079.99	0.00258		--	--		1079.99	0.0019
			1081.91	0.00169					1081.91	0.00218					1081.91	0.00274		--	--		1081.91	0.00192
			1083.84	0.00148					1083.84	0.00232					1083.84	0.00284		--	--		1083.84	0.00188
			1085.77	0.00127					1085.77	0.00243					1085.77	0.00262		--	--		1085.77	0.00178
			1087.7	0.00121					1087.7	0.00255					1087.7	0.00237		--	--		1087.7	0.00168
			1089.63	0.00157					1089.63	0.00277					1089.63	0.00229		--	--		1089.63	0.00163
			1091.56	0.0021					1091.56	0.00301					1091.56	0.00231		--	--		1091.56	0.00168
			1093.49	0.00266					1093.49	0.00323					1093.49	0.00249		--	--		1093.49	0.00195
			1095.41	0.0032					1095.41	0.00341					1095.41	0.00269		--	--		1095.41	0.00227
			1097.34	0.00363					1097.34	0.00352					1097.34	0.00277		--	--		1097.34	0.0025
			1099.27	0.00391					1099.27	0.00359					1099.27	0.00281		--	--		1099.27	0.00272
			1101.2	0.00395					1101.2	0.00364					1101.2	0.00284		--	--		1101.2	0.00292
			1103.13	0.00388					1103.13	0.00364					1103.13	0.00288		--	--		1103.13	0.00309
			1105.06	0.00382					1105.06	0.00354					1105.06	0.00297		--	--		1105.06	0.0032
			1106.99	0.00374					1106.99	0.00344					1106.99	0.00305		--	--		1106.99	0.00322
			1108.91	0.00368					1108.91	0.00345					1108.91	0.00305		--	--		1108.91	0.00308
			1110.84	0.00361					1110.84	0.00348					1110.84	0.00305		--	--		1110.84	0.00292
			1112.77	0.00357					1112.77	0.00353					1112.77	0.00315		--	--		1112.77	0.0029
			1114.7	0.00349					1114.7	0.00352					1114.7	0.00322		--	--		1114.7	0.00292
			1116.63	0.00331					1116.63	0.00333					1116.63	0.00315		--	--		1116.63	0.00299
			1118.56	0.0031					1118.56	0.00308					1118.56	0.00302		--	--		1118.56	0.00301
			1120.49	0.00288					1120.49	0.00286					1120.49	0.00288		--	--		1120.49	0.00287
			1122.41	0.00268					1122.41	0.00268					1122.41	0.00274		--	--		1122.41	0.00267
			1124.34	0.00258					1124.34	0.00259					1124.34	0.00262		--	--		1124.34	0.00245
			1126.27	0.00251					1126.27	0.00253					1126.27	0.0025		--	--		1126.27	0.00226
			1128.2	0.00249					1128.2	0.00247					1128.2	0.00235		--	--		1128.2	0.00218
			1130.13	0.00247					1130.13	0.0024					1130.13	0.00222		--	--		1130.13	0.00214
			1132.06	0.00239					1132.06	0.00228					1132.06	0.00216		--	--		1132.06	0.00213
			1133.99	0.00231					1133.99	0.00217					1133.99	0.00214		--	--		1133.99	0.00212
			1135.91	0.00224					1135.91	0.00211					1135.91	0.00212		--	--		1135.91	0.00206
			1137.84	0.00218					1137.84	0.00208					1137.84	0.00209		--	--		1137.84	0.002
			1139.77	0.00215					1139.77	0.00205					1139.77	0.00198		--	--		1139.77	0.00198
			1141.7	0.00211					1141.7	0.00202					1141.7	0.00187		--	--		1141.7	0.00196
			1143.63	0.00203					1143.63	0.00195					1143.63	0.00183		--	--		1143.63	0.00193
			1145.56	0.00194					1145.56	0.00186					1145.56	0.00181		--	--		1145.56	0.00187
			1147.49	0.00186					1147.49	0.00177					1147.49	0.00181		--	--		1147.49	0.00174
			1149.41	0.0018					1149.41	0.00171					1149.41	0.00181		--	--		1149.41	0.00161
			1151.34	0.00178					1151.34	0.00171					1151.34	0.0018		--	--		1151.34	0.00152
			1153.27	0.00177					1153.27	0.00172					1153.27	0.00179		--	--		1153.27	0.00147
			1155.2	0.00175					1155.2	0.00167					1155.2	0.00178		--	--		1155.2	0.00148
			1157.13	0.00173					1157.13	0.00162					1157.13	0.00176		--	--		1157.13	0.00151
			1159.06	0.00176					1159.06	0.00158					1159.06	0.00173		--	--		1159.06	0.00154
			1160.99	0.00179					1160.99	0.00155					1160.99	0.00169		--	--		1160.99	0.00157
			1162.91	0.00181					1162.91	0.00155					1162.91	0.00165		--	--		1162.91	0.0016
			1164.84	0.00182					1164.84	0.00155					1164.84	0.00161		--	--		1164.84	0.0016
			1166.77	0.00176					1166.77	0.00154					1166.77	0.00158		--	--		1166.77	0.00158
			1168.7	0.00168					1168.7	0.00153					1168.7	0.00155		--	--		1168.7	0.00153
			1170.63	0.00158					1170.63	0.00152					1170.63	0.00152		--	--		1170.63	0.00145
			1172.56	0.0015					1172.56	0.00152					1172.56	0.00148		--	--		1172.56	0.00138
			1174.49	0.00145					1174.49	0.00151					1174.49	0.00144		--	--		1174.49	0.00134
			1176.41	0.00144					1176.41	0.00149					1176.41	0.0014		--	--		1176.41	0.00131
			1178.34	0.00147					1178.34	0.00145					1178.34	0.00135		--	--		1178.34	0.00131
			1180.27	0.0015					1180.27	0.00141					1180.27	0.00131		--	--		1180.27	0.00132
			1182.2	0.00152					1182.2	0.00141					1182.2	0.0013		--	--		1182.2	0.0013
			1184.13	0.00153					1184.13	0.00142					1184.13	0.0013		--	--		1184.13	0.00127
			1186.06	0.00149					1186.06	0.00143					1186.06	0.00131		--	--		1186.06	0.00123
			1187.99	0.00145					1187.99	0.00143					1187.99	0.00132		--	--		1187.99	0.00121
			1189.91	0.00141					1189.91	0.00141					1189.91	0.00131		--	--		1189.91	0.00124
			1191.84	0.00137					1191.84	0.00137					1191.84	0.00129		--	--		1191.84	0.00128
			1193.77	0.00132					1193.77	0.00134					1193.77	0.00124		--	--		1193.77	0.0013
			1195.7	0.00128					1195.7	0.00132					1195.7	0.0012		--	--		1195.7	0.0013
			1197.63	0.00126					1197.63	0.00132					1197.63	0.0012		--	--		1197.63	0.00127
			1199.56	0.00124					1199.56	0.00131					1199.56	0.00122		--	--		1199.56	0.00123
			1201.48	0.00123					1201.48	0.00128					1201.48	0.00124		--	--		1201.48	0.0012
			1203.41	0.00123					1203.41	0.00124					1203.41	0.00125		--	--		1203.41	0.00118
			1205.34	0.00123					1205.34	0.00121					1205.34	0.00122		--	--		1205.34	0.00115
			1207.27	0.00123					1207.27	0.00119					1207.27	0.00118		--	--		1207.27	0.00112
			1209.2	0.00119					1209.2	0.00117					1209.2	0.00113		--	--		1209.2	0.00109
			1211.13	0.00115					1211.13	0.00116					1211.13	0.00109		--	--		1211.13	0.00106
			1213.06	0.00113					1213.06	0.00114					1213.06	0.00106		--	--		1213.06	0.00103
			1214.98	0.00111					1214.98	0.00111					1214.98	0.00104		--	--		1214.98	0.000998116
			1216.91	0.0011					1216.91	0.00108					1216.91	0.00101		--	--		1216.91	0.000950729
			1218.84	0.00108					1218.84	0.00105					1218.84	0.000975268		--	--		1218.84	0.000906864
			1220.77	0.00103					1220.77	0.00104					1220.77	0.000949081		--	--		1220.77	0.000883999
			1222.7	0.000974205					1222.7	0.00102					1222.7	0.000919448		--	--		1222.7	0.000870707
			1224.63	0.000925718					1224.63	0.000991987					1224.63	0.000876821		--	--		1224.63	0.000863803
			1226.56	0.000883855					1226.56	0.000950728					1226.56	0.000831798		--	--		1226.56	0.000856033
			1228.48	0.00085666					1228.48	0.000893942					1228.48	0.000793618		--	--		1228.48	0.000840192
			1230.41	0.000826287					1230.41	0.000838471					1230.41	0.000756811		--	--		1230.41	0.000812942
			1232.34	0.00077055					1232.34	0.000804146					1232.34	0.000720291		--	--		1232.34	0.000765348
			1234.27	0.000710511					1234.27	0.000777058					1234.27	0.000680145		--	--		1234.27	0.000706993
			1236.2	0.00066238					1236.2	0.000752387					1236.2	0.000626902		--	--		1236.2	0.00064484
			1238.13	0.000618523					1238.13	0.000722691					1238.13	0.000576152		--	--		1238.13	0.000577811
			1240.06	0.000575736					1240.06	0.000672768					1240.06	0.000546706		--	--		1240.06	0.000503525
			1241.98	0.000536938					1241.98	0.000621078					1241.98	0.000519422		--	--		1241.98	0.000432847
			1243.91	0.000507387					1243.91	0.00058965					1243.91	0.000481159		--	--		1243.91	0.000378331
			1245.84	0.000476862					1245.84	0.000552563					1245.84	0.000432714		--	--		1245.84	0.000332528
			1247.77	0.000438028					1247.77	0.000485106					1247.77	0.000364276		--	--		1247.77	0.000296683
			1249.7	0.000387477					1249.7	0.000405684					1249.7	0.000294529		--	--		1249.7	0.000257263
			1251.63	0.000313414					1251.63	0.000321095					1251.63	0.00024202		--	--		1251.63	0.000195356
			1253.56	0.000233658					1253.56	0.000241449					1253.56	0.000197358		--	--		1253.56	0.000128347
			1255.48	0.000159931					1255.48	0.000181077					1255.48	0.000162433		--	--		1255.48	6.60254e-05
			1257.41	9.87175e-05					1257.41	0.000134114					1257.41	0.00012195		--	--		1257.41	1.22598e-05
			1259.34	6.85828e-05					1259.34	0.000102698					1259.34	5.27885e-05		--	--		1259.34	-2.37157e-05
			1261.27	4.49984e-05					1261.27	7.71429e-05					1261.27	-1.96812e-05		--	--		1261.27	-4.82073e-05
			1263.2	7.23354e-06					1263.2	4.83347e-05					1263.2	-7.57981e-05		--	--		1263.2	-5.92714e-05
			1265.13	-3.75392e-05					1265.13	1.66999e-05					1265.13	-0.000121552		--	--		1265.13	-7.2425e-05
			1267.06	-8.72797e-05					1267.06	-1.78994e-05					1267.06	-0.000149338		--	--		1267.06	-0.000105426
			1268.98	-0.000147322					1268.98	-6.28838e-05					1268.98	-0.000180278		--	--		1268.98	-0.000149608
			1270.91	-0.000232185					1270.91	-0.000133472					1270.91	-0.000242295		--	--		1270.91	-0.00020815
			1272.84	-0.000312275					1272.84	-0.000206409					1272.84	-0.000307375		--	--		1272.84	-0.00026327
			1274.77	-0.000356102					1274.77	-0.000260604					1274.77	-0.000354798		--	--		1274.77	-0.000288133
			1276.7	-0.000383887					1276.7	-0.000304793					1276.7	-0.000390607		--	--		1276.7	-0.00031307
			1278.63	-0.000401174					1278.63	-0.000335813					1278.63	-0.000409642		--	--		1278.63	-0.000365986
			1280.56	-0.000420499					1280.56	-0.000368261					1280.56	-0.000424803		--	--		1280.56	-0.000427318
			1282.48	-0.000460703					1282.48	-0.000418296					1282.48	-0.000446137		--	--		1282.48	-0.000487636
			1284.41	-0.000508409					1284.41	-0.00047806					1284.41	-0.000477034		--	--		1284.41	-0.000544448
			1286.34	-0.000559262					1286.34	-0.000552001					1286.34	-0.000531027		--	--		1286.34	-0.000591593
			1288.27	-0.000605037					1288.27	-0.000619364					1288.27	-0.000587731		--	--		1288.27	-0.000630646
			1290.2	-0.000632677					1290.2	-0.000655391					1290.2	-0.000628456		--	--		1290.2	-0.000658612
			1292.13	-0.000652317					1292.13	-0.000676534					1292.13	-0.000661646		--	--		1292.13	-0.000683051
			1294.06	-0.000667767					1294.06	-0.000687569					1294.06	-0.000686784		--	--		1294.06	-0.000710264
			1295.98	-0.000684937					1295.98	-0.000698765					1295.98	-0.000712063		--	--		1295.98	-0.00074104
			1297.91	-0.000715422					1297.91	-0.00072527					1297.91	-0.000746911		--	--		1297.91	-0.000780387
			1299.84	-0.000745968					1299.84	-0.000757214					1299.84	-0.000787114		--	--		1299.84	-0.00082194
			1301.77	-0.000763284					1301.77	-0.000790138					1301.77	-0.000837451		--	--		1301.77	-0.000863221
			1303.7	-0.000779077					1303.7	-0.000822965					1303.7	-0.000880373		--	--		1303.7	-0.000897568
			1305.63	-0.000801929					1305.63	-0.00085191					1305.63	-0.000893328		--	--		1305.63	-0.000915483
			1307.56	-0.000827926					1307.56	-0.000880638					1307.56	-0.000896113		--	--		1307.56	-0.000922994
			1309.48	-0.000858949					1309.48	-0.000911513					1309.48	-0.000901112		--	--		1309.48	-0.00091763
			1311.41	-0.000886193					1311.41	-0.000944651					1311.41	-0.000908016		--	--		1311.41	-0.00091539
			1313.34	-0.000896336					1313.34	-0.0009843					1313.34	-0.000920428		--	--		1313.34	-0.000934122
			1315.27	-0.000904809					1315.27	-0.00102					1315.27	-0.000938997		--	--		1315.27	-0.00096581
			1317.2	-0.000929247					1317.2	-0.00104					1317.2	-0.000968082		--	--		1317.2	-0.00102
			1319.13	-0.000949709					1319.13	-0.00106					1319.13	-0.001		--	--		1319.13	-0.00106
			1321.06	-0.000950885					1321.06	-0.00105					1321.06	-0.00103		--	--		1321.06	-0.00108
			1322.98	-0.000936517					1322.98	-0.00105					1322.98	-0.00106		--	--		1322.98	-0.00109
			1324.91	-0.000898205					1324.91	-0.00104					1324.91	-0.00106		--	--		1324.91	-0.00109
			1326.84	-0.00085706					1326.84	-0.00105					1326.84	-0.00106		--	--		1326.84	-0.00108
			1328.77	-0.000831519					1328.77	-0.00106					1328.77	-0.00106		--	--		1328.77	-0.00107
			1330.7	-0.000821212					1330.7	-0.00108					1330.7	-0.00106		--	--		1330.7	-0.00107
			1332.63	-0.000840467					1332.63	-0.00111					1332.63	-0.00107		--	--		1332.63	-0.00108
			1334.56	-0.000863641					1334.56	-0.00114					1334.56	-0.00108		--	--		1334.56	-0.00108
			1336.48	-0.000863215					1336.48	-0.00116					1336.48	-0.00108		--	--		1336.48	-0.00108
			1338.41	-0.000859144					1338.41	-0.00117					1338.41	-0.00107		--	--		1338.41	-0.00107
			1340.34	-0.000866069					1340.34	-0.00116					1340.34	-0.00106		--	--		1340.34	-0.00107
			1342.27	-0.000872404					1342.27	-0.00114					1342.27	-0.00106		--	--		1342.27	-0.00107
			1344.2	-0.000873004					1344.2	-0.00111					1344.2	-0.00107		--	--		1344.2	-0.00106
			1346.13	-0.000863178					1346.13	-0.00108					1346.13	-0.00108		--	--		1346.13	-0.00105
			1348.06	-0.000833881					1348.06	-0.00106					1348.06	-0.00107		--	--		1348.06	-0.00104
			1349.98	-0.000793035					1349.98	-0.00105					1349.98	-0.00105		--	--		1349.98	-0.00102
			1351.91	-0.000742269					1351.91	-0.00104					1351.91	-0.000988897		--	--		1351.91	-0.000987858
			1353.84	-0.000691421					1353.84	-0.00103					1353.84	-0.000926135		--	--		1353.84	-0.000953875
			1355.77	-0.000654137					1355.77	-0.001					1355.77	-0.000887882		--	--		1355.77	-0.000916679
			1357.7	-0.000620621					1357.7	-0.00096581					1357.7	-0.000856134		--	--		1357.7	-0.000877562
			1359.63	-0.000584075					1359.63	-0.000907603					1359.63	-0.000822893		--	--		1359.63	-0.000837413
			1361.56	-0.000549148					1361.56	-0.000845387					1361.56	-0.000787809		--	--		1361.56	-0.000799153
			1363.48	-0.000519055					1363.48	-0.000794014					1363.48	-0.000744709		--	--		1363.48	-0.000768537
			1365.41	-0.000491299					1365.41	-0.000753245					1365.41	-0.000703065		--	--		1365.41	-0.000737964
			1367.34	-0.000466563					1367.34	-0.000732595					1367.34	-0.000673193		--	--		1367.34	-0.000699843
			1369.27	-0.000438506					1369.27	-0.000717653					1369.27	-0.000646395		--	--		1369.27	-0.000659893
			1371.2	-0.000397534					1371.2	-0.000696186					1371.2	-0.000619118		--	--		1371.2	-0.000620585
			1373.13	-0.000354092					1373.13	-0.000671174					1373.13	-0.000586242		--	--		1373.13	-0.000584058
			1375.06	-0.000315373					1375.06	-0.000641188					1375.06	-0.000535994		--	--		1375.06	-0.000552945
			1376.98	-0.000281548					1376.98	-0.000607221					1376.98	-0.000484779		--	--		1376.98	-0.000528233
			1378.91	-0.000259568					1378.91	-0.000568295					1378.91	-0.000448267		--	--		1378.91	-0.000515171
			1380.84	-0.000236281					1380.84	-0.000528895					1380.84	-0.000416891		--	--		1380.84	-0.00050361
			1382.77	-0.000197862					1382.77	-0.000491681					1382.77	-0.000386544		--	--		1382.77	-0.000484075
			1384.7	-0.000153284					1384.7	-0.000461147					1384.7	-0.000356508		--	--		1384.7	-0.00045979
			1386.63	-0.000104854					1386.63	-0.000451404					1386.63	-0.000325497		--	--		1386.63	-0.000432532
			1388.56	-5.87427e-05					1388.56	-0.000436256					1388.56	-0.000291118		--	--		1388.56	-0.000397162
			1390.48	-2.52998e-05					1390.48	-0.000387509					1390.48	-0.000245701		--	--		1390.48	-0.00034558
			1392.41	5.69909e-06					1392.41	-0.000325254					1392.41	-0.000203793		--	--		1392.41	-0.000288435
			1394.34	4.04249e-05					1394.34	-0.000256541					1394.34	-0.000183933		--	--		1394.34	-0.00023401
			1396.27	8.06889e-05					1396.27	-0.0001923					1396.27	-0.000166467		--	--		1396.27	-0.000181305
			1398.2	0.000134921					1398.2	-0.000150234					1398.2	-0.000138763		--	--		1398.2	-0.000132435
			1400.13	0.000189436					1400.13	-0.00011708					1400.13	-9.82976e-05		--	--		1400.13	-8.63387e-05
			1402.05	0.000229882					1402.05	-8.62542e-05					1402.05	-3.06347e-05		--	--		1402.05	-4.12828e-05
			1403.98	0.000266678					1403.98	-5.54297e-05					1403.98	4.11213e-05		--	--		1403.98	-1.39163e-06
			1405.91	0.000306113					1405.91	-1.8919e-05					1405.91	9.81688e-05		--	--		1405.91	2.69631e-05
			1407.84	0.000346223					1407.84	1.97815e-05					1407.84	0.000142036		--	--		1407.84	5.22555e-05
			1409.77	0.000387613					1409.77	5.76297e-05					1409.77	0.000158312		--	--		1409.77	7.78895e-05
			1411.7	0.000428867					1411.7	9.89495e-05					1411.7	0.000176011		--	--		1411.7	0.000112704
			1413.63	0.000469797					1413.63	0.000144068					1413.63	0.000229518		--	--		1413.63	0.000169935
			1415.55	0.000507313					1415.55	0.000201933					1415.55	0.000288296		--	--		1415.55	0.000239791
			1417.48	0.000534623					1417.48	0.000290107					1417.48	0.000329382		--	--		1417.48	0.000321661
			1419.41	0.000562649					1419.41	0.000383066					1419.41	0.000364428		--	--		1419.41	0.00040124
			1421.34	0.000599854					1421.34	0.000461306					1421.34	0.00039191		--	--		1421.34	0.000461518
			1423.27	0.000646827					1423.27	0.000524331					1423.27	0.000428402		--	--		1423.27	0.00051
			1425.2	0.000708416					1425.2	0.000556893					1425.2	0.000492038		--	--		1425.2	0.00054231
			1427.12	0.000780311					1427.12	0.00058375					1427.12	0.000576617		--	--		1427.12	0.000577081
			1429.05	0.000864352					1429.05	0.000625631					1429.05	0.000690928		--	--		1429.05	0.000637593
			1430.98	0.000946942					1430.98	0.000679381					1430.98	0.000808129		--	--		1430.98	0.000705533
			1432.91	0.00101					1432.91	0.000752045					1432.91	0.000902811		--	--		1432.91	0.000766002
			1434.84	0.00107					1434.84	0.000833756					1434.84	0.000979452		--	--		1434.84	0.00083203
			1436.77	0.00113					1436.77	0.000918777					1436.77	0.00103		--	--		1436.77	0.000917554
			1438.7	0.00119					1438.7	0.001					1438.7	0.00107		--	--		1438.7	0.001
			1440.62	0.00123					1440.62	0.00107					1440.62	0.00111		--	--		1440.62	0.00108
			1442.55	0.00127					1442.55	0.00114					1442.55	0.00116		--	--		1442.55	0.00115
			1444.48	0.00132					1444.48	0.00121					1444.48	0.00123		--	--		1444.48	0.00121
			1446.41	0.00138					1446.41	0.00126					1446.41	0.0013		--	--		1446.41	0.00125
			1448.34	0.00144					1448.34	0.00127					1448.34	0.00134		--	--		1448.34	0.00126
			1450.27	0.0015					1450.27	0.00128					1450.27	0.00137		--	--		1450.27	0.00126
			1452.2	0.00158					1452.2	0.0013					1452.2	0.00141		--	--		1452.2	0.00131
			1454.12	0.00165					1454.12	0.00136					1454.12	0.00145		--	--		1454.12	0.00139
			1456.05	0.0017					1456.05	0.00148					1456.05	0.00149		--	--		1456.05	0.00151
			1457.98	0.00174					1457.98	0.0016					1457.98	0.00155		--	--		1457.98	0.00162
			1459.91	0.00179					1459.91	0.00168					1459.91	0.00162		--	--		1459.91	0.00169
			1461.84	0.00183					1461.84	0.00173					1461.84	0.00171		--	--		1461.84	0.00174
			1463.77	0.00187					1463.77	0.00175					1463.77	0.00181		--	--		1463.77	0.00179
			1465.7	0.0019					1465.7	0.00175					1465.7	0.00189		--	--		1465.7	0.00183
			1467.62	0.00192					1467.62	0.00178					1467.62	0.00194		--	--		1467.62	0.00185
			1469.55	0.00194					1469.55	0.00181					1469.55	0.00196		--	--		1469.55	0.00187
			1471.48	0.00197					1471.48	0.00188					1471.48	0.00197		--	--		1471.48	0.00191
			1473.41	0.00202					1473.41	0.00198					1473.41	0.00199		--	--		1473.41	0.00197
			1475.34	0.0021					1475.34	0.00212					1475.34	0.00204		--	--		1475.34	0.00209
			1477.27	0.00219					1477.27	0.00226					1477.27	0.00213		--	--		1477.27	0.00222
			1479.2	0.00231					1479.2	0.00237					1479.2	0.00225		--	--		1479.2	0.00233
			1481.12	0.00243					1481.12	0.00247					1481.12	0.00239		--	--		1481.12	0.00244
			1483.05	0.00256					1483.05	0.00259					1483.05	0.00256		--	--		1483.05	0.00256
			1484.98	0.0027					1484.98	0.00273					1484.98	0.00274		--	--		1484.98	0.00268
			1486.91	0.00284					1486.91	0.0029					1486.91	0.00291		--	--		1486.91	0.00283
			1488.84	0.00298					1488.84	0.00308					1488.84	0.00307		--	--		1488.84	0.00299
			1490.77	0.00313					1490.77	0.00324					1490.77	0.00324		--	--		1490.77	0.00315
			1492.7	0.00328					1492.7	0.00339					1492.7	0.0034		--	--		1492.7	0.0033
			1494.62	0.00342					1494.62	0.00351					1494.62	0.00353		--	--		1494.62	0.00346
			1496.55	0.00356					1496.55	0.00363					1496.55	0.00365		--	--		1496.55	0.0036
			1498.48	0.0037					1498.48	0.00376					1498.48	0.00376		--	--		1498.48	0.00373
			1500.41	0.00384					1500.41	0.00388					1500.41	0.00385		--	--		1500.41	0.00384
			1502.34	0.00396					1502.34	0.00398					1502.34	0.00394		--	--		1502.34	0.00391
			1504.27	0.00406					1504.27	0.00408					1504.27	0.00404		--	--		1504.27	0.004
			1506.2	0.00414					1506.2	0.00416					1506.2	0.00413		--	--		1506.2	0.00414
			1508.12	0.00421					1508.12	0.00423					1508.12	0.00421		--	--		1508.12	0.00427
			1510.05	0.00423					1510.05	0.00428					1510.05	0.00425		--	--		1510.05	0.00433
			1511.98	0.00424					1511.98	0.0043					1511.98	0.00427		--	--		1511.98	0.00435
			1513.91	0.00426					1513.91	0.00429					1513.91	0.00429		--	--		1513.91	0.00434
			1515.84	0.00426					1515.84	0.00428					1515.84	0.00429		--	--		1515.84	0.00432
			1517.77	0.00425					1517.77	0.00428					1517.77	0.00427		--	--		1517.77	0.00432
			1519.7	0.00425					1519.7	0.00428					1519.7	0.00425		--	--		1519.7	0.00432
			1521.62	0.00429					1521.62	0.00429					1521.62	0.00427		--	--		1521.62	0.00433
			1523.55	0.00432					1523.55	0.0043					1523.55	0.00429		--	--		1523.55	0.00434
			1525.48	0.00435					1525.48	0.00432					1525.48	0.00433		--	--		1525.48	0.00433
			1527.41	0.00437					1527.41	0.00434					1527.41	0.00436		--	--		1527.41	0.00432
			1529.34	0.00437					1529.34	0.00435					1529.34	0.00437		--	--		1529.34	0.0043
			1531.27	0.00439					1531.27	0.00436					1531.27	0.00439		--	--		1531.27	0.0043
			1533.2	0.00442					1533.2	0.00438					1533.2	0.00441		--	--		1533.2	0.00433
			1535.12	0.00445					1535.12	0.0044					1535.12	0.00444		--	--		1535.12	0.00437
			1537.05	0.00446					1537.05	0.00445					1537.05	0.0045		--	--		1537.05	0.00445
			1538.98	0.00448					1538.98	0.00452					1538.98	0.00457		--	--		1538.98	0.00454
			1540.91	0.00451					1540.91	0.0046					1540.91	0.00464		--	--		1540.91	0.00462
			1542.84	0.00457					1542.84	0.00468					1542.84	0.00471		--	--		1542.84	0.0047
			1544.77	0.00466					1544.77	0.00474					1544.77	0.00476		--	--		1544.77	0.00476
			1546.7	0.00477					1546.7	0.00481					1546.7	0.00482		--	--		1546.7	0.00483
			1548.62	0.00486					1548.62	0.00489					1548.62	0.00489		--	--		1548.62	0.0049
			1550.55	0.00495					1550.55	0.00498					1550.55	0.00496		--	--		1550.55	0.00498
			1552.48	0.00504					1552.48	0.00506					1552.48	0.00503		--	--		1552.48	0.00507
			1554.41	0.00514					1554.41	0.00515					1554.41	0.00512		--	--		1554.41	0.00517
			1556.34	0.00524					1556.34	0.00526					1556.34	0.00523		--	--		1556.34	0.00527
			1558.27	0.00535					1558.27	0.00538					1558.27	0.00534		--	--		1558.27	0.00538
			1560.19	0.00547					1560.19	0.00549					1560.19	0.00547		--	--		1560.19	0.00547
			1562.12	0.00559					1562.12	0.00561					1562.12	0.0056		--	--		1562.12	0.00556
			1564.05	0.00569					1564.05	0.00571					1564.05	0.0057		--	--		1564.05	0.00564
			1565.98	0.00579					1565.98	0.00581					1565.98	0.0058		--	--		1565.98	0.00573
			1567.91	0.0059					1567.91	0.00594					1567.91	0.0059		--	--		1567.91	0.00586
			1569.84	0.00602					1569.84	0.00606					1569.84	0.006		--	--		1569.84	0.00599
			1571.77	0.00613					1571.77	0.00617					1571.77	0.0061		--	--		1571.77	0.00612
			1573.69	0.00624					1573.69	0.00628					1573.69	0.0062		--	--		1573.69	0.00625
			1575.62	0.00635					1575.62	0.00638					1575.62	0.00628		--	--		1575.62	0.00634
			1577.55	0.00645					1577.55	0.00647					1577.55	0.00635		--	--		1577.55	0.00641
			1579.48	0.00651					1579.48	0.0065					1579.48	0.00639		--	--		1579.48	0.00645
			1581.41	0.00655					1581.41	0.0065					1581.41	0.00641		--	--		1581.41	0.00646
			1583.34	0.00656					1583.34	0.00647					1583.34	0.00641		--	--		1583.34	0.00644
			1585.27	0.00655					1585.27	0.00641					1585.27	0.00639		--	--		1585.27	0.00639
			1587.19	0.00651					1587.19	0.00634					1587.19	0.00633		--	--		1587.19	0.00633
			1589.12	0.00645					1589.12	0.00628					1589.12	0.00626		--	--		1589.12	0.00627
			1591.05	0.00638					1591.05	0.00622					1591.05	0.00618		--	--		1591.05	0.0062
			1592.98	0.00633					1592.98	0.00618					1592.98	0.00612		--	--		1592.98	0.00614
			1594.91	0.0063					1594.91	0.00617					1594.91	0.00608		--	--		1594.91	0.00607
			1596.84	0.00628					1596.84	0.00616					1596.84	0.00605		--	--		1596.84	0.00601
			1598.77	0.00629					1598.77	0.00616					1598.77	0.00604		--	--		1598.77	0.00597
			1600.69	0.00629					1600.69	0.00615					1600.69	0.00602		--	--		1600.69	0.00593
			1602.62	0.00629					1602.62	0.00611					1602.62	0.006		--	--		1602.62	0.00591
			1604.55	0.00626					1604.55	0.00606					1604.55	0.00596		--	--		1604.55	0.0059
			1606.48	0.0062					1606.48	0.00599					1606.48	0.00591		--	--		1606.48	0.00586
			1608.41	0.00612					1608.41	0.00591					1608.41	0.00584		--	--		1608.41	0.00581
			1610.34	0.00603					1610.34	0.00582					1610.34	0.00577		--	--		1610.34	0.00572
			1612.27	0.0059					1612.27	0.00571					1612.27	0.00568		--	--		1612.27	0.00561
			1614.19	0.00574					1614.19	0.00557					1614.19	0.00554		--	--		1614.19	0.00548
			1616.12	0.00556					1616.12	0.00541					1616.12	0.00539		--	--		1616.12	0.00533
			1618.05	0.0054					1618.05	0.00526					1618.05	0.00521		--	--		1618.05	0.00518
			1619.98	0.00528					1619.98	0.00513					1619.98	0.00505		--	--		1619.98	0.00505
			1621.91	0.00522					1621.91	0.00505					1621.91	0.00495		--	--		1621.91	0.00496
			1623.84	0.0052					1623.84	0.00499					1623.84	0.0049		--	--		1623.84	0.0049
			1625.77	0.00519					1625.77	0.00497					1625.77	0.00491		--	--		1625.77	0.00491
			1627.69	0.0052					1627.69	0.00497					1627.69	0.00496		--	--		1627.69	0.00496
			1629.62	0.00523					1629.62	0.005					1629.62	0.00504		--	--		1629.62	0.00504
			1631.55	0.00528					1631.55	0.00507					1631.55	0.00513		--	--		1631.55	0.00513
			1633.48	0.00536					1633.48	0.00519					1633.48	0.00523		--	--		1633.48	0.00523
			1635.41	0.00545					1635.41	0.00531					1635.41	0.00532		--	--		1635.41	0.00532
			1637.34	0.00555					1637.34	0.00539					1637.34	0.00538		--	--		1637.34	0.00539
			1639.27	0.00565					1639.27	0.00544					1639.27	0.00542		--	--		1639.27	0.00543
			1641.19	0.0057					1641.19	0.00545					1641.19	0.00544		--	--		1641.19	0.00545
			1643.12	0.00574					1643.12	0.00545					1643.12	0.00544		--	--		1643.12	0.00546
			1645.05	0.00578					1645.05	0.00545					1645.05	0.00544		--	--		1645.05	0.00545
			1646.98	0.0058					1646.98	0.00545					1646.98	0.00544		--	--		1646.98	0.00544
			1648.91	0.0058					1648.91	0.00545					1648.91	0.00546		--	--		1648.91	0.00546
			1650.84	0.00578					1650.84	0.00544					1650.84	0.00548		--	--		1650.84	0.00548
			1652.77	0.00575					1652.77	0.00545					1652.77	0.00549		--	--		1652.77	0.00549
			1654.69	0.00572					1654.69	0.00547					1654.69	0.00548		--	--		1654.69	0.00549
			1656.62	0.00572					1656.62	0.0055					1656.62	0.00548		--	--		1656.62	0.00548
			1658.55	0.00575					1658.55	0.00554					1658.55	0.00549		--	--		1658.55	0.00547
			1660.48	0.00577					1660.48	0.00557					1660.48	0.00551		--	--		1660.48	0.00547
			1662.41	0.0058					1662.41	0.00559					1662.41	0.00554		--	--		1662.41	0.00547
			1664.34	0.00581					1664.34	0.0056					1664.34	0.00556		--	--		1664.34	0.00549
			1666.27	0.00582					1666.27	0.00561					1666.27	0.00557		--	--		1666.27	0.00551
			1668.19	0.00584					1668.19	0.00562					1668.19	0.00556		--	--		1668.19	0.00554
			1670.12	0.00585					1670.12	0.00563					1670.12	0.00555		--	--		1670.12	0.00557
			1672.05	0.00585					1672.05	0.00563					1672.05	0.00555		--	--		1672.05	0.00559
			1673.98	0.00584					1673.98	0.00562					1673.98	0.00557		--	--		1673.98	0.00561
			1675.91	0.00584					1675.91	0.00561					1675.91	0.0056		--	--		1675.91	0.00561
			1677.84	0.00583					1677.84	0.00559					1677.84	0.00563		--	--		1677.84	0.0056
			1679.77	0.00586					1679.77	0.00557					1679.77	0.00562		--	--		1679.77	0.00557
			1681.69	0.00588					1681.69	0.00556					1681.69	0.0056		--	--		1681.69	0.00554
			1683.62	0.00586					1683.62	0.00554					1683.62	0.00555		--	--		1683.62	0.00553
			1685.55	0.00583					1685.55	0.00551					1685.55	0.00549		--	--		1685.55	0.00551
			1687.48	0.00578					1687.48	0.00548					1687.48	0.00545		--	--		1687.48	0.00549
			1689.41	0.00573					1689.41	0.00545					1689.41	0.00543		--	--		1689.41	0.00547
			1691.34	0.0057					1691.34	0.00541					1691.34	0.00541		--	--		1691.34	0.00543
			1693.27	0.00566					1693.27	0.00537					1693.27	0.00539		--	--		1693.27	0.00538
			1695.19	0.00562					1695.19	0.00532					1695.19	0.00533		--	--		1695.19	0.00535
			1697.12	0.00559					1697.12	0.00528					1697.12	0.00528		--	--		1697.12	0.00531
			1699.05	0.00557					1699.05	0.00524					1699.05	0.00523		--	--		1699.05	0.00529
			1700.98	0.00556					1700.98	0.00521					1700.98	0.0052		--	--		1700.98	0.00527
			1702.91	0.00553					1702.91	0.00519					1702.91	0.00517		--	--		1702.91	0.00523
			1704.84	0.0055					1704.84	0.00518					1704.84	0.00514		--	--		1704.84	0.00518
			1706.77	0.00545					1706.77	0.00516					1706.77	0.00509		--	--		1706.77	0.00512
			1708.69	0.0054					1708.69	0.00512					1708.69	0.00504		--	--		1708.69	0.00506
			1710.62	0.00537					1710.62	0.0051					1710.62	0.00501		--	--		1710.62	0.00503
			1712.55	0.00534					1712.55	0.00507					1712.55	0.00498		--	--		1712.55	0.005
			1714.48	0.00529					1714.48	0.00503					1714.48	0.0049		--	--		1714.48	0.00496
			1716.41	0.00523					1716.41	0.00498					1716.41	0.00482		--	--		1716.41	0.0049
			1718.34	0.00515					1718.34	0.00489					1718.34	0.00474		--	--		1718.34	0.00482
			1720.27	0.00507					1720.27	0.0048					1720.27	0.00467		--	--		1720.27	0.00474
			1722.19	0.00503					1722.19	0.00473					1722.19	0.00464		--	--		1722.19	0.00468
			1724.12	0.00501					1724.12	0.00466					1724.12	0.00462		--	--		1724.12	0.00463
			1726.05	0.00496					1726.05	0.00461					1726.05	0.00461		--	--		1726.05	0.00459
			1727.98	0.00492					1727.98	0.00456					1727.98	0.00461		--	--		1727.98	0.00456
			1729.91	0.0049					1729.91	0.00451					1729.91	0.0046		--	--		1729.91	0.00455
			1731.84	0.0049					1731.84	0.00448					1731.84	0.00458		--	--		1731.84	0.00453
			1733.77	0.0049					1733.77	0.00448					1733.77	0.00455		--	--		1733.77	0.00451
			1735.69	0.0049					1735.69	0.0045					1735.69	0.00453		--	--		1735.69	0.0045
			1737.62	0.00488					1737.62	0.00454					1737.62	0.00454		--	--		1737.62	0.00449
			1739.55	0.00487					1739.55	0.00458					1739.55	0.00455		--	--		1739.55	0.0045
			1741.48	0.00488					1741.48	0.0046					1741.48	0.00457		--	--		1741.48	0.00454
			1743.41	0.00491					1743.41	0.00461					1743.41	0.00458		--	--		1743.41	0.00457
			1745.34	0.00492					1745.34	0.0046					1745.34	0.00458		--	--		1745.34	0.0046
			1747.27	0.00491					1747.27	0.00457					1747.27	0.00456		--	--		1747.27	0.00461
			1749.19	0.00489					1749.19	0.00456					1749.19	0.00453		--	--		1749.19	0.00458
			1751.12	0.00485					1751.12	0.00453					1751.12	0.0045		--	--		1751.12	0.00453
			1753.05	0.00481					1753.05	0.0045					1753.05	0.00445		--	--		1753.05	0.00446
			1754.98	0.00476					1754.98	0.00445					1754.98	0.0044		--	--		1754.98	0.00439
			1756.91	0.00472					1756.91	0.00439					1756.91	0.00436		--	--		1756.91	0.00434
			1758.84	0.00468					1758.84	0.00433					1758.84	0.00432		--	--		1758.84	0.0043
			1760.76	0.00462					1760.76	0.00427					1760.76	0.00428		--	--		1760.76	0.00426
			1762.69	0.00455					1762.69	0.00422					1762.69	0.00424		--	--		1762.69	0.00422
			1764.62	0.0045					1764.62	0.0042					1764.62	0.0042		--	--		1764.62	0.00419
			1766.55	0.00444					1766.55	0.00418					1766.55	0.00415		--	--		1766.55	0.00416
			1768.48	0.00441					1768.48	0.00416					1768.48	0.00409		--	--		1768.48	0.00412
			1770.41	0.00438					1770.41	0.00413					1770.41	0.00404		--	--		1770.41	0.00408
			1772.34	0.00432					1772.34	0.00409					1772.34	0.00399		--	--		1772.34	0.00402
			1774.26	0.00426					1774.26	0.00405					1774.26	0.00395		--	--		1774.26	0.00396
			1776.19	0.00421					1776.19	0.00399					1776.19	0.00392		--	--		1776.19	0.00391
			1778.12	0.00416					1778.12	0.00394					1778.12	0.00389		--	--		1778.12	0.00386
			1780.05	0.00411					1780.05	0.00389					1780.05	0.00384		--	--		1780.05	0.0038
			1781.98	0.00407					1781.98	0.00383					1781.98	0.0038		--	--		1781.98	0.00375
			1783.91	0.00402					1783.91	0.00379					1783.91	0.00375		--	--		1783.91	0.00372
			1785.84	0.00398					1785.84	0.00375					1785.84	0.00371		--	--		1785.84	0.00369
			1787.76	0.00396					1787.76	0.00371					1787.76	0.00367		--	--		1787.76	0.00366
			1789.69	0.00395					1789.69	0.00367					1789.69	0.00364		--	--		1789.69	0.00363
			1791.62	0.00392					1791.62	0.00362					1791.62	0.00358		--	--		1791.62	0.00361
			1793.55	0.00389					1793.55	0.00358					1793.55	0.00353		--	--		1793.55	0.00358
			1795.48	0.00385					1795.48	0.00354					1795.48	0.0035		--	--		1795.48	0.00354
			1797.41	0.0038					1797.41	0.00351					1797.41	0.00347		--	--		1797.41	0.0035
			1799.34	0.00374					1799.34	0.00348					1799.34	0.00343		--	--		1799.34	0.00347
			1801.26	0.00368					1801.26	0.00346					1801.26	0.0034		--	--		1801.26	0.00344
			1803.19	0.00362					1803.19	0.00344					1803.19	0.00336		--	--		1803.19	0.00341
			1805.12	0.00357					1805.12	0.00341					1805.12	0.00333		--	--		1805.12	0.00338
			1807.05	0.00353					1807.05	0.00338					1807.05	0.00331		--	--		1807.05	0.00335
			1808.98	0.00349					1808.98	0.00333					1808.98	0.00329		--	--		1808.98	0.00332
			1810.91	0.00345					1810.91	0.00329					1810.91	0.00326		--	--		1810.91	0.00327
			1812.84	0.00341					1812.84	0.00324					1812.84	0.00322		--	--		1812.84	0.00322
			1814.76	0.00337					1814.76	0.00321					1814.76	0.00319		--	--		1814.76	0.00318
			1816.69	0.00335					1816.69	0.00318					1816.69	0.00316		--	--		1816.69	0.00314
			1818.62	0.00333					1818.62	0.00316					1818.62	0.00313		--	--		1818.62	0.0031
			1820.55	0.0033					1820.55	0.00315					1820.55	0.0031		--	--		1820.55	0.00307
			1822.48	0.00328					1822.48	0.00314					1822.48	0.00308		--	--		1822.48	0.00303
			1824.41	0.00326					1824.41	0.00312					1824.41	0.00307		--	--		1824.41	0.00299
			1826.34	0.00325					1826.34	0.00308					1826.34	0.00305		--	--		1826.34	0.00296
			1828.26	0.00325					1828.26	0.00304					1828.26	0.00303		--	--		1828.26	0.00294
			1830.19	0.00323					1830.19	0.003					1830.19	0.00298		--	--		1830.19	0.00293
			1832.12	0.00321					1832.12	0.00296					1832.12	0.00294		--	--		1832.12	0.00291
			1834.05	0.00318					1834.05	0.00293					1834.05	0.0029		--	--		1834.05	0.00287
			1835.98	0.00315					1835.98	0.0029					1835.98	0.00287		--	--		1835.98	0.00284
			1837.91	0.00313					1837.91	0.00289					1837.91	0.00287		--	--		1837.91	0.00281
			1839.84	0.00311					1839.84	0.00288					1839.84	0.00286		--	--		1839.84	0.00278
			1841.76	0.00309					1841.76	0.00287					1841.76	0.00285		--	--		1841.76	0.00277
			1843.69	0.00307					1843.69	0.00286					1843.69	0.00284		--	--		1843.69	0.00276
			1845.62	0.00303					1845.62	0.00283					1845.62	0.0028		--	--		1845.62	0.00275
			1847.55	0.00298					1847.55	0.0028					1847.55	0.00276		--	--		1847.55	0.00273
			1849.48	0.00292					1849.48	0.00278					1849.48	0.00273		--	--		1849.48	0.00271
			1851.41	0.00287					1851.41	0.00277					1851.41	0.0027		--	--		1851.41	0.00269
			1853.34	0.00285					1853.34	0.00274					1853.34	0.00269		--	--		1853.34	0.00266
			1855.26	0.00283					1855.26	0.00272					1855.26	0.00269		--	--		1855.26	0.00265
			1857.19	0.00283					1857.19	0.00268					1857.19	0.00269		--	--		1857.19	0.00264
			1859.12	0.00283					1859.12	0.00265					1859.12	0.00269		--	--		1859.12	0.00263
			1861.05	0.00282					1861.05	0.00262					1861.05	0.00269		--	--		1861.05	0.00263
			1862.98	0.0028					1862.98	0.00261					1862.98	0.00269		--	--		1862.98	0.00263
			1864.91	0.00279					1864.91	0.00262					1864.91	0.00268		--	--		1864.91	0.00261
			1866.83	0.00279					1866.83	0.00264					1866.83	0.00265		--	--		1866.83	0.00258
			1868.76	0.00278					1868.76	0.00263					1868.76	0.00262		--	--		1868.76	0.00255
			1870.69	0.00276					1870.69	0.00261					1870.69	0.00258		--	--		1870.69	0.00253
			1872.62	0.00273					1872.62	0.00257					1872.62	0.00255		--	--		1872.62	0.00251
			1874.55	0.00269					1874.55	0.00253					1874.55	0.00252		--	--		1874.55	0.00249
			1876.48	0.00266					1876.48	0.00249					1876.48	0.0025		--	--		1876.48	0.00247
			1878.41	0.00263					1878.41	0.00246					1878.41	0.00249		--	--		1878.41	0.00245
			1880.33	0.00261					1880.33	0.00243					1880.33	0.00248		--	--		1880.33	0.00244
			1882.26	0.00259					1882.26	0.00241					1882.26	0.00246		--	--		1882.26	0.00243
			1884.19	0.00257					1884.19	0.00241					1884.19	0.00244		--	--		1884.19	0.00243
			1886.12	0.00255					1886.12	0.00241					1886.12	0.00242		--	--		1886.12	0.00242
			1888.05	0.00254					1888.05	0.00242					1888.05	0.00241		--	--		1888.05	0.0024
			1889.98	0.00254					1889.98	0.00242					1889.98	0.0024		--	--		1889.98	0.00239
			1891.91	0.00253					1891.91	0.00242					1891.91	0.00241		--	--		1891.91	0.00238
			1893.83	0.00251					1893.83	0.00241					1893.83	0.00241		--	--		1893.83	0.00236
			1895.76	0.00247					1895.76	0.0024					1895.76	0.00239		--	--		1895.76	0.00234
			1897.69	0.00242					1897.69	0.00239					1897.69	0.00236		--	--		1897.69	0.00232
			1899.62	0.00239					1899.62	0.00237					1899.62	0.00232		--	--		1899.62	0.00229
			1901.55	0.00236					1901.55	0.00235					1901.55	0.00229		--	--		1901.55	0.00227
			1903.48	0.00236					1903.48	0.00233					1903.48	0.00228		--	--		1903.48	0.00226
			1905.4	0.00237					1905.4	0.0023					1905.4	0.00228		--	--		1905.4	0.00225
			1907.33	0.00237					1907.33	0.00226					1907.33	0.00226		--	--		1907.33	0.00222
			1909.26	0.00235					1909.26	0.00223					1909.26	0.00224		--	--		1909.26	0.00219
			1911.19	0.00233					1911.19	0.0022					1911.19	0.00223		--	--		1911.19	0.00218
			1913.12	0.0023					1913.12	0.00218					1913.12	0.00221		--	--		1913.12	0.00216
			1915.05	0.0023					1915.05	0.00216					1915.05	0.0022		--	--		1915.05	0.00215
			1916.98	0.0023					1916.98	0.00214					1916.98	0.00218		--	--		1916.98	0.00213
			1918.9	0.00228					1918.9	0.00212					1918.9	0.00217		--	--		1918.9	0.00212
			1920.83	0.00225					1920.83	0.0021					1920.83	0.00217		--	--		1920.83	0.0021
			1922.76	0.00223					1922.76	0.00208					1922.76	0.00216		--	--		1922.76	0.00209
			1924.69	0.0022					1924.69	0.00208					1924.69	0.00216		--	--		1924.69	0.00208
			1926.62	0.0022					1926.62	0.00207					1926.62	0.00216		--	--		1926.62	0.00208
			1928.55	0.00219					1928.55	0.00207					1928.55	0.00215		--	--		1928.55	0.00208
			1930.48	0.00219					1930.48	0.00207					1930.48	0.00214		--	--		1930.48	0.00208
			1932.4	0.00219					1932.4	0.00206					1932.4	0.00212		--	--		1932.4	0.00208
			1934.33	0.00219					1934.33	0.00205					1934.33	0.00209		--	--		1934.33	0.00206
			1936.26	0.00218					1936.26	0.00204					1936.26	0.00206		--	--		1936.26	0.00203
			1938.19	0.00217					1938.19	0.00203					1938.19	0.00205		--	--		1938.19	0.00201
			1940.12	0.00214					1940.12	0.00203					1940.12	0.00205		--	--		1940.12	0.002
			1942.05	0.00211					1942.05	0.00203					1942.05	0.00204		--	--		1942.05	0.00199
			1943.98	0.00209					1943.98	0.00203					1943.98	0.00203		--	--		1943.98	0.00199
			1945.9	0.00208					1945.9	0.00201					1945.9	0.002		--	--		1945.9	0.00199
			1947.83	0.00208					1947.83	0.00199					1947.83	0.00197		--	--		1947.83	0.00199
			1949.76	0.00207					1949.76	0.00198					1949.76	0.00196		--	--		1949.76	0.00195
			1951.69	0.00207					1951.69	0.00196					1951.69	0.00196		--	--		1951.69	0.00191
			1953.62	0.00207					1953.62	0.00195					1953.62	0.00195		--	--		1953.62	0.00187
			1955.55	0.00207					1955.55	0.00194					1955.55	0.00193		--	--		1955.55	0.00185
			1957.48	0.00206					1957.48	0.00192					1957.48	0.00192		--	--		1957.48	0.00186
			1959.4	0.00205					1959.4	0.0019					1959.4	0.0019		--	--		1959.4	0.00188
			1961.33	0.00202					1961.33	0.00189					1961.33	0.00187		--	--		1961.33	0.00188
			1963.26	0.00201					1963.26	0.00189					1963.26	0.00184		--	--		1963.26	0.00189
			1965.19	0.00201					1965.19	0.00188					1965.19	0.00183		--	--		1965.19	0.00188
			1967.12	0.00201					1967.12	0.00188					1967.12	0.00183		--	--		1967.12	0.00187
			1969.05	0.002					1969.05	0.00187					1969.05	0.00186		--	--		1969.05	0.00187
			1970.98	0.00199					1970.98	0.00187					1970.98	0.00188		--	--		1970.98	0.00186
			1972.9	0.00196					1972.9	0.00185					1972.9	0.00189		--	--		1972.9	0.00184
			1974.83	0.00193					1974.83	0.00183					1974.83	0.00189		--	--		1974.83	0.00181
			1976.76	0.00192					1976.76	0.00181					1976.76	0.00187		--	--		1976.76	0.00177
			1978.69	0.00192					1978.69	0.00179					1978.69	0.00186		--	--		1978.69	0.00174
			1980.62	0.00193					1980.62	0.00177					1980.62	0.00185		--	--		1980.62	0.00173
			1982.55	0.00193					1982.55	0.00176					1982.55	0.00185		--	--		1982.55	0.00173
			1984.48	0.00192					1984.48	0.00177					1984.48	0.00185		--	--		1984.48	0.00173
			1986.4	0.00189					1986.4	0.00178					1986.4	0.00184		--	--		1986.4	0.00172
			1988.33	0.00187					1988.33	0.00179					1988.33	0.00183		--	--		1988.33	0.00172
			1990.26	0.00185					1990.26	0.00179					1990.26	0.00181		--	--		1990.26	0.00172
			1992.19	0.00183					1992.19	0.00178					1992.19	0.00179		--	--		1992.19	0.00173
			1994.12	0.00182					1994.12	0.00176					1994.12	0.00179		--	--		1994.12	0.00174
			1996.05	0.0018					1996.05	0.00174					1996.05	0.00178		--	--		1996.05	0.00174
			1997.98	0.00178					1997.98	0.00171					1997.98	0.00178		--	--		1997.98	0.00173
			1999.9	0.00178					1999.9	0.0017					1999.9	0.00178		--	--		1999.9	0.00172
			2001.83	0.00178					2001.83	0.00169					2001.83	0.00178		--	--		2001.83	0.00171
			2003.76	0.0018					2003.76	0.00169					2003.76	0.00176		--	--		2003.76	0.0017
			2005.69	0.00182					2005.69	0.00169					2005.69	0.00173		--	--		2005.69	0.0017
			2007.62	0.00182					2007.62	0.00167					2007.62	0.0017		--	--		2007.62	0.00171
			2009.55	0.00182					2009.55	0.00165					2009.55	0.00167		--	--		2009.55	0.00171
			2011.48	0.00181					2011.48	0.00163					2011.48	0.00166		--	--		2011.48	0.0017
			2013.4	0.0018					2013.4	0.00162					2013.4	0.00165		--	--		2013.4	0.00168
			2015.33	0.0018					2015.33	0.00163					2015.33	0.00164		--	--		2015.33	0.00166
			2017.26	0.0018					2017.26	0.00165					2017.26	0.00163		--	--		2017.26	0.00164
			2019.19	0.00178					2019.19	0.00165					2019.19	0.00163		--	--		2019.19	0.00164
			2021.12	0.00177					2021.12	0.00164					2021.12	0.00163		--	--		2021.12	0.00164
			2023.05	0.00174					2023.05	0.00161					2023.05	0.00164		--	--		2023.05	0.00163
			2024.97	0.00172					2024.97	0.00158					2024.97	0.00166		--	--		2024.97	0.00161
			2026.9	0.00171					2026.9	0.00157					2026.9	0.00166		--	--		2026.9	0.00159
			2028.83	0.0017					2028.83	0.00155					2028.83	0.00165		--	--		2028.83	0.00158
			2030.76	0.00167					2030.76	0.00155					2030.76	0.00163		--	--		2030.76	0.00157
			2032.69	0.00165					2032.69	0.00156					2032.69	0.00161		--	--		2032.69	0.00156
			2034.62	0.00164					2034.62	0.00156					2034.62	0.00158		--	--		2034.62	0.00157
			2036.55	0.00164					2036.55	0.00156					2036.55	0.00156		--	--		2036.55	0.00157
			2038.47	0.00163					2038.47	0.00155					2038.47	0.00154		--	--		2038.47	0.00157
			2040.4	0.00162					2040.4	0.00154					2040.4	0.00154		--	--		2040.4	0.00156
			2042.33	0.00161					2042.33	0.00154					2042.33	0.00155		--	--		2042.33	0.00155
			2044.26	0.00159					2044.26	0.00155					2044.26	0.00155		--	--		2044.26	0.00154
			2046.19	0.0016					2046.19	0.00155					2046.19	0.00156		--	--		2046.19	0.00152
			2048.12	0.00161					2048.12	0.00156					2048.12	0.00155		--	--		2048.12	0.00151
			2050.05	0.00161					2050.05	0.00156					2050.05	0.00154		--	--		2050.05	0.00151
			2051.97	0.00161					2051.97	0.00155					2051.97	0.00153		--	--		2051.97	0.00151
			2053.9	0.0016					2053.9	0.00154					2053.9	0.00153		--	--		2053.9	0.0015
			2055.83	0.00158					2055.83	0.00153					2055.83	0.00153		--	--		2055.83	0.00149
			2057.76	0.00158					2057.76	0.00151					2057.76	0.00153		--	--		2057.76	0.00146
			2059.69	0.00158					2059.69	0.0015					2059.69	0.00153		--	--		2059.69	0.00142
			2061.62	0.00158					2061.62	0.00149					2061.62	0.00152		--	--		2061.62	0.00141
			2063.55	0.00159					2063.55	0.00149					2063.55	0.00151		--	--		2063.55	0.00141
			2065.47	0.00158					2065.47	0.00148					2065.47	0.00149		--	--		2065.47	0.00143
			2067.4	0.00157					2067.4	0.00148					2067.4	0.00147		--	--		2067.4	0.00145
			2069.33	0.00158					2069.33	0.00147					2069.33	0.00147		--	--		2069.33	0.00147
			2071.26	0.00158					2071.26	0.00147					2071.26	0.00148		--	--		2071.26	0.00149
			2073.19	0.00159					2073.19	0.00145					2073.19	0.00149		--	--		2073.19	0.0015
			2075.12	0.00159					2075.12	0.00144					2075.12	0.0015		--	--		2075.12	0.00151
			2077.05	0.00157					2077.05	0.00145					2077.05	0.00151		--	--		2077.05	0.0015
			2078.97	0.00153					2078.97	0.00146					2078.97	0.0015		--	--		2078.97	0.00149
			2080.9	0.00149					2080.9	0.00144					2080.9	0.00149		--	--		2080.9	0.00147
			2082.83	0.00146					2082.83	0.00142					2082.83	0.00147		--	--		2082.83	0.00145
			2084.76	0.00145					2084.76	0.00141					2084.76	0.00144		--	--		2084.76	0.00144
			2086.69	0.00146					2086.69	0.00141					2086.69	0.00142		--	--		2086.69	0.00143
			2088.62	0.00146					2088.62	0.00142					2088.62	0.00141		--	--		2088.62	0.00144
			2090.55	0.00146					2090.55	0.00143					2090.55	0.0014		--	--		2090.55	0.00145
			2092.47	0.00143					2092.47	0.00142					2092.47	0.0014		--	--		2092.47	0.00145
			2094.4	0.0014					2094.4	0.0014					2094.4	0.00141		--	--		2094.4	0.00144
			2096.33	0.0014					2096.33	0.00139					2096.33	0.00141		--	--		2096.33	0.00141
			2098.26	0.00141					2098.26	0.00138					2098.26	0.00141		--	--		2098.26	0.00139
			2100.19	0.00142					2100.19	0.00138					2100.19	0.00138		--	--		2100.19	0.00137
			2102.12	0.00144					2102.12	0.00138					2102.12	0.00135		--	--		2102.12	0.00136
			2104.05	0.00144					2104.05	0.00139					2104.05	0.00132		--	--		2104.05	0.00135
			2105.97	0.00145					2105.97	0.00139					2105.97	0.00131		--	--		2105.97	0.00134
			2107.9	0.00144					2107.9	0.00138					2107.9	0.00131		--	--		2107.9	0.00134
			2109.83	0.00144					2109.83	0.00138					2109.83	0.00132		--	--		2109.83	0.00135
			2111.76	0.00143					2111.76	0.00138					2111.76	0.00134		--	--		2111.76	0.00137
			2113.69	0.00143					2113.69	0.00137					2113.69	0.00137		--	--		2113.69	0.00138
			2115.62	0.00142					2115.62	0.00136					2115.62	0.00138		--	--		2115.62	0.00138
			2117.55	0.00142					2117.55	0.00134					2117.55	0.00139		--	--		2117.55	0.00137
			2119.47	0.00141					2119.47	0.00131					2119.47	0.00137		--	--		2119.47	0.00136
			2121.4	0.00141					2121.4	0.00128					2121.4	0.00135		--	--		2121.4	0.00135
			2123.33	0.00141					2123.33	0.00128					2123.33	0.00134		--	--		2123.33	0.00133
			2125.26	0.00141					2125.26	0.00129					2125.26	0.00133		--	--		2125.26	0.00132
			2127.19	0.00139					2127.19	0.0013					2127.19	0.00133		--	--		2127.19	0.0013
			2129.12	0.00136					2129.12	0.00131					2129.12	0.00133		--	--		2129.12	0.00129
			2131.05	0.00133					2131.05	0.00131					2131.05	0.00133		--	--		2131.05	0.00129
			2132.97	0.00131					2132.97	0.00131					2132.97	0.00131		--	--		2132.97	0.00131
			2134.9	0.00132					2134.9	0.00128					2134.9	0.00129		--	--		2134.9	0.00132
			2136.83	0.00133					2136.83	0.00127					2136.83	0.00126		--	--		2136.83	0.00132
			2138.76	0.00134					2138.76	0.00126					2138.76	0.00124		--	--		2138.76	0.0013
			2140.69	0.00134					2140.69	0.00127					2140.69	0.00124		--	--		2140.69	0.00128
			2142.62	0.00134					2142.62	0.00129					2142.62	0.00125		--	--		2142.62	0.00128
			2144.55	0.00134					2144.55	0.00131					2144.55	0.00126		--	--		2144.55	0.00129
			2146.47	0.00133					2146.47	0.0013					2146.47	0.00128		--	--		2146.47	0.00131
			2148.4	0.00132					2148.4	0.00128					2148.4	0.00129		--	--		2148.4	0.00132
			2150.33	0.00133					2150.33	0.00127					2150.33	0.0013		--	--		2150.33	0.0013
			2152.26	0.00135					2152.26	0.00126					2152.26	0.0013		--	--		2152.26	0.00126
			2154.19	0.00137					2154.19	0.00126					2154.19	0.00129		--	--		2154.19	0.00122
			2156.12	0.00138					2156.12	0.00127					2156.12	0.00128		--	--		2156.12	0.00118
			2158.05	0.00137					2158.05	0.00128					2158.05	0.00128		--	--		2158.05	0.00116
			2159.97	0.00135					2159.97	0.00129					2159.97	0.0013		--	--		2159.97	0.00115
			2161.9	0.00132					2161.9	0.00128					2161.9	0.00133		--	--		2161.9	0.00116
			2163.83	0.00129					2163.83	0.00127					2163.83	0.00136		--	--		2163.83	0.00117
			2165.76	0.00127					2165.76	0.00124					2165.76	0.00137		--	--		2165.76	0.00118
			2167.69	0.00125					2167.69	0.00123					2167.69	0.00136		--	--		2167.69	0.0012
			2169.62	0.00125					2169.62	0.00122					2169.62	0.00134		--	--		2169.62	0.00121
			2171.55	0.00125					2171.55	0.00122					2171.55	0.00132		--	--		2171.55	0.00121
			2173.47	0.00125					2173.47	0.00124					2173.47	0.00129		--	--		2173.47	0.00123
			2175.4	0.00125					2175.4	0.00126					2175.4	0.00125		--	--		2175.4	0.00124
			2177.33	0.00125					2177.33	0.00127					2177.33	0.00122		--	--		2177.33	0.00126
			2179.26	0.00125					2179.26	0.00127					2179.26	0.0012		--	--		2179.26	0.00128
			2181.19	0.00126					2181.19	0.00125					2181.19	0.0012		--	--		2181.19	0.00128
			2183.12	0.00125					2183.12	0.00123					2183.12	0.00121		--	--		2183.12	0.00129
			2185.05	0.00124					2185.05	0.00121					2185.05	0.00122		--	--		2185.05	0.00127
			2186.97	0.00121					2186.97	0.0012					2186.97	0.00122		--	--		2186.97	0.00125
			2188.9	0.00121					2188.9	0.00118					2188.9	0.00123		--	--		2188.9	0.00122
			2190.83	0.00121					2190.83	0.00115					2190.83	0.00123		--	--		2190.83	0.0012
			2192.76	0.00122					2192.76	0.00114					2192.76	0.00124		--	--		2192.76	0.00117
			2194.69	0.00123					2194.69	0.00113					2194.69	0.00124		--	--		2194.69	0.00115
			2196.62	0.00122					2196.62	0.00113					2196.62	0.00124		--	--		2196.62	0.00115
			2198.55	0.0012					2198.55	0.00114					2198.55	0.00122		--	--		2198.55	0.00116
			2200.47	0.00119					2200.47	0.00114					2200.47	0.0012		--	--		2200.47	0.00118
			2202.4	0.00119					2202.4	0.00114					2202.4	0.00117		--	--		2202.4	0.00119
			2204.33	0.00119					2204.33	0.00114					2204.33	0.00115		--	--		2204.33	0.00119
			2206.26	0.0012					2206.26	0.00114					2206.26	0.00114		--	--		2206.26	0.00119
			2208.19	0.00119					2208.19	0.00114					2208.19	0.00115		--	--		2208.19	0.00119
			2210.12	0.00118					2210.12	0.00113					2210.12	0.00116		--	--		2210.12	0.00119
			2212.05	0.00116					2212.05	0.00111					2212.05	0.00116		--	--		2212.05	0.00118
			2213.97	0.00114					2213.97	0.0011					2213.97	0.00115		--	--		2213.97	0.00117
			2215.9	0.00115					2215.9	0.00109					2215.9	0.00112		--	--		2215.9	0.00118
			2217.83	0.00116					2217.83	0.0011					2217.83	0.00111		--	--		2217.83	0.00118
			2219.76	0.00117					2219.76	0.00112					2219.76	0.0011		--	--		2219.76	0.00118
			2221.69	0.00118					2221.69	0.00114					2221.69	0.00111		--	--		2221.69	0.00117
			2223.62	0.00118					2223.62	0.00114					2223.62	0.00113		--	--		2223.62	0.00115
			2225.54	0.00118					2225.54	0.00113					2225.54	0.00115		--	--		2225.54	0.00113
			2227.47	0.00119					2227.47	0.0011					2227.47	0.00116		--	--		2227.47	0.00112
			2229.4	0.0012					2229.4	0.00107					2229.4	0.00117		--	--		2229.4	0.00111
			2231.33	0.0012					2231.33	0.00108					2231.33	0.00117		--	--		2231.33	0.00109
			2233.26	0.0012					2233.26	0.0011					2233.26	0.00116		--	--		2233.26	0.00108
			2235.19	0.0012					2235.19	0.00113					2235.19	0.00117		--	--		2235.19	0.00107
			2237.12	0.00119					2237.12	0.00115					2237.12	0.00116		--	--		2237.12	0.00107
			2239.04	0.0012					2239.04	0.00114					2239.04	0.00115		--	--		2239.04	0.00108
			2240.97	0.00121					2240.97	0.00113					2240.97	0.00113		--	--		2240.97	0.00108
			2242.9	0.0012					2242.9	0.00111					2242.9	0.0011		--	--		2242.9	0.00108
			2244.83	0.00118					2244.83	0.00109					2244.83	0.00108		--	--		2244.83	0.00108
			2246.76	0.00115					2246.76	0.00107					2246.76	0.00108		--	--		2246.76	0.00108
			2248.69	0.00113					2248.69	0.00105					2248.69	0.00108		--	--		2248.69	0.00109
			2250.61	0.00111					2250.61	0.00103					2250.61	0.00108		--	--		2250.61	0.00109
			2252.54	0.0011					2252.54	0.00101					2252.54	0.00107		--	--		2252.54	0.00108
			2254.47	0.00111					2254.47	0.001					2254.47	0.00104		--	--		2254.47	0.00108
			2256.4	0.00112					2256.4	0.001					2256.4	0.00102		--	--		2256.4	0.00107
			2258.33	0.00113					2258.33	0.00101					2258.33	0.00102		--	--		2258.33	0.00109
			2260.26	0.00114					2260.26	0.00102					2260.26	0.00102		--	--		2260.26	0.00111
			2262.19	0.00115					2262.19	0.00104					2262.19	0.00103		--	--		2262.19	0.0011
			2264.11	0.00115					2264.11	0.00105					2264.11	0.00103		--	--		2264.11	0.00109
			2266.04	0.00112					2266.04	0.00105					2266.04	0.00104		--	--		2266.04	0.00108
			2267.97	0.00109					2267.97	0.00104					2267.97	0.00105		--	--		2267.97	0.00106
			2269.9	0.00108					2269.9	0.00101					2269.9	0.00105		--	--		2269.9	0.00106
			2271.83	0.00108					2271.83	0.000979818					2271.83	0.00105		--	--		2271.83	0.00107
			2273.76	0.00107					2273.76	0.00097242					2273.76	0.00104		--	--		2273.76	0.00107
			2275.69	0.00107					2275.69	0.00097829					2275.69	0.00102		--	--		2275.69	0.00106
			2277.61	0.00104					2277.61	0.001					2277.61	0.00102		--	--		2277.61	0.00107
			2279.54	0.001					2279.54	0.00102					2279.54	0.00102		--	--		2279.54	0.00107
			2281.47	0.000993041					2281.47	0.00101					2281.47	0.00102		--	--		2281.47	0.00107
			2283.4	0.0009934					2283.4	0.000994164					2283.4	0.00102		--	--		2283.4	0.00105
			2285.33	0.00101					2285.33	0.000990808					2285.33	0.00102		--	--		2285.33	0.00103
			2287.26	0.00103					2287.26	0.000991441					2287.26	0.00102		--	--		2287.26	0.00102
			2289.19	0.00106					2289.19	0.000994959					2289.19	0.00102		--	--		2289.19	0.00103
			2291.11	0.0011					2291.11	0.000997751					2291.11	0.00102		--	--		2291.11	0.00105
			2293.04	0.00112					2293.04	0.000991709					2293.04	0.00102		--	--		2293.04	0.00106
			2294.97	0.00113					2294.97	0.000989216					2294.97	0.00103		--	--		2294.97	0.00107
			2296.9	0.00112					2296.9	0.00101					2296.9	0.00103		--	--		2296.9	0.00107
			2298.83	0.00109					2298.83	0.00102					2298.83	0.00103		--	--		2298.83	0.00106
			2300.76	0.00107					2300.76	0.00103					2300.76	0.00101		--	--		2300.76	0.00107
			2302.69	0.00104					2302.69	0.00104					2302.69	0.000999312		--	--		2302.69	0.00108
			2304.61	0.00103					2304.61	0.00105					2304.61	0.000992362		--	--		2304.61	0.0011
			2306.54	0.00103					2306.54	0.00108					2306.54	0.000993201		--	--		2306.54	0.00112
			2308.47	0.00105					2308.47	0.00113					2308.47	0.00101		--	--		2308.47	0.00113
			2310.4	0.00107					2310.4	0.00117					2310.4	0.00103		--	--		2310.4	0.00112
			2312.33	0.00106					2312.33	0.00117					2312.33	0.00103		--	--		2312.33	0.00107
