# Supplementary material for: In-situ observation of silk nanofibril assembly via graphene plasmonic infrared sensor
Source: Nat Commun. 2024 May 31;15:4643. doi: 10.1038/s41467-024-49076-5 (PMC11143229; doi:10.1038/s41467-024-49076-5)
Supplement: Supplementary file 4 — Source Data [file 41467_2024_49076_MOESM4_ESM.zip › source data/SNF_SourceData_FigS11c.xlsx]

## Sheet: Sheet1
Source data of Figure S11c
ΔVG=250V-1						ΔVG=250V-2						ΔVG=250V-3						ΔVG=250V-4						average ∆Extinction spectra			β-sheet			Random coil			Turn
baseline			Extinction spectrum			baseline			Extinction spectrum			baseline			Extinction spectrum			baseline			Extinction spectrum			Wavenumber (cm-1)	Extinction		Wavenumber (cm-1)	Extinction		Wavenumber (cm-1)	Extinction		Wavenumber (cm-1)	Extinction
Wavenumber (cm-1)	Extinction		Wavenumber (cm-1)	Extinction		Wavenumber (cm-1)	Extinction		Wavenumber (cm-1)	Extinction		Wavenumber (cm-1)	Extinction		Wavenumber (cm-1)	Extinction		Wavenumber (cm-1)	Extinction		Wavenumber (cm-1)	Extinction		1400.13	8.01431e-06		1600.69	3.64447e-05		1600.69	-7.31315e-06		1600.69	-7.63379e-06
1398.2	0.000312468		1058.77	0.00132		1398.2	0.000312468		1058.77	0.00157		1398.2	0.000312468		1058.77	0.00186		1398.2	0.000312468		1058.77	0.00132		1402.05	3.37775e-06		1601.53	5.23475e-05		1602.25	2.55948e-06		1613.65	7.31429e-05
1400.13	0.00034728		1060.7	0.00143		1400.13	0.00034728		1060.7	0.00152		1400.13	0.00034728		1060.7	0.00184		1400.13	0.00034728		1060.7	0.0014		1403.98	6.16125e-06		1603.13	8.95111e-05		1605.25	2.20486e-05		1626.6	0.00015392
1402.05	0.000381956		1062.63	0.00163		1402.05	0.000381956		1062.63	0.00149		1402.05	0.000381956		1062.63	0.00182		1402.05	0.000381956		1062.63	0.00152		1405.91	1.48608e-05		1604.67	0.000134713		1608.14	4.15372e-05		1639.55	0.00023494
1403.98	0.00041641		1064.56	0.00183		1403.98	0.00041641		1064.56	0.00148		1403.98	0.00041641		1064.56	0.00181		1403.98	0.00041641		1064.56	0.00165		1407.84	8.79992e-06		1606.15	0.000188687		1610.9	6.1615e-05		1640.63	0.000241787
1405.91	0.00045049		1066.49	0.00202		1405.91	0.00045049		1066.49	0.00153		1405.91	0.00045049		1066.49	0.0018		1405.91	0.00045049		1066.49	0.00175		1409.77	-5.48246e-06		1607.55	0.00025168		1613.54	8.30932e-05		1642.71	0.000255261
1407.84	0.000484111		1068.42	0.00214		1407.84	0.000484111		1068.42	0.00159		1407.84	0.000484111		1068.42	0.00179		1407.84	0.000484111		1068.42	0.00184		1411.7	-6.67102e-06		1608.9	0.000323389		1616.06	0.000106977		1644.71	0.000268617
1409.77	0.000517137		1070.34	0.00209		1409.77	0.000517137		1070.34	0.00157		1409.77	0.000517137		1070.34	0.00174		1409.77	0.000517137		1070.34	0.00192		1413.63	1.04048e-06		1610.18	0.000402964		1618.47	0.000134383		1646.62	0.00028213
1411.7	0.000549634		1072.27	0.002		1411.7	0.000549634		1072.27	0.00158		1411.7	0.000549634		1072.27	0.00172		1411.7	0.000549634		1072.27	0.00198		1415.55	5.22261e-06		1611.4	0.00048908		1620.76	0.000166397		1648.45	0.000296148
1413.63	0.000582534		1074.2	0.00201		1413.63	0.000582534		1074.2	0.00174		1413.63	0.000582534		1074.2	0.00179		1413.63	0.000582534		1074.2	0.00197		1417.48	5.16046e-06		1612.56	0.000580049		1622.95	0.000203918		1650.19	0.000311062
1415.55	0.000616903		1076.13	0.00206		1415.55	0.000616903		1076.13	0.00194		1415.55	0.000616903		1076.13	0.00189		1415.55	0.000616903		1076.13	0.00193		1419.41	1.38079e-06		1613.66	0.000673963		1625.03	0.000247498		1651.85	0.00032726
1417.48	0.000653682		1078.06	0.00221		1417.48	0.000653682		1078.06	0.00211		1417.48	0.000653682		1078.06	0.00199		1417.48	0.000653682		1078.06	0.0019		1421.34	2.0996e-07		1614.71	0.000768848		1627	0.000297229		1653.43	0.000345071
1419.41	0.000692956		1079.99	0.00236		1419.41	0.000692956		1079.99	0.00225		1419.41	0.000692956		1079.99	0.0021		1419.41	0.000692956		1079.99	0.00188		1423.27	3.81851e-06		1615.7	0.000862795		1628.88	0.000352704		1654.93	0.000364712
1421.34	0.000734692		1081.91	0.00241		1421.34	0.000734692		1081.91	0.00234		1421.34	0.000734692		1081.91	0.00226		1421.34	0.000734692		1081.91	0.00188		1425.2	-2.16559e-06		1616.63	0.00095408		1630.66	0.000413038		1656.36	0.000386243
1423.27	0.000778773		1083.84	0.0024		1423.27	0.000778773		1083.84	0.00243		1423.27	0.000778773		1083.84	0.00241		1423.27	0.000778773		1083.84	0.00192		1427.12	-7.39681e-06		1617.52	0.00104		1632.34	0.000476973		1657.72	0.00040955
1425.2	0.000825171		1085.77	0.00229		1425.2	0.000825171		1085.77	0.0026		1425.2	0.000825171		1085.77	0.00252		1425.2	0.000825171		1085.77	0.002		1429.05	-6.18407e-06		1618.35	0.00112		1633.92	0.000543006		1659	0.000434351
1427.12	0.000873765		1087.7	0.00217		1427.12	0.000873765		1087.7	0.00278		1427.12	0.000873765		1087.7	0.00264		1427.12	0.000873765		1087.7	0.00213		1430.98	-1.71891e-05		1619.14	0.0012		1635.42	0.000609546		1660.22	0.000460227
1429.05	0.000924533		1089.63	0.0021		1429.05	0.000924533		1089.63	0.00293		1429.05	0.000924533		1089.63	0.0028		1429.05	0.000924533		1089.63	0.00236		1432.91	-3.20267e-05		1619.88	0.00127		1636.83	0.000675054		1661.37	0.000486671
1430.98	0.000977376		1091.56	0.00208		1430.98	0.000977376		1091.56	0.00304		1430.98	0.000977376		1091.56	0.00296		1430.98	0.000977376		1091.56	0.00259		1434.84	-4.44886e-05		1620.57	0.00133		1638.15	0.000738158		1662.45	0.000513138
1432.91	0.00103		1093.49	0.00213		1432.91	0.00103		1093.49	0.00305		1432.91	0.00103		1093.49	0.00305		1432.91	0.00103		1093.49	0.00271		1436.77	-5.07804e-05		1621.22	0.00139		1639.39	0.00079773		1663.47	0.000539096
1434.84	0.00109		1095.41	0.00227		1434.84	0.00109		1095.41	0.00303		1434.84	0.00109		1095.41	0.00308		1434.84	0.00109		1095.41	0.00281		1438.7	-4.435e-05		1621.82	0.00143		1640.55	0.000852927		1664.42	0.000564066
1436.77	0.00115		1097.34	0.00259		1436.77	0.00115		1097.34	0.003		1436.77	0.00115		1097.34	0.00301		1436.77	0.00115		1097.34	0.00299		1440.62	-2.95226e-05		1622.38	0.00148		1641.63	0.000903194		1665.32	0.000587655
1438.7	0.00121		1099.27	0.0029		1438.7	0.00121		1099.27	0.00301		1438.7	0.00121		1099.27	0.00293		1438.7	0.00121		1099.27	0.00315		1442.55	1.19493e-06		1622.91	0.00151		1642.64	0.00094825		1666.16	0.000609567
1440.62	0.00127		1101.2	0.00305		1440.62	0.00127		1101.2	0.00317		1440.62	0.00127		1101.2	0.00294		1440.62	0.00127		1101.2	0.00321		1444.48	3.83208e-05		1623.39	0.00154		1643.58	0.000988044		1666.94	0.000629605
1442.55	0.00133		1103.13	0.00313		1442.55	0.00133		1103.13	0.00338		1442.55	0.00133		1103.13	0.00303		1442.55	0.00133		1103.13	0.00322		1446.41	6.11161e-05		1623.84	0.00157		1644.44	0.00102		1667.67	0.00064767
1444.48	0.0014		1105.06	0.00318		1444.48	0.0014		1105.06	0.00358		1444.48	0.0014		1105.06	0.0033		1444.48	0.0014		1105.06	0.00315		1448.34	7.76567e-05		1624.25	0.00159		1645.24	0.00105		1668.35	0.000663744
1446.41	0.00147		1106.99	0.00323		1446.41	0.00147		1106.99	0.0037		1446.41	0.00147		1106.99	0.00352		1446.41	0.00147		1106.99	0.00308		1450.27	0.000106418		1624.62	0.00161		1645.98	0.00108		1668.98	0.000677877
1448.34	0.00153		1108.91	0.00331		1448.34	0.00153		1108.91	0.00357		1448.34	0.00153		1108.91	0.00347		1448.34	0.00153		1108.91	0.00308		1452.2	0.000140896		1624.97	0.00162		1646.65	0.0011		1669.56	0.000690168
1450.27	0.0016		1110.84	0.00338		1450.27	0.0016		1110.84	0.00335		1450.27	0.0016		1110.84	0.00332		1450.27	0.0016		1110.84	0.00307		1454.12	0.000165136		1625.28	0.00164		1647.27	0.00112		1670.09	0.000700751
1452.2	0.00167		1112.77	0.00342		1452.2	0.00167		1112.77	0.00317		1452.2	0.00167		1112.77	0.00319		1452.2	0.00167		1112.77	0.00299		1456.05	0.000180617		1625.56	0.00165		1647.83	0.00113		1670.58	0.000709782
1454.12	0.00175		1114.7	0.00338		1454.12	0.00175		1114.7	0.00301		1454.12	0.00175		1114.7	0.00308		1454.12	0.00175		1114.7	0.0029		1457.98	0.000190222		1625.82	0.00165		1648.34	0.00114		1671.02	0.000717425
1456.05	0.00182		1116.63	0.00321		1456.05	0.00182		1116.63	0.0029		1456.05	0.00182		1116.63	0.00306		1456.05	0.00182		1116.63	0.0028		1459.91	0.000206429		1626.04	0.00166		1648.79	0.00115		1671.43	0.000723845
1457.98	0.00189		1118.56	0.00299		1457.98	0.00189		1118.56	0.0028		1457.98	0.00189		1118.56	0.00305		1457.98	0.00189		1118.56	0.00272		1461.84	0.000238048		1626.25	0.00166		1649.2	0.00116		1671.8	0.0007292
1459.91	0.00197		1120.49	0.00281		1459.91	0.00197		1120.49	0.00272		1459.91	0.00197		1120.49	0.00297		1459.91	0.00197		1120.49	0.00269		1463.77	0.000272063		1626.43	0.00167		1649.57	0.00117		1672.13	0.00073364
1461.84	0.00204		1122.41	0.00266		1461.84	0.00204		1122.41	0.00265		1461.84	0.00204		1122.41	0.00285		1461.84	0.00204		1122.41	0.00265		1465.7	0.000305598		1626.58	0.00167		1649.89	0.00117		1672.42	0.000737298
1463.77	0.00212		1124.34	0.00256		1463.77	0.00212		1124.34	0.00257		1463.77	0.00212		1124.34	0.00269		1463.77	0.00212		1124.34	0.00255		1467.62	0.000344434		1626.72	0.00167		1650.17	0.00118		1672.68	0.000740297
1465.7	0.0022		1126.27	0.00249		1465.7	0.0022		1126.27	0.0025		1465.7	0.0022		1126.27	0.00255		1465.7	0.0022		1126.27	0.00243		1469.55	0.000389646		1626.83	0.00167		1650.41	0.00118		1672.92	0.000742743
1467.62	0.00228		1128.2	0.00245		1467.62	0.00228		1128.2	0.00242		1467.62	0.00228		1128.2	0.0025		1467.62	0.00228		1128.2	0.00233		1471.48	0.000430079		1626.93	0.00167		1650.62	0.00118		1673.12	0.000744726
1469.55	0.00236		1130.13	0.00242		1469.55	0.00236		1130.13	0.00235		1469.55	0.00236		1130.13	0.00247		1469.55	0.00236		1130.13	0.00223		1473.41	0.000471162		1627.01	0.00168		1650.79	0.00118		1673.29	0.000746327
1471.48	0.00244		1132.06	0.00239		1471.48	0.00244		1132.06	0.00227		1471.48	0.00244		1132.06	0.00243		1471.48	0.00244		1132.06	0.00215		1475.34	0.000506611		1627.08	0.00168		1650.94	0.00118		1673.44	0.000747611
1473.41	0.00252		1133.99	0.00237		1473.41	0.00252		1133.99	0.00219		1473.41	0.00252		1133.99	0.00238		1473.41	0.00252		1133.99	0.00209		1477.27	0.000506824		1627.14	0.00168		1651.06	0.00118		1673.57	0.000748634
1475.34	0.0026		1135.91	0.00232		1475.34	0.0026		1135.91	0.00213		1475.34	0.0026		1135.91	0.00231		1475.34	0.0026		1135.91	0.00206		1479.2	0.000487473		1627.18	0.00168		1651.16	0.00119		1673.68	0.000749442
1477.27	0.00268		1137.84	0.00226		1477.27	0.00268		1137.84	0.00208		1477.27	0.00268		1137.84	0.00224		1477.27	0.00268		1137.84	0.00203		1481.12	0.000472858		1627.21	0.00168		1651.23	0.00119		1673.77	0.000750073
1479.2	0.00276		1139.77	0.00221		1479.2	0.00276		1139.77	0.00205		1479.2	0.00276		1139.77	0.0022		1479.2	0.00276		1139.77	0.00201		1483.05	0.00045617		1627.23	0.00168		1651.29	0.00119		1673.84	0.000750558
1481.12	0.00284		1141.7	0.00217		1481.12	0.00284		1141.7	0.00204		1481.12	0.00284		1141.7	0.00217		1481.12	0.00284		1141.7	0.002		1484.98	0.000427912		1627.25	0.00168		1651.33	0.00119		1673.89	0.000750924
1483.05	0.00292		1143.63	0.00213		1483.05	0.00292		1143.63	0.00204		1483.05	0.00292		1143.63	0.00215		1483.05	0.00292		1143.63	0.00196		1486.91	0.000386329		1627.26	0.00168		1651.36	0.00119		1673.93	0.000751192
1484.98	0.003		1145.56	0.00209		1484.98	0.003		1145.56	0.00203		1484.98	0.003		1145.56	0.00214		1484.98	0.003		1145.56	0.00191		1488.84	0.000321151		1627.26	0.00168		1651.37	0.00119		1673.96	0.00075138
1486.91	0.00308		1147.49	0.002		1486.91	0.00308		1147.49	0.002		1486.91	0.00308		1147.49	0.00208		1486.91	0.00308		1147.49	0.00184		1490.77	0.000252367		1627.26	0.00168		1651.38	0.00119		1673.98	0.000751505
1488.84	0.00316		1149.41	0.00192		1488.84	0.00316		1149.41	0.00196		1488.84	0.00316		1149.41	0.00202		1488.84	0.00316		1149.41	0.00179		1492.7	0.000201369		1627.26	0.00168		1651.39	0.00119		1673.99	0.000751579
1490.77	0.00324		1151.34	0.00188		1490.77	0.00324		1151.34	0.00192		1490.77	0.00324		1151.34	0.00198		1490.77	0.00324		1151.34	0.0018		1494.62	0.000153166		1627.26	0.00168		1651.39	0.00119		1674	0.000751618
1492.7	0.00332		1153.27	0.00187		1492.7	0.00332		1153.27	0.00187		1492.7	0.00332		1153.27	0.00194		1492.7	0.00332		1153.27	0.00182		1496.55	0.000110493		1627.27	0.00168		1651.39	0.00119		1674	0.000751632
1494.62	0.0034		1155.2	0.00188		1494.62	0.0034		1155.2	0.00184		1494.62	0.0034		1155.2	0.00192		1494.62	0.0034		1155.2	0.00182		1498.48	7.96374e-05		1627.27	0.00168		1651.39	0.00119		1674	0.000751634
1496.55	0.00348		1157.13	0.00189		1496.55	0.00348		1157.13	0.0018		1496.55	0.00348		1157.13	0.00191		1496.55	0.00348		1157.13	0.00182		1500.41	4.26125e-05		1627.28	0.00168		1651.4	0.00119		1674	0.000751635
1498.48	0.00356		1159.06	0.00187		1498.48	0.00356		1159.06	0.00176		1498.48	0.00356		1159.06	0.00188		1498.48	0.00356		1159.06	0.00181		1502.34	-2.1454e-06		1627.3	0.00168		1651.41	0.00119		1674	0.000751646
1500.41	0.00364		1160.99	0.00182		1500.41	0.00364		1160.99	0.00172		1500.41	0.00364		1160.99	0.00185		1500.41	0.00364		1160.99	0.0018		1504.27	-1.74441e-05		1627.34	0.00168		1651.43	0.00119		1674.01	0.000751676
1502.34	0.00372		1162.91	0.00177		1502.34	0.00372		1162.91	0.00169		1502.34	0.00372		1162.91	0.00179		1502.34	0.00372		1162.91	0.00178		1506.2	-1.50173e-05		1627.38	0.00168		1651.46	0.00119		1674.02	0.000751734
1504.27	0.0038		1164.84	0.00171		1504.27	0.0038		1164.84	0.00167		1504.27	0.0038		1164.84	0.00174		1504.27	0.0038		1164.84	0.00175		1508.12	-5.18532e-05		1627.43	0.00168		1651.51	0.00119		1674.03	0.000751828
1506.2	0.00387		1166.77	0.00169		1506.2	0.00387		1166.77	0.00167		1506.2	0.00387		1166.77	0.00171		1506.2	0.00387		1166.77	0.00172		1510.05	-8.33084e-05		1627.51	0.00168		1651.56	0.00119		1674.05	0.000751967
1508.12	0.00395		1168.7	0.00168		1508.12	0.00395		1168.7	0.00167		1508.12	0.00395		1168.7	0.00169		1508.12	0.00395		1168.7	0.00169		1511.98	-5.11379e-05		1627.6	0.00168		1651.64	0.00119		1674.09	0.000752159
1510.05	0.00402		1170.63	0.00165		1510.05	0.00402		1170.63	0.00165		1510.05	0.00402		1170.63	0.0017		1510.05	0.00402		1170.63	0.00167		1513.91	4.98991e-06		1627.71	0.00168		1651.73	0.00119		1674.13	0.000752407
1511.98	0.0041		1172.56	0.00161		1511.98	0.0041		1172.56	0.00164		1511.98	0.0041		1172.56	0.0017		1511.98	0.0041		1172.56	0.00165		1515.84	6.86754e-05		1627.84	0.00168		1651.85	0.00119		1674.18	0.000752717
1513.91	0.00417		1174.49	0.00158		1513.91	0.00417		1174.49	0.00167		1513.91	0.00417		1174.49	0.00166		1513.91	0.00417		1174.49	0.00165		1517.77	0.000136527		1628	0.00168		1651.99	0.00119		1674.25	0.000753089
1515.84	0.00424		1176.41	0.00155		1515.84	0.00424		1176.41	0.00168		1515.84	0.00424		1176.41	0.00163		1515.84	0.00424		1176.41	0.00164		1519.7	0.000202889		1628.19	0.00168		1652.15	0.00119		1674.34	0.00075352
1517.77	0.00432		1178.34	0.00154		1517.77	0.00432		1178.34	0.00165		1517.77	0.00432		1178.34	0.0016		1517.77	0.00432		1178.34	0.00161		1521.62	0.000292029		1628.4	0.00167		1652.34	0.00119		1674.43	0.000754003
1519.7	0.00439		1180.27	0.00153		1519.7	0.00439		1180.27	0.00159		1519.7	0.00439		1180.27	0.00158		1519.7	0.00439		1180.27	0.00157		1523.55	0.000388225		1628.64	0.00167		1652.56	0.00119		1674.55	0.000754529
1521.62	0.00446		1182.2	0.00155		1521.62	0.00446		1182.2	0.00154		1521.62	0.00446		1182.2	0.00157		1521.62	0.00446		1182.2	0.00154		1525.48	0.000470305		1628.92	0.00167		1652.81	0.00119		1674.69	0.000755077
1523.55	0.00452		1184.13	0.00158		1523.55	0.00452		1184.13	0.00149		1523.55	0.00452		1184.13	0.00154		1523.55	0.00452		1184.13	0.0015		1527.41	0.000552918		1629.22	0.00166		1653.1	0.00119		1674.85	0.000755626
1525.48	0.00459		1186.06	0.00159		1525.48	0.00459		1186.06	0.00145		1525.48	0.00459		1186.06	0.00151		1525.48	0.00459		1186.06	0.00148		1529.34	0.00062623		1629.57	0.00165		1653.42	0.00119		1675.03	0.000756142
1527.41	0.00466		1187.99	0.00159		1527.41	0.00466		1187.99	0.00142		1527.41	0.00466		1187.99	0.00148		1527.41	0.00466		1187.99	0.00146		1531.27	0.000681626		1629.95	0.00164		1653.78	0.00119		1675.24	0.000756586
1529.34	0.00472		1189.91	0.00156		1529.34	0.00472		1189.91	0.00141		1529.34	0.00472		1189.91	0.00148		1529.34	0.00472		1189.91	0.00143		1533.2	0.000730302		1630.38	0.00162		1654.18	0.00118		1675.47	0.000756906
1531.27	0.00479		1191.84	0.00151		1531.27	0.00479		1191.84	0.0014		1531.27	0.00479		1191.84	0.00148		1531.27	0.00479		1191.84	0.00141		1535.12	0.000779144		1630.85	0.00161		1654.62	0.00118		1675.73	0.000757044
1533.2	0.00485		1193.77	0.00146		1533.2	0.00485		1193.77	0.00141		1533.2	0.00485		1193.77	0.00146		1533.2	0.00485		1193.77	0.00138		1537.05	0.000822163		1631.36	0.00158		1655.1	0.00117		1676.01	0.000756928
1535.12	0.00492		1195.7	0.0014		1535.12	0.00492		1195.7	0.00141		1535.12	0.00492		1195.7	0.00144		1535.12	0.00492		1195.7	0.00135		1538.98	0.000838466		1631.91	0.00155		1655.63	0.00117		1676.33	0.000756477
1537.05	0.00498		1197.63	0.00137		1537.05	0.00498		1197.63	0.0014		1537.05	0.00498		1197.63	0.00141		1537.05	0.00498		1197.63	0.00133		1540.91	0.000833829		1632.52	0.00151		1656.21	0.00116		1676.68	0.000755599
1538.98	0.00504		1199.56	0.00135		1538.98	0.00504		1199.56	0.00137		1538.98	0.00504		1199.56	0.00139		1538.98	0.00504		1199.56	0.00133		1542.84	0.000803093		1633.18	0.00147		1656.84	0.00114		1677.06	0.000754195
1540.91	0.0051		1201.48	0.00133		1540.91	0.0051		1201.48	0.00135		1540.91	0.0051		1201.48	0.00138		1540.91	0.0051		1201.48	0.00131		1544.77	0.000765844		1633.89	0.00142		1657.52	0.00113		1677.48	0.000752157
1542.84	0.00516		1203.41	0.00132		1542.84	0.00516		1203.41	0.00133		1542.84	0.00516		1203.41	0.00137		1542.84	0.00516		1203.41	0.00129		1546.7	0.000771444		1634.65	0.00136		1658.25	0.00111		1677.93	0.000749375
1544.77	0.00521		1205.34	0.00132		1544.77	0.00521		1205.34	0.00133		1544.77	0.00521		1205.34	0.00133		1544.77	0.00521		1205.34	0.00128		1548.62	0.000789667		1635.47	0.00129		1659.04	0.00109		1678.42	0.000745738
1546.69	0.00527		1207.27	0.00131		1546.69	0.00527		1207.27	0.00133		1546.69	0.00527		1207.27	0.00128		1546.69	0.00527		1207.27	0.00127		1550.55	0.000791593		1636.35	0.00122		1659.89	0.00106		1678.95	0.000741144
1548.62	0.00532		1209.2	0.00129		1548.62	0.00532		1209.2	0.00133		1548.62	0.00532		1209.2	0.00122		1548.62	0.00532		1209.2	0.00127		1552.48	0.000785223		1637.29	0.00114		1660.8	0.00104		1679.53	0.000735505
1550.55	0.00538		1211.13	0.00126		1550.55	0.00538		1211.13	0.00132		1550.55	0.00538		1211.13	0.00117		1550.55	0.00538		1211.13	0.00126		1554.41	0.00077232		1638.29	0.00105		1661.78	0.001		1680.14	0.000728756
1552.48	0.00543		1213.06	0.00122		1552.48	0.00543		1213.06	0.00132		1552.48	0.00543		1213.06	0.00116		1552.48	0.00543		1213.06	0.00125		1556.34	0.000748961		1639.35	0.000963263		1662.82	0.00096736		1680.8	0.000720868
1554.41	0.00548		1214.98	0.00118		1554.41	0.00548		1214.98	0.00131		1554.41	0.00548		1214.98	0.00117		1554.41	0.00548		1214.98	0.00123		1558.27	0.000690762		1640.49	0.000872532		1663.92	0.0009282		1681.5	0.000711856
1556.34	0.00553		1216.91	0.00116		1556.34	0.00553		1216.91	0.00127		1556.34	0.00553		1216.91	0.00119		1556.34	0.00553		1216.91	0.00119		1560.19	0.00062654		1641.69	0.000783003		1665.1	0.000886463		1682.25	0.000701789
1558.27	0.00558		1218.84	0.00114		1558.27	0.00558		1218.84	0.00123		1558.27	0.00558		1218.84	0.00121		1558.27	0.00558		1218.84	0.00114		1562.12	0.000583705		1642.96	0.000697369		1666.34	0.000842928		1683.05	0.000690804
1560.19	0.00563		1220.77	0.00112		1560.19	0.00563		1220.77	0.0012		1560.19	0.00563		1220.77	0.00122		1560.19	0.00563		1220.77	0.00109		1564.05	0.000534025		1644.31	0.00061827		1667.66	0.000798576		1683.89	0.000679109
1562.12	0.00568		1222.7	0.00109		1562.12	0.00568		1222.7	0.00118		1562.12	0.00568		1222.7	0.00121		1562.12	0.00568		1222.7	0.00104		1565.98	0.000493236		1645.73	0.000548052		1669.06	0.000754549		1684.79	0.000666986
1564.05	0.00572		1224.63	0.00106		1564.05	0.00572		1224.63	0.00117		1564.05	0.00572		1224.63	0.00119		1564.05	0.00572		1224.63	0.00101		1567.91	0.000459192		1647.22	0.000488523		1670.53	0.0007121		1685.74	0.000654782
1565.98	0.00577		1226.56	0.00103		1565.98	0.00577		1226.56	0.00114		1565.98	0.00577		1226.56	0.00115		1565.98	0.00577		1226.56	0.000981976		1569.84	0.000392515		1648.8	0.000440766		1672.08	0.000672504		1686.75	0.000642904
1567.91	0.00581		1228.48	0.001		1567.91	0.00581		1228.48	0.00109		1567.91	0.00581		1228.48	0.0011		1567.91	0.00581		1228.48	0.000951055		1571.77	0.000315442		1650.45	0.000405041		1673.71	0.000636965		1687.81	0.000631792
1569.84	0.00585		1230.41	0.000971981		1569.84	0.00585		1230.41	0.00103		1569.84	0.00585		1230.41	0.00105		1569.84	0.00585		1230.41	0.000917589		1573.69	0.000248941		1652.19	0.0003808		1675.43	0.000606517		1688.93	0.00062189
1571.77	0.00589		1232.34	0.000918497		1571.77	0.00589		1232.34	0.000964178		1571.77	0.00589		1232.34	0.001		1571.77	0.00589		1232.34	0.000877655		1575.62	0.000188452		1654.02	0.000366828		1677.23	0.000581926		1690.11	0.000613618
1573.69	0.00593		1234.27	0.000855103		1573.69	0.00593		1234.27	0.000897169		1573.69	0.00593		1234.27	0.000955609		1573.69	0.00593		1234.27	0.000834752		1577.55	0.000125241		1655.93	0.000361464		1679.12	0.000563624		1691.35	0.00060733
1575.62	0.00597		1236.2	0.000785361		1575.62	0.00597		1236.2	0.000845256		1575.62	0.00597		1236.2	0.00090726		1575.62	0.00597		1236.2	0.000793051		1579.48	6.385e-05		1657.93	0.000362874		1681.1	0.000551679		1692.65	0.000603286
1577.55	0.00601		1238.13	0.000721065		1577.55	0.00601		1238.13	0.000795548		1577.55	0.00601		1238.13	0.000854937		1577.55	0.00601		1238.13	0.000746621		1581.41	2.17292e-05		1660.02	0.000369301		1683.17	0.000545808		1694.01	0.000601629
1579.48	0.00604		1240.06	0.00067971		1579.48	0.00604		1240.06	0.000737488		1579.48	0.00604		1240.06	0.000791057		1579.48	0.00604		1240.06	0.000687855		1583.34	-1.11888e-05		1662.2	0.000379251		1685.34	0.000545437		1695.44	0.000602374
1581.41	0.00608		1241.98	0.000647756		1581.41	0.00608		1241.98	0.000677855		1581.41	0.00608		1241.98	0.00072601		1581.41	0.00608		1241.98	0.000625955		1585.27	-4.07799e-05		1663.32	0.000385176		1687.6	0.0005498		1696.94	0.000605416
1583.34	0.00611		1243.91	0.000621667		1583.34	0.00611		1243.91	0.000620028		1583.34	0.00611		1243.91	0.00067199		1583.34	0.00611		1243.91	0.000571038		1587.19	-7.24929e-05		1675.88	0.000461228		1689.96	0.000558041		1698.5	0.000610552
1585.27	0.00614		1245.84	0.000588926		1585.27	0.00614		1245.84	0.000563644		1585.27	0.00614		1245.84	0.000616001		1585.27	0.00614		1245.84	0.000512754		1589.12	-9.40207e-05		1688.43	0.000539491		1691.18	0.000563353		1700.14	0.000617517
1587.19	0.00617		1247.77	0.000529883		1587.19	0.00617		1247.77	0.000508904		1587.19	0.00617		1247.77	0.000547185		1587.19	0.00617		1247.77	0.000438197		1591.05	-0.000101492		1700.98	0.000617764		1700.98	0.000618214		1700.98	0.000621593
1589.12	0.0062		1249.7	0.0004624		1589.12	0.0062		1249.7	0.000457491		1589.12	0.0062		1249.7	0.000471322		1589.12	0.0062		1249.7	0.000365158		1592.98	-9.23873e-05		--	--		--	--		--	--
1591.05	0.00623		1251.63	0.00040434		1591.05	0.00623		1251.63	0.000413782		1591.05	0.00623		1251.63	0.000386326		1591.05	0.00623		1251.63	0.000312548		1594.91	-7.39553e-05		--	--		--	--		--	--
1592.98	0.00625		1253.56	0.000336043		1592.98	0.00625		1253.56	0.0003699		1592.98	0.00625		1253.56	0.00030494		1592.98	0.00625		1253.56	0.000264092		1596.84	-6.05867e-05		--	--		--	--		--	--
1594.91	0.00628		1255.48	0.000233164		1594.91	0.00628		1255.48	0.000317269		1594.91	0.00628		1255.48	0.000240909		1594.91	0.00628		1255.48	0.000211493		1598.77	-3.70023e-05		--	--		--	--		--	--
1596.84	0.0063		1257.41	0.000127618		1596.84	0.0063		1257.41	0.000262368		1596.84	0.0063		1257.41	0.000189137		1596.84	0.0063		1257.41	0.000149725		1600.69	-5.1218e-06		--	--		--	--		--	--
1598.77	0.00633		1259.34	4.44992e-05		1598.77	0.00633		1259.34	0.000208919		1598.77	0.00633		1259.34	0.000154296		1598.77	0.00633		1259.34	6.49979e-05		1602.62	4.18782e-05		--	--		--	--		--	--
1600.69	0.00635		1261.27	-2.00788e-05		1600.69	0.00635		1261.27	0.00015662		1600.69	0.00635		1261.27	0.000120824		1600.69	0.00635		1261.27	-2.46842e-05		1604.55	0.000104362		--	--		--	--		--	--
1602.62	0.00637		1263.2	-5.32289e-05		1602.62	0.00637		1263.2	0.000110738		1602.62	0.00637		1263.2	7.22859e-05		1602.62	0.00637		1263.2	-0.000108008		1606.48	0.000189575		--	--		--	--		--	--
1604.55	0.00639		1265.13	-8.0177e-05		1604.55	0.00639		1265.13	5.82867e-05		1604.55	0.00639		1265.13	1.59709e-05		1604.55	0.00639		1265.13	-0.000178688		1608.41	0.000303128		--	--		--	--		--	--
1606.48	0.00641		1267.06	-0.000125034		1606.48	0.00641		1267.06	-1.98023e-05		1606.48	0.00641		1267.06	-4.83658e-05		1606.48	0.00641		1267.06	-0.00021966		1610.34	0.000432693		--	--		--	--		--	--
1608.41	0.00642		1268.98	-0.000178258		1608.41	0.00642		1268.98	-0.00010002		1608.41	0.00642		1268.98	-0.000114562		1608.41	0.00642		1268.98	-0.000251944		1612.27	0.000571857		--	--		--	--		--	--
1610.34	0.00644		1270.91	-0.0002426		1610.34	0.00644		1270.91	-0.000163517		1610.34	0.00644		1270.91	-0.000178524		1610.34	0.00644		1270.91	-0.000294381		1614.19	0.000731581		--	--		--	--		--	--
1612.27	0.00645		1272.84	-0.000305289		1612.27	0.00645		1272.84	-0.000215384		1612.27	0.00645		1272.84	-0.000234294		1612.27	0.00645		1272.84	-0.000336445		1616.12	0.000924744		--	--		--	--		--	--
1614.19	0.00647		1274.77	-0.000352226		1614.19	0.00647		1274.77	-0.000249648		1614.19	0.00647		1274.77	-0.000269353		1614.19	0.00647		1274.77	-0.000374175		1618.05	0.00112		--	--		--	--		--	--
1616.12	0.00648		1276.7	-0.000390144		1616.12	0.00648		1276.7	-0.000280654		1616.12	0.00648		1276.7	-0.000299296		1616.12	0.00648		1276.7	-0.000406729		1619.98	0.00132		--	--		--	--		--	--
1618.05	0.00649		1278.63	-0.000422204		1618.05	0.00649		1278.63	-0.000325382		1618.05	0.00649		1278.63	-0.000338617		1618.05	0.00649		1278.63	-0.000430711		1621.91	0.00151		--	--		--	--		--	--
1619.98	0.0065		1280.56	-0.000445027		1619.98	0.0065		1280.56	-0.00036995		1619.98	0.0065		1280.56	-0.000378094		1619.98	0.0065		1280.56	-0.000449827		1623.84	0.00166		--	--		--	--		--	--
1621.91	0.00651		1282.48	-0.000453532		1621.91	0.00651		1282.48	-0.000404312		1621.91	0.00651		1282.48	-0.000413926		1621.91	0.00651		1282.48	-0.00046587		1625.77	0.00177		--	--		--	--		--	--
1623.84	0.00652		1284.41	-0.000455983		1623.84	0.00652		1284.41	-0.000433938		1623.84	0.00652		1284.41	-0.000444332		1623.84	0.00652		1284.41	-0.000481171		1627.69	0.00183		--	--		--	--		--	--
1625.77	0.00652		1286.34	-0.000457189		1625.77	0.00652		1286.34	-0.000459382		1625.77	0.00652		1286.34	-0.000462686		1625.77	0.00652		1286.34	-0.000498588		1629.62	0.00185		--	--		--	--		--	--
1627.69	0.00653		1288.27	-0.000462437		1627.69	0.00653		1288.27	-0.000485341		1627.69	0.00653		1288.27	-0.000479715		1627.69	0.00653		1288.27	-0.000518338		1631.55	0.00183		--	--		--	--		--	--
1629.62	0.00653		1290.2	-0.000479247		1629.62	0.00653		1290.2	-0.00051861		1629.62	0.00653		1290.2	-0.00050547		1629.62	0.00653		1290.2	-0.000542246		1633.48	0.00178		--	--		--	--		--	--
1631.55	0.00654		1292.13	-0.000505729		1631.55	0.00654		1292.13	-0.00055345		1631.55	0.00654		1292.13	-0.000535348		1631.55	0.00654		1292.13	-0.000568341		1635.41	0.00169		--	--		--	--		--	--
1633.48	0.00654		1294.06	-0.000545451		1633.48	0.00654		1294.06	-0.000589183		1633.48	0.00654		1294.06	-0.000569631		1633.48	0.00654		1294.06	-0.000596057		1637.34	0.0016		--	--		--	--		--	--
1635.41	0.00654		1295.98	-0.000589551		1635.41	0.00654		1295.98	-0.000617411		1635.41	0.00654		1295.98	-0.000603713		1635.41	0.00654		1295.98	-0.000623003		1639.27	0.00152		--	--
1637.34	0.00654		1297.91	-0.000632467		1637.34	0.00654		1297.91	-0.000624492		1637.34	0.00654		1297.91	-0.00063113		1637.34	0.00654		1297.91	-0.000646533		1641.19	0.00145		--	--
1639.27	0.00654		1299.84	-0.000667866		1639.27	0.00654		1299.84	-0.000625485		1639.27	0.00654		1299.84	-0.000657742		1639.27	0.00654		1299.84	-0.00066684		1643.12	0.00142		--	--
1641.19	0.00654		1301.77	-0.000686008		1641.19	0.00654		1301.77	-0.000632443		1641.19	0.00654		1301.77	-0.000690835		1641.19	0.00654		1301.77	-0.000682958		1645.05	0.0014		--	--
1643.12	0.00653		1303.7	-0.000691553		1643.12	0.00653		1303.7	-0.000640737		1643.12	0.00653		1303.7	-0.000719671		1643.12	0.00653		1303.7	-0.000695721		1646.98	0.00136		--	--
1645.05	0.00653		1305.63	-0.000681556		1645.05	0.00653		1305.63	-0.000649864		1645.05	0.00653		1305.63	-0.000732988		1645.05	0.00653		1305.63	-0.000703495		1648.91	0.00131		--	--
1646.98	0.00652		1307.56	-0.00066909		1646.98	0.00652		1307.56	-0.000659496		1646.98	0.00652		1307.56	-0.000739651		1646.98	0.00652		1307.56	-0.000712725		1650.84	0.00127		--	--
1648.91	0.00652		1309.48	-0.000667616		1648.91	0.00652		1309.48	-0.000669775		1648.91	0.00652		1309.48	-0.000746613		1648.91	0.00652		1309.48	-0.000733789		1652.77	0.00123		--	--
1650.84	0.00651		1311.41	-0.000673027		1650.84	0.00651		1311.41	-0.000678783		1650.84	0.00651		1311.41	-0.00074835		1650.84	0.00651		1311.41	-0.000753245		1654.69	0.00121		--	--
1652.77	0.0065		1313.34	-0.000686959		1652.77	0.0065		1313.34	-0.000682892		1652.77	0.0065		1313.34	-0.00073846		1652.77	0.0065		1313.34	-0.000758622		1656.62	0.00119		--	--
1654.69	0.00649		1315.27	-0.000705645		1654.69	0.00649		1315.27	-0.000687385		1654.69	0.00649		1315.27	-0.000726518		1654.69	0.00649		1315.27	-0.00075738		1658.55	0.00118		--	--
1656.62	0.00648		1317.2	-0.000728943		1656.62	0.00648		1317.2	-0.000697923		1656.62	0.00648		1317.2	-0.000721978		1656.62	0.00648		1317.2	-0.000750975		1660.48	0.00116		--	--
1658.55	0.00647		1319.13	-0.000747622		1658.55	0.00647		1319.13	-0.000709747		1658.55	0.00647		1319.13	-0.000718811		1658.55	0.00647		1319.13	-0.000744943		1662.41	0.00114		--	--
1660.48	0.00646		1321.06	-0.000747899		1660.48	0.00646		1321.06	-0.000719328		1660.48	0.00646		1321.06	-0.000713806		1660.48	0.00646		1321.06	-0.000747308		1664.34	0.00111		--	--
1662.41	0.00644		1322.98	-0.000743289		1662.41	0.00644		1322.98	-0.000728636		1662.41	0.00644		1322.98	-0.000707961		1662.41	0.00644		1322.98	-0.000752054		1666.27	0.00108		--	--
1664.34	0.00643		1324.91	-0.000745257		1664.34	0.00643		1324.91	-0.000741106		1664.34	0.00643		1324.91	-0.000700675		1664.34	0.00643		1324.91	-0.000757771		1668.19	0.00105		--	--
1666.27	0.00641		1326.84	-0.000746167		1666.27	0.00641		1326.84	-0.000748813		1666.27	0.00641		1326.84	-0.000693538		1666.27	0.00641		1326.84	-0.00075867		1670.12	0.00101		--	--
1668.19	0.0064		1328.77	-0.000742539		1668.19	0.0064		1328.77	-0.00074094		1668.19	0.0064		1328.77	-0.000689018		1668.19	0.0064		1328.77	-0.000746369		1672.05	0.000965382		--	--
1670.12	0.00638		1330.7	-0.000733366		1670.12	0.00638		1330.7	-0.000729595		1670.12	0.00638		1330.7	-0.000683878		1670.12	0.00638		1330.7	-0.000727246		1673.98	0.000916108		--	--
1672.05	0.00636		1332.63	-0.000715979		1672.05	0.00636		1332.63	-0.000725656		1672.05	0.00636		1332.63	-0.000675568		1672.05	0.00636		1332.63	-0.000704448		1675.91	0.000872455		--	--
1673.98	0.00634		1334.56	-0.000691884		1673.98	0.00634		1334.56	-0.000721987		1673.98	0.00634		1334.56	-0.000664492		1673.98	0.00634		1334.56	-0.00067928		1677.84	0.000838082		--	--
1675.91	0.00632		1336.48	-0.000656666		1675.91	0.00632		1336.48	-0.000715447		1675.91	0.00632		1336.48	-0.000649608		1675.91	0.00632		1336.48	-0.00065177		1679.77	0.000802914		--	--
1677.84	0.0063		1338.41	-0.000625418		1677.84	0.0063		1338.41	-0.000704918		1677.84	0.0063		1338.41	-0.000632697		1677.84	0.0063		1338.41	-0.000628892		1681.69	0.000762397		--	--
1679.77	0.00628		1340.34	-0.000618477		1679.77	0.00628		1340.34	-0.000687019		1679.77	0.00628		1340.34	-0.000618452		1679.77	0.00628		1340.34	-0.000622261		1683.62	0.000718057		--	--
1681.69	0.00625		1342.27	-0.000615691		1681.69	0.00625		1342.27	-0.000665385		1681.69	0.00625		1342.27	-0.000597096		1681.69	0.00625		1342.27	-0.000617974		1685.55	0.000680992		--	--
1683.62	0.00623		1344.2	-0.000602594		1683.62	0.00623		1344.2	-0.000641938		1683.62	0.00623		1344.2	-0.000554356		1683.62	0.00623		1344.2	-0.000605641		1687.48	0.000670134		--	--
1685.55	0.0062		1346.13	-0.00058247		1685.55	0.0062		1346.13	-0.000618437		1685.55	0.0062		1346.13	-0.000508409		1685.55	0.0062		1346.13	-0.000586342		1689.41	0.00068328		--	--
1687.48	0.00618		1348.06	-0.000551782		1687.48	0.00618		1348.06	-0.000598901		1687.48	0.00618		1348.06	-0.000473956		1687.48	0.00618		1348.06	-0.000554394		1691.34	0.00069491		--	--
1689.41	0.00615		1349.98	-0.000516517		1689.41	0.00615		1349.98	-0.000578466		1689.41	0.00615		1349.98	-0.000447145		1689.41	0.00615		1349.98	-0.000519695		1693.27	0.000693985		--	--
1691.34	0.00612		1351.91	-0.000481653		1691.34	0.00612		1351.91	-0.000552593		1691.34	0.00612		1351.91	-0.000431007		1691.34	0.00612		1351.91	-0.000490533		1695.19	0.000682459		--	--
1693.27	0.00609		1353.84	-0.000446682		1693.27	0.00609		1353.84	-0.000524328		1693.27	0.00609		1353.84	-0.000419606		1693.27	0.00609		1353.84	-0.000466045		1697.12	0.000663947		--	--
1695.19	0.00606		1355.77	-0.000412596		1695.19	0.00606		1355.77	-0.000496228		1695.19	0.00606		1355.77	-0.000411775		1695.19	0.00606		1355.77	-0.0004537		1699.05	0.000644668		--	--
1697.12	0.00603		1357.7	-0.000379881		1697.12	0.00603		1357.7	-0.000465218		1697.12	0.00603		1357.7	-0.000396235		1697.12	0.00603		1357.7	-0.000436785		1700.98	0.000620276		--	--
1699.05	0.006		1359.63	-0.000349171		1699.05	0.006		1359.63	-0.000426858		1699.05	0.006		1359.63	-0.000354227		1699.05	0.006		1359.63	-0.000395245		1702.91	0.000595723		--	--
1700.98	0.00597		1361.56	-0.000321016		1700.98	0.00597		1361.56	-0.000387793		1700.98	0.00597		1361.56	-0.000307011		1700.98	0.00597		1361.56	-0.000346576		1704.84	0.000579019		--	--
1702.91	0.00593		1363.48	-0.000299081		1702.91	0.00593		1363.48	-0.000355524		1702.91	0.00593		1363.48	-0.00027279		1702.91	0.00593		1363.48	-0.000301429		1706.77	0.000566459		--	--
1704.84	0.0059		1365.41	-0.000274661		1704.84	0.0059		1365.41	-0.000323036		1704.84	0.0059		1365.41	-0.000241977		1704.84	0.0059		1365.41	-0.000260289		1708.69	0.000564982		--	--
1706.77	0.00586		1367.34	-0.000237466		1706.77	0.00586		1367.34	-0.000286033		1706.77	0.00586		1367.34	-0.000213147		1706.77	0.00586		1367.34	-0.000232022		1710.62	0.000572391		--	--
1708.69	0.00583		1369.27	-0.000195911		1708.69	0.00583		1369.27	-0.000243864		1708.69	0.00583		1369.27	-0.000180013		1708.69	0.00583		1369.27	-0.000202137		1712.55	0.000564168		--	--
1710.62	0.00579		1371.2	-0.00015381		1710.62	0.00579		1371.2	-0.000190766		1710.62	0.00579		1371.2	-0.000130614		1710.62	0.00579		1371.2	-0.000153647		1714.48	0.000547204		--	--
1712.55	0.00575		1373.13	-0.000114662		1712.55	0.00575		1373.13	-0.000137783		1712.55	0.00575		1373.13	-8.05414e-05		1712.55	0.00575		1373.13	-0.000102902		1716.41	0.00053715		--	--
1714.48	0.00571		1375.06	-8.29515e-05		1714.48	0.00571		1375.06	-9.46702e-05		1714.48	0.00571		1375.06	-4.16226e-05		1714.48	0.00571		1375.06	-6.05046e-05		1718.34	0.000535615		--	--
1716.41	0.00567		1376.98	-5.95378e-05		1716.41	0.00567		1376.98	-5.95378e-05		1716.41	0.00567		1376.98	-1.31872e-05		1716.41	0.00567		1376.98	-2.67052e-05		1720.27	0.000563731		--	--
1718.34	0.00563		1378.91	-5.36684e-05		1718.34	0.00563		1378.91	-3.56905e-05		1718.34	0.00563		1378.91	-4.0698e-06		1718.34	0.00563		1378.91	-1.15376e-05		1722.19	0.000603676		--	--
1720.27	0.00559		1380.84	-4.46624e-05		1720.27	0.00559		1380.84	-1.72956e-05		1720.27	0.00559		1380.84	2.41879e-06		1720.27	0.00559		1380.84	3.74416e-06		1724.12	0.000630263		--	--
1722.19	0.00555		1382.77	-6.82637e-06		1722.19	0.00555		1382.77	-6.60834e-07		1722.19	0.00555		1382.77	2.1639e-05		1722.19	0.00555		1382.77	4.20545e-05		1726.05	0.000651073		--	--
1724.12	0.00551		1384.7	3.55543e-05		1724.12	0.00551		1384.7	1.73295e-05		1724.12	0.00551		1384.7	4.87429e-05		1724.12	0.00551		1384.7	8.08546e-05		1727.98	0.000656632		--	--
1726.05	0.00546		1386.63	6.35927e-05		1726.05	0.00546		1386.63	4.04996e-05		1726.05	0.00546		1386.63	8.5536e-05		1726.05	0.00546		1386.63	9.95952e-05		1729.91	0.000644446		--	--
1727.98	0.00542		1388.56	8.67867e-05		1727.98	0.00542		1388.56	7.04155e-05		1727.98	0.00542		1388.56	0.000127419		1727.98	0.00542		1388.56	0.000115222		1731.84	0.00061948		--	--
1729.91	0.00537		1390.48	0.000102805		1729.91	0.00537		1390.48	0.000110725		1729.91	0.00537		1390.48	0.000170945		1729.91	0.00537		1390.48	0.000136129		1733.77	0.000585203		--	--
1731.84	0.00533		1392.41	0.000128248		1731.84	0.00533		1392.41	0.000159006		1731.84	0.00533		1392.41	0.000214463		1731.84	0.00533		1392.41	0.000167425		1735.69	0.000548658		--	--
1733.77	0.00528		1394.34	0.000187625		1733.77	0.00528		1394.34	0.000217821		1733.77	0.00528		1394.34	0.000255064		1733.77	0.00528		1394.34	0.0002256		1737.62	0.000508217		--	--
1735.69	0.00523		1396.27	0.000254876		1735.69	0.00523		1396.27	0.000275862		1735.69	0.00523		1396.27	0.00029307		1735.69	0.00523		1396.27	0.000284914		1739.55	0.000460465		--	--
1737.62	0.00518		1398.2	0.000311114		1737.62	0.00518		1398.2	0.000322317		1737.62	0.00518		1398.2	0.000327751		1737.62	0.00518		1398.2	0.000321587		1741.48	0.000402119		--	--
1739.55	0.00514		1400.13	0.000359322		1739.55	0.00514		1400.13	0.00035826		1739.55	0.00514		1400.13	0.000359355		1739.55	0.00514		1400.13	0.000346223		1743.41	0.000330539		--	--
1741.48	0.00509		1402.05	0.000392386		1741.48	0.00509		1402.05	0.000375541		1741.48	0.00509		1402.05	0.000384261		1741.48	0.00509		1402.05	0.000354823		1745.34	0.000256398		--	--
1743.41	0.00504		1403.98	0.000421703		1743.41	0.00504		1403.98	0.000391025		1743.41	0.00504		1403.98	0.000413345		1743.41	0.00504		1403.98	0.000367413		1747.27	0.00018555		--	--
1745.34	0.00498		1405.91	0.00045906		1745.34	0.00498		1405.91	0.000422872		1745.34	0.00498		1405.91	0.000463471		1745.34	0.00498		1405.91	0.000410681		1749.19	0.000127783		--	--
1747.26	0.00493		1407.84	0.000496167		1747.26	0.00493		1407.84	0.00045905		1747.26	0.00493		1407.84	0.000513052		1747.26	0.00493		1407.84	0.000460642		1751.12	9.38774e-05		--	--
1749.19	0.00488		1409.77	0.000525689		1749.19	0.00488		1409.77	0.000490619		1749.19	0.00488		1409.77	0.000540717		1749.19	0.00488		1409.77	0.000500764		1753.05	7.80868e-05		--	--
1751.12	0.00482		1411.7	0.000556545		1751.12	0.00482		1411.7	0.000526454		1751.12	0.00482		1411.7	0.000562682		1751.12	0.00482		1411.7	0.000535378		1754.98	8.00641e-05		--	--
1753.05	0.00477		1413.63	0.00060032		1753.05	0.00477		1413.63	0.000575606		1753.05	0.00477		1413.63	0.000585109		1753.05	0.00477		1413.63	0.000560581		1756.91	8.37806e-05		--	--
1754.98	0.00472		1415.55	0.000641684		1754.98	0.00472		1415.55	0.00062861		1754.98	0.00472		1415.55	0.000616797		1754.98	0.00472		1415.55	0.000584546		1758.84	7.823e-05		--	--
1756.91	0.00466		1417.48	0.000664796		1756.91	0.00466		1417.48	0.000681321		1756.91	0.00466		1417.48	0.000678241		1756.91	0.00466		1417.48	0.000614597		1760.77	7.00376e-05		--	--
1758.84	0.0046		1419.41	0.000682766		1758.84	0.0046		1419.41	0.00072684		1758.84	0.0046		1419.41	0.000740514		1758.84	0.0046		1419.41	0.000649382		1762.69	6.0855e-05		--	--
1760.76	0.00455		1421.34	0.000702045		1760.76	0.00455		1421.34	0.000749375		1760.76	0.00455		1421.34	0.000773267		1760.76	0.00455		1421.34	0.000691613		1764.62	5.52799e-05		--	--
1762.69	0.00449		1423.27	0.000726773		1762.69	0.00449		1423.27	0.000771449		1762.69	0.00449		1423.27	0.000801257		1762.69	0.00449		1423.27	0.000736432		1766.55	5.11579e-05		--	--
1764.62	0.00443		1425.2	0.000760971		1764.62	0.00443		1425.2	0.000813627		1764.62	0.00443		1425.2	0.0008382		1764.62	0.00443		1425.2	0.000778743		1768.48	4.52704e-05		--	--
1766.55	0.00438		1427.12	0.000811448		1766.55	0.00438		1427.12	0.000865993		1766.55	0.00438		1427.12	0.000886876		1766.55	0.00438		1427.12	0.000821971		1770.41	3.37579e-05		--	--
1768.48	0.00432		1429.05	0.0008919		1768.48	0.00432		1429.05	0.00092698		1768.48	0.00432		1429.05	0.000961593		1768.48	0.00432		1429.05	0.000865195		1772.34	1.49676e-05		--	--
1770.41	0.00427		1430.98	0.000985696		1770.41	0.00427		1430.98	0.000992105		1770.41	0.00427		1430.98	0.00104		1770.41	0.00427		1430.98	0.00091636		1774.26	5.34658e-08		--	--
1772.34	0.00422		1432.91	0.00109		1772.34	0.00422		1432.91	0.00106		1772.34	0.00422		1432.91	0.00111		1772.34	0.00422		1432.91	0.000987885		1776.19	-1.10116e-05		--	--
1774.26	0.00417		1434.84	0.00118		1774.26	0.00417		1434.84	0.00112		1774.26	0.00417		1434.84	0.00117		1774.26	0.00417		1434.84	0.00107		1778.12	-1.74082e-05		--	--
1776.19	0.00412		1436.77	0.00123		1776.19	0.00412		1436.77	0.00119		1776.19	0.00412		1436.77	0.00123		1776.19	0.00412		1436.77	0.00114		1780.05	-1.24151e-05		--	--
1778.12	0.00407		1438.7	0.00126		1778.12	0.00407		1438.7	0.00125		1778.12	0.00407		1438.7	0.0013		1778.12	0.00407		1438.7	0.00121		1781.98	-9.53134e-06		--	--
1780.05	0.00403		1440.62	0.00128		1780.05	0.00403		1440.62	0.00128		1780.05	0.00403		1440.62	0.00135		1780.05	0.00403		1440.62	0.00125		1783.91	-1.24974e-05		--	--
1781.98	0.00399		1442.55	0.00131		1781.98	0.00399		1442.55	0.00131		1781.98	0.00399		1442.55	0.0014		1781.98	0.00399		1442.55	0.00128		1785.84	-9.42735e-06		--	--
1783.91	0.00395		1444.48	0.00136		1783.91	0.00395		1444.48	0.00135		1783.91	0.00395		1444.48	0.00145		1783.91	0.00395		1444.48	0.00133		1787.76	-6.30617e-06		--	--
1785.84	0.00391		1446.41	0.00141		1785.84	0.00391		1446.41	0.00141		1785.84	0.00391		1446.41	0.00149		1785.84	0.00391		1446.41	0.00138		1789.69	-1.34956e-05		--	--
1787.76	0.00387		1448.34	0.00144		1787.76	0.00387		1448.34	0.00145		1787.76	0.00387		1448.34	0.00151		1787.76	0.00387		1448.34	0.00141		1791.62	-2.08019e-05		--	--
1789.69	0.00383		1450.27	0.00148		1789.69	0.00383		1450.27	0.00149		1789.69	0.00383		1450.27	0.00153		1789.69	0.00383		1450.27	0.00145		1793.55	-1.75934e-05		--	--
1791.62	0.00379		1452.2	0.00153		1791.62	0.00379		1452.2	0.00154		1791.62	0.00379		1452.2	0.00155		1791.62	0.00379		1452.2	0.0015		1795.48	-8.8377e-06		--	--
1793.55	0.00375		1454.12	0.00159		1793.55	0.00375		1454.12	0.0016		1793.55	0.00375		1454.12	0.00159		1793.55	0.00375		1454.12	0.00156		1797.41	1.23307e-06		--	--
1795.48	0.00372		1456.05	0.00166		1795.48	0.00372		1456.05	0.00165		1795.48	0.00372		1456.05	0.00163		1795.48	0.00372		1456.05	0.00163		1799.34	8.51374e-06		--	--
1797.41	0.00368		1457.98	0.00173		1797.41	0.00368		1457.98	0.0017		1797.41	0.00368		1457.98	0.00167		1797.41	0.00368		1457.98	0.00169		1801.26	1.12012e-05		--	--
1799.34	0.00364		1459.91	0.00179		1799.34	0.00364		1459.91	0.00174		1799.34	0.00364		1459.91	0.00173		1799.34	0.00364		1459.91	0.00173		--	--		--	--
1801.26	0.00361		1461.84	0.00184		1801.26	0.00361		1461.84	0.00178		1801.26	0.00361		1461.84	0.00179		1801.26	0.00361		1461.84	0.00176		--	--		--	--
			1463.77	0.00187					1463.77	0.00184					1463.77	0.00184					1463.77	0.00179		--	--		--	--
			1465.7	0.0019					1465.7	0.0019					1465.7	0.00189					1465.7	0.00183		--	--		--	--
			1467.62	0.0019					1467.62	0.00196					1467.62	0.00193					1467.62	0.00186		--	--		--	--
			1469.55	0.0019					1469.55	0.002					1469.55	0.00196					1469.55	0.0019		--	--		--	--
			1471.48	0.00191					1471.48	0.00203					1471.48	0.00201					1471.48	0.00193		--	--		--	--
			1473.41	0.00194					1473.41	0.00206					1473.41	0.00206					1473.41	0.00197		--	--		--	--
			1475.34	0.00203					1475.34	0.00211					1475.34	0.00215					1475.34	0.00205		--	--		--	--
			1477.27	0.00215					1477.27	0.00219					1477.27	0.00224					1477.27	0.00215		--	--		--	--
			1479.2	0.00225					1479.2	0.00228					1479.2	0.00231					1479.2	0.00226		--	--		--	--
			1481.12	0.00236					1481.12	0.0024					1481.12	0.00239					1481.12	0.00238		--	--		--	--
			1483.05	0.0025					1483.05	0.00251					1483.05	0.00249					1483.05	0.00251		--	--		--	--
			1484.98	0.00264					1484.98	0.00264					1484.98	0.00263					1484.98	0.00264		--	--		--	--
			1486.91	0.0028					1486.91	0.00278					1486.91	0.00279					1486.91	0.00278		--	--		--	--
			1488.84	0.00295					1488.84	0.00293					1488.84	0.00297					1488.84	0.00292		--	--		--	--
			1490.77	0.00309					1490.77	0.00307					1490.77	0.00312					1490.77	0.00304		--	--		--	--
			1492.7	0.00321					1492.7	0.0032					1492.7	0.00325					1492.7	0.00315		--	--		--	--
			1494.62	0.00334					1494.62	0.00333					1494.62	0.00337					1494.62	0.00326		--	--		--	--
			1496.55	0.00345					1496.55	0.00346					1496.55	0.00348					1496.55	0.00337		--	--		--	--
			1498.48	0.00355					1498.48	0.0036					1498.48	0.00361					1498.48	0.00349		--	--		--	--
			1500.41	0.00364					1500.41	0.00373					1500.41	0.00372					1500.41	0.00361		--	--		--	--
			1502.34	0.00372					1502.34	0.00381					1502.34	0.00378					1502.34	0.00369		--	--		--	--
			1504.27	0.00382					1504.27	0.00388					1504.27	0.00382					1504.27	0.00378		--	--		--	--
			1506.2	0.00398					1506.2	0.00397					1506.2	0.0039					1506.2	0.00389		--	--		--	--
			1508.12	0.00412					1508.12	0.00406					1508.12	0.00398					1508.12	0.00399		--	--		--	--
			1510.05	0.00414					1510.05	0.00409					1510.05	0.00404					1510.05	0.00404		--	--		--	--
			1511.98	0.00413					1511.98	0.00411					1511.98	0.00408					1511.98	0.00406		--	--		--	--
			1513.91	0.0041					1513.91	0.00411					1513.91	0.00407					1513.91	0.00407		--	--		--	--
			1515.84	0.00408					1515.84	0.0041					1515.84	0.00405					1515.84	0.00407		--	--		--	--
			1517.77	0.00407					1517.77	0.00408					1517.77	0.00405					1517.77	0.00407		--	--		--	--
			1519.7	0.00407					1519.7	0.00407					1519.7	0.00405					1519.7	0.00407		--	--		--	--
			1521.62	0.00407					1521.62	0.00407					1521.62	0.00408					1521.62	0.00406		--	--		--	--
			1523.55	0.00406					1523.55	0.00407					1523.55	0.0041					1523.55	0.00406		--	--		--	--
			1525.48	0.00406					1525.48	0.00407					1525.48	0.00409					1525.48	0.00403		--	--		--	--
			1527.41	0.00405					1527.41	0.00407					1527.41	0.00409					1527.41	0.00401		--	--		--	--
			1529.34	0.00405					1529.34	0.00407					1529.34	0.00411					1529.34	0.004		--	--		--	--
			1531.27	0.00405					1531.27	0.00407					1531.27	0.00414					1531.27	0.004		--	--		--	--
			1533.2	0.00406					1533.2	0.00408					1533.2	0.00415					1533.2	0.00401		--	--		--	--
			1535.12	0.00408					1535.12	0.00411					1535.12	0.00417					1535.12	0.00405		--	--		--	--
			1537.05	0.00411					1537.05	0.00418					1537.05	0.00421					1537.05	0.00412		--	--		--	--
			1538.98	0.00415					1538.98	0.00427					1538.98	0.00426					1538.98	0.00421		--	--		--	--
			1540.91	0.00423					1540.91	0.00438					1540.91	0.00434					1540.91	0.00432		--	--		--	--
			1542.84	0.00431					1542.84	0.00448					1542.84	0.00441					1542.84	0.00442		--	--		--	--
			1544.77	0.00437					1544.77	0.00452					1544.77	0.00447					1544.77	0.00444		--	--		--	--
			1546.69	0.00442					1546.69	0.00456					1546.69	0.00451					1546.69	0.00445		--	--		--	--
			1548.62	0.00448					1548.62	0.00461					1548.62	0.00456					1548.62	0.0045		--	--		--	--
			1550.55	0.00455					1550.55	0.00467					1550.55	0.00462					1550.55	0.00456		--	--		--	--
			1552.48	0.00464					1552.48	0.00471					1552.48	0.00468					1552.48	0.00465		--	--		--	--
			1554.41	0.00474					1554.41	0.00477					1554.41	0.00477					1554.41	0.00475		--	--		--	--
			1556.34	0.00489					1556.34	0.00486					1556.34	0.00491					1556.34	0.00488		--	--		--	--
			1558.27	0.00503					1558.27	0.00497					1558.27	0.00505					1558.27	0.00501		--	--		--	--
			1560.19	0.00511					1560.19	0.00508					1560.19	0.00515					1560.19	0.00509		--	--		--	--
			1562.12	0.00517					1562.12	0.00518					1562.12	0.00523					1562.12	0.00516		--	--		--	--
			1564.05	0.00523					1564.05	0.00526					1564.05	0.00528					1564.05	0.00524		--	--		--	--
			1565.98	0.00532					1565.98	0.00534					1565.98	0.00534					1565.98	0.00533		--	--		--	--
			1567.91	0.00544					1567.91	0.00547					1567.91	0.00545					1567.91	0.00544		--	--		--	--
			1569.84	0.00558					1569.84	0.0056					1569.84	0.00557					1569.84	0.00554		--	--		--	--
			1571.77	0.0057					1571.77	0.0057					1571.77	0.00569					1571.77	0.00562		--	--		--	--
			1573.69	0.00581					1573.69	0.00579					1573.69	0.0058					1573.69	0.0057		--	--		--	--
			1575.62	0.00591					1575.62	0.00587					1575.62	0.0059					1575.62	0.0058		--	--		--	--
			1577.55	0.00599					1577.55	0.00594					1577.55	0.00598					1577.55	0.00589		--	--		--	--
			1579.48	0.00602					1579.48	0.00598					1579.48	0.00603					1579.48	0.00595		--	--		--	--
			1581.41	0.00603					1581.41	0.00601					1581.41	0.00605					1581.41	0.00598		--	--		--	--
			1583.34	0.00602					1583.34	0.006					1583.34	0.00606					1583.34	0.00599		--	--		--	--
			1585.27	0.00599					1585.27	0.00598					1585.27	0.00605					1585.27	0.00598		--	--		--	--
			1587.19	0.00595					1587.19	0.00595					1587.19	0.00601					1587.19	0.00595		--	--		--	--
			1589.12	0.00591					1589.12	0.00592					1589.12	0.00595					1589.12	0.00591		--	--		--	--
			1591.05	0.00587					1591.05	0.00588					1591.05	0.00587					1591.05	0.00586		--	--		--	--
			1592.98	0.00584					1592.98	0.00585					1592.98	0.0058					1592.98	0.00581		--	--		--	--
			1594.91	0.00582					1594.91	0.00582					1594.91	0.00577					1594.91	0.00577		--	--		--	--
			1596.84	0.0058					1596.84	0.0058					1596.84	0.00576					1596.84	0.00574		--	--		--	--
			1598.77	0.00579					1598.77	0.00579					1598.77	0.00577					1598.77	0.00573		--	--		--	--
			1600.69	0.00577					1600.69	0.00578					1600.69	0.00579					1600.69	0.00573		--	--		--	--
			1602.62	0.00575					1602.62	0.00575					1602.62	0.0058					1602.62	0.00573		--	--		--	--
			1604.55	0.00572					1604.55	0.00572					1604.55	0.00579					1604.55	0.00573		--	--		--	--
			1606.48	0.00567					1606.48	0.00569					1606.48	0.00575					1606.48	0.0057		--	--		--	--
			1608.41	0.0056					1608.41	0.00565					1608.41	0.00569					1608.41	0.00565		--	--		--	--
			1610.34	0.00552					1610.34	0.00559					1610.34	0.00562					1610.34	0.0056		--	--		--	--
			1612.27	0.00542					1612.27	0.00549					1612.27	0.00553					1612.27	0.00552		--	--		--	--
			1614.19	0.0053					1614.19	0.00534					1614.19	0.00538					1614.19	0.00539		--	--		--	--
			1616.12	0.00517					1616.12	0.00516					1616.12	0.00522					1616.12	0.00523		--	--		--	--
			1618.05	0.00504					1618.05	0.00496					1618.05	0.00504					1618.05	0.00506		--	--		--	--
			1619.98	0.00492					1619.98	0.00479					1619.98	0.00487					1619.98	0.0049		--	--		--	--
			1621.91	0.00481					1621.91	0.00468					1621.91	0.00477					1621.91	0.00479		--	--		--	--
			1623.84	0.00472					1623.84	0.00462					1623.84	0.00471					1623.84	0.00471		--	--		--	--
			1625.77	0.00466					1625.77	0.00461					1625.77	0.0047					1625.77	0.00469		--	--		--	--
			1627.69	0.00463					1627.69	0.00463					1627.69	0.00471					1627.69	0.00469		--	--		--	--
			1629.62	0.00466					1629.62	0.00466					1629.62	0.00474					1629.62	0.00471		--	--		--	--
			1631.55	0.00473					1631.55	0.00473					1631.55	0.00479					1631.55	0.00475		--	--		--	--
			1633.48	0.00483					1633.48	0.00484					1633.48	0.00487					1633.48	0.00482		--	--		--	--
			1635.41	0.00495					1635.41	0.00495					1635.41	0.00496					1635.41	0.00489		--	--		--	--
			1637.34	0.00504					1637.34	0.00503					1637.34	0.00505					1637.34	0.00497		--	--		--	--
			1639.27	0.00511					1639.27	0.00509					1639.27	0.00512					1639.27	0.00504		--	--		--	--
			1641.19	0.00514					1641.19	0.0051					1641.19	0.00517					1641.19	0.00507		--	--		--	--
			1643.12	0.00515					1643.12	0.00511					1643.12	0.00521					1643.12	0.00508		--	--		--	--
			1645.05	0.00517					1645.05	0.00514					1645.05	0.00526					1645.05	0.0051		--	--		--	--
			1646.98	0.00518					1646.98	0.00518					1646.98	0.0053					1646.98	0.00512		--	--		--	--
			1648.91	0.00521					1648.91	0.00522					1648.91	0.0053					1648.91	0.00517		--	--		--	--
			1650.84	0.00524					1650.84	0.00524					1650.84	0.00529					1650.84	0.00523		--	--		--	--
			1652.77	0.00527					1652.77	0.00526					1652.77	0.00526					1652.77	0.00527		--	--		--	--
			1654.69	0.0053					1654.69	0.00527					1654.69	0.00524					1654.69	0.0053		--	--		--	--
			1656.62	0.0053					1656.62	0.00526					1656.62	0.00524					1656.62	0.00531		--	--		--	--
			1658.55	0.0053					1658.55	0.00525					1658.55	0.00527					1658.55	0.00531		--	--		--	--
			1660.48	0.00531					1660.48	0.00526					1660.48	0.00529					1660.48	0.00532		--	--		--	--
			1662.41	0.00532					1662.41	0.00529					1662.41	0.00532					1662.41	0.00535		--	--		--	--
			1664.34	0.00531					1664.34	0.00532					1664.34	0.00534					1664.34	0.00537		--	--		--	--
			1666.27	0.00532					1666.27	0.00536					1666.27	0.00536					1666.27	0.00539		--	--		--	--
			1668.19	0.00536					1668.19	0.00538					1668.19	0.00538					1668.19	0.0054		--	--		--	--
			1670.12	0.0054					1670.12	0.0054					1670.12	0.00541					1670.12	0.00541		--	--		--	--
			1672.05	0.00545					1672.05	0.00542					1672.05	0.00545					1672.05	0.00541		--	--		--	--
			1673.98	0.00549					1673.98	0.00544					1673.98	0.00548					1673.98	0.00542		--	--		--	--
			1675.91	0.00551					1675.91	0.00545					1675.91	0.0055					1675.91	0.00544		--	--		--	--
			1677.84	0.00552					1677.84	0.00545					1677.84	0.0055					1677.84	0.00547		--	--		--	--
			1679.77	0.00552					1679.77	0.00544					1679.77	0.00549					1679.77	0.00552		--	--		--	--
			1681.69	0.00551					1681.69	0.00544					1681.69	0.00547					1681.69	0.00555		--	--		--	--
			1683.62	0.0055					1683.62	0.00546					1683.62	0.00548					1683.62	0.00554		--	--		--	--
			1685.55	0.00549					1685.55	0.00546					1685.55	0.00548					1685.55	0.00551		--	--		--	--
			1687.48	0.00546					1687.48	0.00545					1687.48	0.00548					1687.48	0.00546		--	--		--	--
			1689.41	0.00543					1689.41	0.00541					1689.41	0.00547					1689.41	0.00541		--	--		--	--
			1691.34	0.00543					1691.34	0.00538					1691.34	0.00545					1691.34	0.00539		--	--		--	--
			1693.27	0.00543					1693.27	0.00534					1693.27	0.00542					1693.27	0.00538		--	--		--	--
			1695.19	0.00546					1695.19	0.0053					1695.19	0.00539					1695.19	0.00538		--	--		--	--
			1697.12	0.00548					1697.12	0.00526					1697.12	0.00536					1697.12	0.00538		--	--		--	--
			1699.05	0.00546					1699.05	0.00526					1699.05	0.00533					1699.05	0.00539		--	--		--	--
			1700.98	0.00543					1700.98	0.00527					1700.98	0.0053					1700.98	0.0054		--	--		--	--
			1702.91	0.00539					1702.91	0.00526					1702.91	0.00529					1702.91	0.00538		--	--		--	--
			1704.84	0.00535					1704.84	0.00524					1704.84	0.00527					1704.84	0.00535		--	--		--	--
			1706.77	0.00532					1706.77	0.0052					1706.77	0.00526					1706.77	0.0053		--	--		--	--
			1708.69	0.00529					1708.69	0.00516					1708.69	0.00524					1708.69	0.00524		--	--		--	--
			1710.62	0.00527					1710.62	0.00512					1710.62	0.00524					1710.62	0.0052		--	--		--	--
			1712.55	0.00524					1712.55	0.00509					1712.55	0.00523					1712.55	0.00516		--	--		--	--
			1714.48	0.00518					1714.48	0.00505					1714.48	0.0052					1714.48	0.00512		--	--		--	--
			1716.41	0.0051					1716.41	0.00501					1716.41	0.00514					1716.41	0.00507		--	--		--	--
			1718.34	0.00501					1718.34	0.00495					1718.34	0.00504					1718.34	0.005		--	--		--	--
			1720.27	0.00493					1720.27	0.00488					1720.27	0.00493					1720.27	0.00493		--	--		--	--
			1722.19	0.00488					1722.19	0.00482					1722.19	0.00485					1722.19	0.00488		--	--		--	--
			1724.12	0.00484					1724.12	0.00476					1724.12	0.00478					1724.12	0.00484		--	--		--	--
			1726.05	0.00482					1726.05	0.00473					1726.05	0.00476					1726.05	0.0048		--	--		--	--
			1727.98	0.0048					1727.98	0.0047					1727.98	0.00475					1727.98	0.00477		--	--		--	--
			1729.91	0.0048					1729.91	0.00469					1729.91	0.00474					1729.91	0.00475		--	--		--	--
			1731.84	0.00479					1731.84	0.00468					1731.84	0.00475					1731.84	0.00474		--	--		--	--
			1733.77	0.00477					1733.77	0.00468					1733.77	0.00474					1733.77	0.00474		--	--		--	--
			1735.69	0.00474					1735.69	0.00469					1735.69	0.00473					1735.69	0.00475		--	--		--	--
			1737.62	0.00471					1737.62	0.00469					1737.62	0.00473					1737.62	0.00475		--	--		--	--
			1739.55	0.0047					1739.55	0.00469					1739.55	0.00474					1739.55	0.00476		--	--		--	--
			1741.48	0.00474					1741.48	0.00469					1741.48	0.00474					1741.48	0.00478		--	--		--	--
			1743.41	0.00479					1743.41	0.00469					1743.41	0.00474					1743.41	0.0048		--	--		--	--
			1745.34	0.00485					1745.34	0.00468					1745.34	0.00473					1745.34	0.00481		--	--		--	--
			1747.26	0.00489					1747.26	0.00467					1747.26	0.00472					1747.26	0.0048		--	--		--	--
			1749.19	0.00487					1749.19	0.00466					1749.19	0.00471					1749.19	0.00476		--	--		--	--
			1751.12	0.00482					1751.12	0.00464					1751.12	0.00469					1751.12	0.0047		--	--		--	--
			1753.05	0.00474					1753.05	0.00462					1753.05	0.00465					1753.05	0.00464		--	--		--	--
			1754.98	0.00464					1754.98	0.00458					1754.98	0.00461					1754.98	0.00459		--	--		--	--
			1756.91	0.00455					1756.91	0.00453					1756.91	0.00457					1756.91	0.00454		--	--		--	--
			1758.84	0.00448					1758.84	0.00448					1758.84	0.00454					1758.84	0.0045		--	--		--	--
			1760.76	0.00442					1760.76	0.00441					1760.76	0.0045					1760.76	0.00445		--	--		--	--
			1762.69	0.00438					1762.69	0.00435					1762.69	0.00445					1762.69	0.0044		--	--		--	--
			1764.62	0.00436					1764.62	0.00431					1764.62	0.00438					1764.62	0.00436		--	--		--	--
			1766.55	0.00433					1766.55	0.00426					1766.55	0.00431					1766.55	0.00433		--	--		--	--
			1768.48	0.0043					1768.48	0.00422					1768.48	0.00425					1768.48	0.00431		--	--		--	--
			1770.41	0.00426					1770.41	0.00418					1770.41	0.0042					1770.41	0.00429		--	--		--	--
			1772.34	0.00421					1772.34	0.00413					1772.34	0.00416					1772.34	0.00424		--	--		--	--
			1774.26	0.00416					1774.26	0.00409					1774.26	0.00413					1774.26	0.00418		--	--		--	--
			1776.19	0.0041					1776.19	0.00405					1776.19	0.00409					1776.19	0.00413		--	--		--	--
			1778.12	0.00404					1778.12	0.00402					1778.12	0.00405					1778.12	0.00407		--	--		--	--
			1780.05	0.00399					1780.05	0.00397					1780.05	0.00401					1780.05	0.00403		--	--		--	--
			1781.98	0.00395					1781.98	0.00392					1781.98	0.00399					1781.98	0.00399		--	--		--	--
			1783.91	0.00391					1783.91	0.00388					1783.91	0.00396					1783.91	0.00394		--	--		--	--
			1785.84	0.00387					1785.84	0.00384					1785.84	0.00394					1785.84	0.00389		--	--		--	--
			1787.76	0.00385					1787.76	0.00381					1787.76	0.00391					1787.76	0.00384		--	--		--	--
			1789.69	0.00382					1789.69	0.00377					1789.69	0.00388					1789.69	0.00379		--	--		--	--
			1791.62	0.00378					1791.62	0.00373					1791.62	0.00383					1791.62	0.00374		--	--		--	--
			1793.55	0.00374					1793.55	0.00369					1793.55	0.00377					1793.55	0.00369		--	--		--	--
			1795.48	0.00371					1795.48	0.00364					1795.48	0.00372					1795.48	0.00366		--	--		--	--
			1797.41	0.00368					1797.41	0.00359					1797.41	0.00367					1797.41	0.00363		--	--		--	--
			1799.34	0.00364					1799.34	0.00354					1799.34	0.00363					1799.34	0.00361		--	--		--	--
			1801.26	0.0036					1801.26	0.00349					1801.26	0.0036					1801.26	0.00359		--	--		--	--
			1803.19	0.00356					1803.19	0.00345					1803.19	0.00357					1803.19	0.00356		--	--		--	--
			1805.12	0.00352					1805.12	0.00342					1805.12	0.00354					1805.12	0.00352		--	--		--	--
			1807.05	0.00348					1807.05	0.0034					1807.05	0.00351					1807.05	0.00347		--	--		--	--
			1808.98	0.00344					1808.98	0.00339					1808.98	0.00348					1808.98	0.00343		--	--		--	--
			1810.91	0.0034					1810.91	0.00337					1810.91	0.00345					1810.91	0.00339		--	--		--	--
			1812.84	0.00336					1812.84	0.00334					1812.84	0.00342					1812.84	0.00336		--	--		--	--
			1814.76	0.00332					1814.76	0.00329					1814.76	0.00338					1814.76	0.00332		--	--		--	--
			1816.69	0.00329					1816.69	0.00325					1816.69	0.00335					1816.69	0.0033		--	--		--	--
			1818.62	0.00325					1818.62	0.00321					1818.62	0.00331					1818.62	0.00327		--	--		--	--
			1820.55	0.00323					1820.55	0.00318					1820.55	0.00327					1820.55	0.00325		--	--		--	--
			1822.48	0.0032					1822.48	0.00316					1822.48	0.00324					1822.48	0.00322		--	--		--	--
			1824.41	0.00319					1824.41	0.00314					1824.41	0.0032					1824.41	0.0032		--	--		--	--
			1826.34	0.00318					1826.34	0.00313					1826.34	0.00316					1826.34	0.0032		--	--		--	--
			1828.26	0.00317					1828.26	0.00312					1828.26	0.00312					1828.26	0.00319		--	--		--	--
			1830.19	0.00315					1830.19	0.0031					1830.19	0.00308					1830.19	0.00316		--	--		--	--
			1832.12	0.00313					1832.12	0.00307					1832.12	0.00305					1832.12	0.00312		--	--		--	--
			1834.05	0.0031					1834.05	0.00304					1834.05	0.00303					1834.05	0.00307		--	--		--	--
			1835.98	0.00307					1835.98	0.00301					1835.98	0.00301					1835.98	0.00303		--	--		--	--
			1837.91	0.00303					1837.91	0.00298					1837.91	0.003					1837.91	0.00299		--	--		--	--
			1839.84	0.00301					1839.84	0.00296					1839.84	0.003					1839.84	0.00297		--	--		--	--
			1841.76	0.00299					1841.76	0.00295					1841.76	0.00299					1841.76	0.00297		--	--		--	--
			1843.69	0.00297					1843.69	0.00294					1843.69	0.00298					1843.69	0.00297		--	--		--	--
			1845.62	0.00294					1845.62	0.00291					1845.62	0.00295					1845.62	0.00295		--	--		--	--
			1847.55	0.00291					1847.55	0.00288					1847.55	0.00291					1847.55	0.00291		--	--		--	--
			1849.48	0.00287					1849.48	0.00285					1849.48	0.00287					1849.48	0.00287		--	--		--	--
			1851.41	0.00284					1851.41	0.00282					1851.41	0.00284					1851.41	0.00282		--	--		--	--
			1853.34	0.00281					1853.34	0.00281					1853.34	0.00282					1853.34	0.00279		--	--		--	--
			1855.26	0.00279					1855.26	0.00279					1855.26	0.00281					1855.26	0.00277		--	--		--	--
			1857.19	0.00277					1857.19	0.00277					1857.19	0.0028					1857.19	0.00276		--	--		--	--
			1859.12	0.00275					1859.12	0.00275					1859.12	0.0028					1859.12	0.00276		--	--		--	--
			1861.05	0.00272					1861.05	0.00272					1861.05	0.00279					1861.05	0.00277		--	--		--	--
			1862.98	0.00269					1862.98	0.00269					1862.98	0.00278					1862.98	0.00277		--	--		--	--
			1864.91	0.00266					1864.91	0.00267					1864.91	0.00276					1864.91	0.00275		--	--		--	--
			1866.83	0.00265					1866.83	0.00264					1866.83	0.00273					1866.83	0.00271		--	--		--	--
			1868.76	0.00264					1868.76	0.00262					1868.76	0.0027					1868.76	0.00265		--	--		--	--
			1870.69	0.00263					1870.69	0.0026					1870.69	0.00267					1870.69	0.0026		--	--		--	--
			1872.62	0.0026					1872.62	0.00257					1872.62	0.00264					1872.62	0.00258		--	--		--	--
			1874.55	0.00258					1874.55	0.00255					1874.55	0.00262					1874.55	0.00256		--	--		--	--
			1876.48	0.00257					1876.48	0.00252					1876.48	0.00261					1876.48	0.00256		--	--		--	--
			1878.41	0.00255					1878.41	0.0025					1878.41	0.0026					1878.41	0.00255		--	--		--	--
			1880.33	0.00255					1880.33	0.00248					1880.33	0.00259					1880.33	0.00254		--	--		--	--
			1882.26	0.00255					1882.26	0.00247					1882.26	0.00257					1882.26	0.00252		--	--		--	--
			1884.19	0.00253					1884.19	0.00245					1884.19	0.00256					1884.19	0.00251		--	--		--	--
			1886.12	0.00252					1886.12	0.00244					1886.12	0.00254					1886.12	0.00251		--	--		--	--
			1888.05	0.0025					1888.05	0.00244					1888.05	0.00254					1888.05	0.0025		--	--		--	--
			1889.98	0.00248					1889.98	0.00243					1889.98	0.00253					1889.98	0.00249		--	--		--	--
			1891.91	0.00246					1891.91	0.00242					1891.91	0.00251					1891.91	0.00246		--	--		--	--
			1893.83	0.00245					1893.83	0.0024					1893.83	0.00249					1893.83	0.00242		--	--		--	--
			1895.76	0.00244					1895.76	0.00238					1895.76	0.00246					1895.76	0.00239		--	--		--	--
			1897.69	0.00244					1897.69	0.00236					1897.69	0.00243					1897.69	0.00237		--	--		--	--
			1899.62	0.00242					1899.62	0.00235					1899.62	0.00241					1899.62	0.00235		--	--		--	--
			1901.55	0.0024					1901.55	0.00234					1901.55	0.0024					1901.55	0.00234		--	--		--	--
			1903.48	0.00238					1903.48	0.00234					1903.48	0.00238					1903.48	0.00234		--	--		--	--
			1905.4	0.00236					1905.4	0.00233					1905.4	0.00237					1905.4	0.00233		--	--		--	--
			1907.33	0.00235					1907.33	0.00233					1907.33	0.00236					1907.33	0.00233		--	--		--	--
			1909.26	0.00233					1909.26	0.00232					1909.26	0.00235					1909.26	0.00232		--	--		--	--
			1911.19	0.00231					1911.19	0.0023					1911.19	0.00233					1911.19	0.0023		--	--		--	--
			1913.12	0.00229					1913.12	0.00227					1913.12	0.0023					1913.12	0.00228		--	--		--	--
			1915.05	0.00228					1915.05	0.00225					1915.05	0.00228					1915.05	0.00225		--	--		--	--
			1916.98	0.00226					1916.98	0.00224					1916.98	0.00227					1916.98	0.00222		--	--		--	--
			1918.9	0.00224					1918.9	0.00222					1918.9	0.00226					1918.9	0.0022		--	--		--	--
			1920.83	0.00222					1920.83	0.0022					1920.83	0.00227					1920.83	0.00219		--	--		--	--
			1922.76	0.0022					1922.76	0.00217					1922.76	0.00226					1922.76	0.00218		--	--		--	--
			1924.69	0.00218					1924.69	0.00214					1924.69	0.00224					1924.69	0.00216		--	--		--	--
			1926.62	0.00217					1926.62	0.00211					1926.62	0.0022					1926.62	0.00214		--	--		--	--
			1928.55	0.00216					1928.55	0.00209					1928.55	0.00217					1928.55	0.00212		--	--		--	--
			1930.48	0.00213					1930.48	0.00208					1930.48	0.00214					1930.48	0.00211		--	--		--	--
			1932.4	0.00209					1932.4	0.00208					1932.4	0.00213					1932.4	0.0021		--	--		--	--
			1934.33	0.00208					1934.33	0.00207					1934.33	0.00214					1934.33	0.00209		--	--		--	--
			1936.26	0.00207					1936.26	0.00206					1936.26	0.00215					1936.26	0.00208		--	--		--	--
			1938.19	0.00207					1938.19	0.00204					1938.19	0.00216					1938.19	0.00208		--	--		--	--
			1940.12	0.00207					1940.12	0.00202					1940.12	0.00217					1940.12	0.00208		--	--		--	--
			1942.05	0.00207					1942.05	0.00201					1942.05	0.00217					1942.05	0.00208		--	--		--	--
			1943.98	0.00206					1943.98	0.00201					1943.98	0.00216					1943.98	0.00207		--	--		--	--
			1945.9	0.00204					1945.9	0.00203					1945.9	0.00214					1945.9	0.00206		--	--		--	--
			1947.83	0.00203					1947.83	0.00205					1947.83	0.00212					1947.83	0.00204		--	--		--	--
			1949.76	0.00202					1949.76	0.00206					1949.76	0.00209					1949.76	0.00203		--	--		--	--
			1951.69	0.00201					1951.69	0.00205					1951.69	0.00207					1951.69	0.00201		--	--		--	--
			1953.62	0.002					1953.62	0.00202					1953.62	0.00207					1953.62	0.00199		--	--		--	--
			1955.55	0.00199					1955.55	0.00199					1955.55	0.00207					1955.55	0.00197		--	--		--	--
			1957.48	0.00197					1957.48	0.00197					1957.48	0.00206					1957.48	0.00195		--	--		--	--
			1959.4	0.00196					1959.4	0.00195					1959.4	0.00205					1959.4	0.00194		--	--		--	--
			1961.33	0.00195					1961.33	0.00193					1961.33	0.00202					1961.33	0.00192		--	--		--	--
			1963.26	0.00194					1963.26	0.00192					1963.26	0.002					1963.26	0.00191		--	--		--	--
			1965.19	0.00193					1965.19	0.00191					1965.19	0.002					1965.19	0.0019		--	--		--	--
			1967.12	0.00193					1967.12	0.0019					1967.12	0.002					1967.12	0.00189		--	--		--	--
			1969.05	0.00191					1969.05	0.00191					1969.05	0.00199					1969.05	0.00187		--	--		--	--
			1970.98	0.00189					1970.98	0.00191					1970.98	0.00197					1970.98	0.00186		--	--		--	--
			1972.9	0.00187					1972.9	0.00189					1972.9	0.00195					1972.9	0.00186		--	--		--	--
			1974.83	0.00185					1974.83	0.00186					1974.83	0.00192					1974.83	0.00185		--	--		--	--
			1976.76	0.00184					1976.76	0.00185					1976.76	0.0019					1976.76	0.00184		--	--		--	--
			1978.69	0.00184					1978.69	0.00184					1978.69	0.00189					1978.69	0.00182		--	--		--	--
			1980.62	0.00184					1980.62	0.00184					1980.62	0.00187					1980.62	0.00181		--	--		--	--
			1982.55	0.00184					1982.55	0.00184					1982.55	0.00185					1982.55	0.0018		--	--		--	--
			1984.48	0.00185					1984.48	0.00184					1984.48	0.00185					1984.48	0.00179		--	--		--	--
			1986.4	0.00186					1986.4	0.00182					1986.4	0.00184					1986.4	0.00179		--	--		--	--
			1988.33	0.00188					1988.33	0.0018					1988.33	0.00184					1988.33	0.00179		--	--		--	--
			1990.26	0.00188					1990.26	0.00178					1990.26	0.00184					1990.26	0.00179		--	--		--	--
			1992.19	0.00187					1992.19	0.00177					1992.19	0.00183					1992.19	0.00179		--	--		--	--
			1994.12	0.00185					1994.12	0.00175					1994.12	0.00182					1994.12	0.00179		--	--		--	--
			1996.05	0.00183					1996.05	0.00175					1996.05	0.00181					1996.05	0.00179		--	--		--	--
			1997.98	0.00181					1997.98	0.00174					1997.98	0.00181					1997.98	0.00178		--	--		--	--
			1999.9	0.00179					1999.9	0.00172					1999.9	0.00181					1999.9	0.00177		--	--		--	--
			2001.83	0.00176					2001.83	0.0017					2001.83	0.00181					2001.83	0.00176		--	--		--	--
			2003.76	0.00173					2003.76	0.0017					2003.76	0.00183					2003.76	0.00175		--	--		--	--
			2005.69	0.0017					2005.69	0.0017					2005.69	0.00185					2005.69	0.00173		--	--		--	--
			2007.62	0.00171					2007.62	0.00172					2007.62	0.00184					2007.62	0.00171		--	--		--	--
			2009.55	0.00173					2009.55	0.00173					2009.55	0.00182					2009.55	0.00169		--	--		--	--
			2011.48	0.00175					2011.48	0.00172					2011.48	0.00179					2011.48	0.00166		--	--		--	--
			2013.4	0.00175					2013.4	0.00171					2013.4	0.00176					2013.4	0.00163		--	--		--	--
			2015.33	0.00173					2015.33	0.0017					2015.33	0.00174					2015.33	0.00162		--	--		--	--
			2017.26	0.00171					2017.26	0.0017					2017.26	0.00173					2017.26	0.00162		--	--		--	--
			2019.19	0.00169					2019.19	0.00171					2019.19	0.00172					2019.19	0.00165		--	--		--	--
			2021.12	0.00168					2021.12	0.0017					2021.12	0.00172					2021.12	0.00166		--	--		--	--
			2023.05	0.00167					2023.05	0.00169					2023.05	0.00172					2023.05	0.00165		--	--		--	--
			2024.97	0.00166					2024.97	0.00168					2024.97	0.00173					2024.97	0.00163		--	--		--	--
			2026.9	0.00166					2026.9	0.00167					2026.9	0.00173					2026.9	0.00161		--	--		--	--
			2028.83	0.00165					2028.83	0.00166					2028.83	0.00174					2028.83	0.00158		--	--		--	--
			2030.76	0.00166					2030.76	0.00164					2030.76	0.00172					2030.76	0.00157		--	--		--	--
			2032.69	0.00167					2032.69	0.00162					2032.69	0.0017					2032.69	0.00157		--	--		--	--
			2034.62	0.00168					2034.62	0.0016					2034.62	0.00168					2034.62	0.00158		--	--		--	--
			2036.55	0.00167					2036.55	0.00159					2036.55	0.00167					2036.55	0.00159		--	--		--	--
			2038.47	0.00166					2038.47	0.00158					2038.47	0.00167					2038.47	0.0016		--	--		--	--
			2040.4	0.00164					2040.4	0.00157					2040.4	0.00166					2040.4	0.00161		--	--		--	--
			2042.33	0.00162					2042.33	0.00156					2042.33	0.00166					2042.33	0.00162		--	--		--	--
			2044.26	0.00162					2044.26	0.00156					2044.26	0.00165					2044.26	0.00162		--	--		--	--
			2046.19	0.00162					2046.19	0.00157					2046.19	0.00164					2046.19	0.00161		--	--		--	--
			2048.12	0.00162					2048.12	0.00157					2048.12	0.00163					2048.12	0.0016		--	--		--	--
			2050.05	0.0016					2050.05	0.00158					2050.05	0.00161					2050.05	0.00159		--	--		--	--
			2051.97	0.00158					2051.97	0.00159					2051.97	0.00159					2051.97	0.00158		--	--		--	--
			2053.9	0.00154					2053.9	0.00159					2053.9	0.00159					2053.9	0.00157		--	--		--	--
			2055.83	0.00151					2055.83	0.00158					2055.83	0.00159					2055.83	0.00156		--	--		--	--
			2057.76	0.0015					2057.76	0.00156					2057.76	0.0016					2057.76	0.00155		--	--		--	--
			2059.69	0.0015					2059.69	0.00154					2059.69	0.00162					2059.69	0.00153		--	--		--	--
			2061.62	0.00151					2061.62	0.00153					2061.62	0.00162					2061.62	0.00152		--	--		--	--
			2063.55	0.00153					2063.55	0.00152					2063.55	0.00162					2063.55	0.00151		--	--		--	--
			2065.47	0.00153					2065.47	0.00152					2065.47	0.00161					2065.47	0.00149		--	--		--	--
			2067.4	0.00152					2067.4	0.00153					2067.4	0.00159					2067.4	0.00147		--	--		--	--
			2069.33	0.00151					2069.33	0.00153					2069.33	0.00158					2069.33	0.00146		--	--		--	--
			2071.26	0.00151					2071.26	0.00153					2071.26	0.00157					2071.26	0.00145		--	--		--	--
			2073.19	0.0015					2073.19	0.00151					2073.19	0.00156					2073.19	0.00146		--	--		--	--
			2075.12	0.0015					2075.12	0.0015					2075.12	0.00155					2075.12	0.00145		--	--		--	--
			2077.05	0.00149					2077.05	0.00149					2077.05	0.00154					2077.05	0.00143		--	--		--	--
			2078.97	0.00148					2078.97	0.00148					2078.97	0.00153					2078.97	0.0014		--	--		--	--
			2080.9	0.00146					2080.9	0.00149					2080.9	0.00151					2080.9	0.0014		--	--		--	--
			2082.83	0.00145					2082.83	0.0015					2082.83	0.0015					2082.83	0.0014		--	--		--	--
			2084.76	0.00144					2084.76	0.0015					2084.76	0.0015					2084.76	0.00141		--	--		--	--
			2086.69	0.00144					2086.69	0.00149					2086.69	0.0015					2086.69	0.00142		--	--		--	--
			2088.62	0.00145					2088.62	0.00146					2088.62	0.0015					2088.62	0.0014		--	--		--	--
			2090.55	0.00147					2090.55	0.00144					2090.55	0.00149					2090.55	0.00138		--	--		--	--
			2092.47	0.00147					2092.47	0.00141					2092.47	0.00149					2092.47	0.00138		--	--		--	--
			2094.4	0.00146					2094.4	0.0014					2094.4	0.00149					2094.4	0.00138		--	--		--	--
			2096.33	0.00144					2096.33	0.00139					2096.33	0.00149					2096.33	0.00139		--	--		--	--
			2098.26	0.00143					2098.26	0.00139					2098.26	0.00149					2098.26	0.0014		--	--		--	--
			2100.19	0.00142					2100.19	0.0014					2100.19	0.00148					2100.19	0.0014		--	--		--	--
			2102.12	0.00143					2102.12	0.00141					2102.12	0.00147					2102.12	0.00141		--	--		--	--
			2104.05	0.00144					2104.05	0.00143					2104.05	0.00147					2104.05	0.00141		--	--		--	--
			2105.97	0.00145					2105.97	0.00143					2105.97	0.00147					2105.97	0.00141		--	--		--	--
			2107.9	0.00146					2107.9	0.00143					2107.9	0.00147					2107.9	0.00142		--	--		--	--
			2109.83	0.00146					2109.83	0.00142					2109.83	0.00147					2109.83	0.00142		--	--		--	--
			2111.76	0.00145					2111.76	0.0014					2111.76	0.00146					2111.76	0.00141		--	--		--	--
			2113.69	0.00144					2113.69	0.00139					2113.69	0.00144					2113.69	0.00139		--	--		--	--
			2115.62	0.00142					2115.62	0.00139					2115.62	0.00143					2115.62	0.00138		--	--		--	--
			2117.55	0.0014					2117.55	0.00138					2117.55	0.00143					2117.55	0.00136		--	--		--	--
			2119.47	0.00138					2119.47	0.00139					2119.47	0.00143					2119.47	0.00135		--	--		--	--
			2121.4	0.00137					2121.4	0.00139					2121.4	0.00144					2121.4	0.00133		--	--		--	--
			2123.33	0.00136					2123.33	0.00138					2123.33	0.00146					2123.33	0.00132		--	--		--	--
			2125.26	0.00135					2125.26	0.00137					2125.26	0.00147					2125.26	0.0013		--	--		--	--
			2127.19	0.00136					2127.19	0.00135					2127.19	0.00146					2127.19	0.0013		--	--		--	--
			2129.12	0.00136					2129.12	0.00134					2129.12	0.00144					2129.12	0.0013		--	--		--	--
			2131.05	0.00136					2131.05	0.00134					2131.05	0.00142					2131.05	0.0013		--	--		--	--
			2132.97	0.00135					2132.97	0.00134					2132.97	0.0014					2132.97	0.0013		--	--		--	--
			2134.9	0.00133					2134.9	0.00135					2134.9	0.00141					2134.9	0.00129		--	--		--	--
			2136.83	0.00132					2136.83	0.00136					2136.83	0.00142					2136.83	0.00129		--	--		--	--
			2138.76	0.0013					2138.76	0.00135					2138.76	0.00141					2138.76	0.00129		--	--		--	--
			2140.69	0.00129					2140.69	0.00135					2140.69	0.00139					2140.69	0.00129		--	--		--	--
			2142.62	0.00129					2142.62	0.00135					2142.62	0.00135					2142.62	0.0013		--	--		--	--
			2144.55	0.00131					2144.55	0.00134					2144.55	0.00133					2144.55	0.00131		--	--		--	--
			2146.47	0.00132					2146.47	0.00132					2146.47	0.00134					2146.47	0.00132		--	--		--	--
			2148.4	0.00133					2148.4	0.0013					2148.4	0.00136					2148.4	0.00132		--	--		--	--
			2150.33	0.00132					2150.33	0.00129					2150.33	0.00138					2150.33	0.00129		--	--		--	--
			2152.26	0.00131					2152.26	0.00127					2152.26	0.00138					2152.26	0.00125		--	--		--	--
			2154.19	0.00129					2154.19	0.00128					2154.19	0.00137					2154.19	0.00122		--	--		--	--
			2156.12	0.00128					2156.12	0.00129					2156.12	0.00135					2156.12	0.0012		--	--		--	--
			2158.05	0.00129					2158.05	0.00131					2158.05	0.00132					2158.05	0.0012		--	--		--	--
			2159.97	0.00131					2159.97	0.00132					2159.97	0.00131					2159.97	0.00122		--	--		--	--
			2161.9	0.00131					2161.9	0.00131					2161.9	0.00131					2161.9	0.00122		--	--		--	--
			2163.83	0.00131					2163.83	0.00129					2163.83	0.0013					2163.83	0.00122		--	--		--	--
			2165.76	0.00129					2165.76	0.00127					2165.76	0.00129					2165.76	0.00121		--	--		--	--
			2167.69	0.00127					2167.69	0.00125					2167.69	0.00126					2167.69	0.0012		--	--		--	--
			2169.62	0.00126					2169.62	0.00125					2169.62	0.00123					2169.62	0.0012		--	--		--	--
			2171.55	0.00125					2171.55	0.00126					2171.55	0.00121					2171.55	0.00119		--	--		--	--
			2173.47	0.00125					2173.47	0.00126					2173.47	0.00122					2173.47	0.0012		--	--		--	--
			2175.4	0.00124					2175.4	0.00127					2175.4	0.00123					2175.4	0.0012		--	--		--	--
			2177.33	0.00123					2177.33	0.00126					2177.33	0.00124					2177.33	0.00119		--	--		--	--
			2179.26	0.00122					2179.26	0.00124					2179.26	0.00125					2179.26	0.00119		--	--		--	--
			2181.19	0.00121					2181.19	0.00121					2181.19	0.00123					2181.19	0.00118		--	--		--	--
			2183.12	0.00119					2183.12	0.00118					2183.12	0.00122					2183.12	0.00117		--	--		--	--
			2185.05	0.00119					2185.05	0.00119					2185.05	0.00122					2185.05	0.00118		--	--		--	--
			2186.97	0.00119					2186.97	0.0012					2186.97	0.00123					2186.97	0.00118		--	--		--	--
			2188.9	0.0012					2188.9	0.00122					2188.9	0.00124					2188.9	0.00116		--	--		--	--
			2190.83	0.00121					2190.83	0.00123					2190.83	0.00125					2190.83	0.00114		--	--		--	--
			2192.76	0.00122					2192.76	0.00122					2192.76	0.00125					2192.76	0.00113		--	--		--	--
			2194.69	0.00121					2194.69	0.00121					2194.69	0.00126					2194.69	0.00111		--	--		--	--
			2196.62	0.00119					2196.62	0.0012					2196.62	0.00126					2196.62	0.00111		--	--		--	--
			2198.55	0.00117					2198.55	0.00118					2198.55	0.00125					2198.55	0.00111		--	--		--	--
			2200.47	0.00115					2200.47	0.00117					2200.47	0.00124					2200.47	0.00111		--	--		--	--
			2202.4	0.00114					2202.4	0.00116					2202.4	0.00122					2202.4	0.00112		--	--		--	--
			2204.33	0.00115					2204.33	0.00116					2204.33	0.00119					2204.33	0.00112		--	--		--	--
			2206.26	0.00117					2206.26	0.00116					2206.26	0.00117					2206.26	0.00112		--	--		--	--
			2208.19	0.00119					2208.19	0.00117					2208.19	0.00117					2208.19	0.00113		--	--		--	--
			2210.12	0.00121					2210.12	0.00117					2210.12	0.00117					2210.12	0.00114		--	--		--	--
			2212.04	0.00121					2212.04	0.00116					2212.04	0.00119					2212.04	0.00114		--	--		--	--
			2213.97	0.0012					2213.97	0.00114					2213.97	0.00121					2213.97	0.00115		--	--		--	--
			2215.9	0.00117					2215.9	0.00112					2215.9	0.00122					2215.9	0.00117		--	--		--	--
			2217.83	0.00115					2217.83	0.00112					2217.83	0.00121					2217.83	0.00119		--	--		--	--
			2219.76	0.00112					2219.76	0.00112					2219.76	0.00119					2219.76	0.00119		--	--		--	--
			2221.69	0.00111					2221.69	0.00113					2221.69	0.00116					2221.69	0.00118		--	--		--	--
			2223.62	0.00111					2223.62	0.00112					2223.62	0.00115					2223.62	0.00116		--	--		--	--
			2225.54	0.00112					2225.54	0.00112					2225.54	0.00113					2225.54	0.00114		--	--		--	--
			2227.47	0.00113					2227.47	0.00111					2227.47	0.00111					2227.47	0.00112		--	--		--	--
			2229.4	0.00115					2229.4	0.00111					2229.4	0.0011					2229.4	0.00111		--	--		--	--
			2231.33	0.00117					2231.33	0.00113					2231.33	0.00109					2231.33	0.0011		--	--		--	--
			2233.26	0.00117					2233.26	0.00114					2233.26	0.00108					2233.26	0.00107		--	--		--	--
			2235.19	0.00116					2235.19	0.00114					2235.19	0.00107					2235.19	0.00105		--	--		--	--
			2237.12	0.00113					2237.12	0.00114					2237.12	0.00106					2237.12	0.00102		--	--		--	--
			2239.04	0.00112					2239.04	0.00113					2239.04	0.00107					2239.04	0.001		--	--		--	--
			2240.97	0.0011					2240.97	0.00113					2240.97	0.00107					2240.97	0.000994862		--	--		--	--
			2242.9	0.00111					2242.9	0.00111					2242.9	0.00108					2242.9	0.000997992		--	--		--	--
			2244.83	0.00111					2244.83	0.0011					2244.83	0.00108					2244.83	0.001		--	--		--	--
			2246.76	0.0011					2246.76	0.00109					2246.76	0.00105					2246.76	0.000996954		--	--		--	--
			2248.69	0.00109					2248.69	0.00108					2248.69	0.00102					2248.69	0.000990245		--	--		--	--
			2250.61	0.00107					2250.61	0.00107					2250.61	0.00102					2250.61	0.000987186		--	--		--	--
			2252.54	0.00105					2252.54	0.00106					2252.54	0.00103					2252.54	0.000988286		--	--		--	--
			2254.47	0.00103					2254.47	0.00107					2254.47	0.00105					2254.47	0.000999908		--	--		--	--
			2256.4	0.00102					2256.4	0.00107					2256.4	0.00107					2256.4	0.00101		--	--		--	--
			2258.33	0.000999876					2258.33	0.00106					2258.33	0.00106					2258.33	0.001		--	--		--	--
			2260.26	0.000992271					2260.26	0.00106					2260.26	0.00104					2260.26	0.00098988		--	--		--	--
			2262.19	0.00101					2262.19	0.00105					2262.19	0.00102					2262.19	0.000983446		--	--		--	--
			2264.11	0.00104					2264.11	0.00105					2264.11	0.00101					2264.11	0.000982707		--	--		--	--
			2266.04	0.00107					2266.04	0.00104					2266.04	0.00103					2266.04	0.000995455		--	--		--	--
			2267.97	0.00109					2267.97	0.00103					2267.97	0.00106					2267.97	0.00101		--	--		--	--
			2269.9	0.00111					2269.9	0.00103					2269.9	0.00107					2269.9	0.00101		--	--		--	--
			2271.83	0.00111					2271.83	0.00102					2271.83	0.00107					2271.83	0.00101		--	--		--	--
			2273.76	0.0011					2273.76	0.001					2273.76	0.00105					2273.76	0.00101		--	--		--	--
			2275.69	0.00107					2275.69	0.000977559					2275.69	0.00103					2275.69	0.001		--	--		--	--
			2277.61	0.00104					2277.61	0.000944245					2277.61	0.00101					2277.61	0.000992319		--	--		--	--
			2279.54	0.00101					2279.54	0.00092081					2279.54	0.000987622					2279.54	0.000976298		--	--		--	--
			2281.47	0.000996256					2281.47	0.000930908					2281.47	0.000954769					2281.47	0.000952758		--	--		--	--
			2283.4	0.000996157					2283.4	0.000956074					2283.4	0.000925956					2283.4	0.000938143		--	--		--	--
			2285.33	0.001					2285.33	0.000990612					2285.33	0.000915605					2285.33	0.000956112		--	--		--	--
			2287.26	0.00101					2287.26	0.00102					2287.26	0.000914932					2287.26	0.000981943		--	--		--	--
			2289.19	0.00102					2289.19	0.00102					2289.19	0.000918194					2289.19	0.000999411		--	--		--	--
			2291.11	0.00104					2291.11	0.00101					2291.11	0.000930705					2291.11	0.00101		--	--		--	--
			2293.04	0.00106					2293.04	0.000992174					2293.04	0.000961494					2293.04	0.00099014		--	--		--	--
			2294.97	0.00109					2294.97	0.000974471					2294.97	0.000993666					2294.97	0.000968925		--	--		--	--
			2296.9	0.00111					2296.9	0.000977777					2296.9	0.00101					2296.9	0.000958832		--	--		--	--
			2298.83	0.00113					2298.83	0.00099164					2298.83	0.00102					2298.83	0.000956307		--	--		--	--
			2300.76	0.00115					2300.76	0.00102					2300.76	0.00102					2300.76	0.000965378		--	--		--	--
			2302.69	0.00117					2302.69	0.00104					2302.69	0.00101					2302.69	0.000979087		--	--		--	--
			2304.61	0.0012					2304.61	0.00103					2304.61	0.00101					2304.61	0.000989473		--	--		--	--
			2306.54	0.00124					2306.54	0.00102					2306.54	0.001					2306.54	0.001		--	--		--	--
			2308.47	0.0013					2308.47	0.001					2308.47	0.000986319					2308.47	0.00103		--	--		--	--
			2310.4	0.00135					2310.4	0.000987854					2310.4	0.000975202					2310.4	0.00106		--	--		--	--
			2312.33	0.00137					2312.33	0.000983317					2312.33	0.000989494					2312.33	0.00106		--	--		--	--
			2314.26	0.00136					2314.26	0.000987954					2314.26	0.00102					2314.26	0.00106		--	--		--	--
			2316.19	0.00133					2316.19	0.00101					2316.19	0.00107					2316.19	0.0011		--	--		--	--
			2318.11	0.00131					2318.11	0.00103					2318.11	0.00111					2318.11	0.00115		--	--		--	--
			2320.04	0.00133					2320.04	0.00107					2320.04	0.00109					2320.04	0.00122		--	--		--	--
			2321.97	0.00137					2321.97	0.00109					2321.97	0.00105					2321.97	0.00131		--	--		--	--
			2323.9	0.00142					2323.9	0.00105					2323.9	0.000980087					2323.9	0.00141		--	--		--	--
			2325.83	0.00144					2325.83	0.000996987					2325.83	0.000940301					2325.83	0.00151		--	--		--	--
			2327.76	0.00133					2327.76	0.000935044					2327.76	0.00101					2327.76	0.00157		--	--		--	--
			2329.69	0.0012					2329.69	0.000913538					2329.69	0.0011					2329.69	0.0016		--	--		--	--
			2331.61	0.00114					2331.61	0.00102					2331.61	0.00114					2331.61	0.00164		--	--		--	--
			2333.54	0.00114					2333.54	0.00115					2333.54	0.00115					2333.54	0.00164		--	--		--	--
			2335.47	0.00126					2335.47	0.00122					2335.47	0.00109					2335.47	0.0016		--	--		--	--
			2337.4	0.00142					2337.4	0.00126					2337.4	0.00101					2337.4	0.00154		--	--		--	--
			2339.33	0.00155					2339.33	0.00128					2339.33	0.000944724					2339.33	0.0015		--	--		--	--
			2341.26	0.00164					2341.26	0.00127					2341.26	0.000909852					2341.26	0.00147		--	--		--	--
			2343.19	0.00164					2343.19	0.00123					2343.19	0.000933312					2343.19	0.00143		--	--		--	--
			2345.11	0.00162					2345.11	0.00117					2345.11	0.00098978					2345.11	0.00139		--	--		--	--
			2347.04	0.00164					2347.04	0.00108					2347.04	0.00108					2347.04	0.00133		--	--		--	--
			2348.97	0.00168					2348.97	0.000997253					2348.97	0.00116					2348.97	0.00132		--	--		--	--
			2350.9	0.00177					2350.9	0.00092916					2350.9	0.00114					2350.9	0.00142		--	--		--	--
			2352.83	0.00187					2352.83	0.000874592					2352.83	0.0011					2352.83	0.00161		--	--		--	--
			2354.76	0.00196					2354.76	0.000812117					2354.76	0.00103					2354.76	0.00195		--	--		--	--
			2356.69	0.00201					2356.69	0.00081095					2356.69	0.00104					2356.69	0.00226		--	--		--	--
			2358.61	0.00193					2358.61	0.000970403					2358.61	0.00129					2358.61	0.00232		--	--		--	--
			2360.54	0.00181					2360.54	0.00118					2360.54	0.00156					2360.54	0.00223
