# Supplementary material for: In-situ observation of silk nanofibril assembly via graphene plasmonic infrared sensor
Source: Nat Commun. 2024 May 31;15:4643. doi: 10.1038/s41467-024-49076-5 (PMC11143229; doi:10.1038/s41467-024-49076-5)
Supplement: Supplementary file 4 — Source Data [file 41467_2024_49076_MOESM4_ESM.zip › source data/SNF_SourceData_FigS12.xlsx]

## Sheet: Sheet1
Source data of Figure S11a				Source data of Figure S12b				Source data of Figure S12c				Source data of Figure S12d
amide I				β-sheet				Random coil				Turn
Growth time (min)	Area	error bar		Growth time (min)	Area	error bar		Growth time (min)	Area	error bar		Growth time (min)	Area	error bar
15	0.01281	0.00421		15	0.0074	0.00197		15	0.0048	0.00284		15	0.00163	0.000593096
30	0.05753	0.00497		30	0.0308	0.00187		30	0.02464	0.00261		30	0.0021	0.000482954
60	0.0624	0.00136		60	0.03196	0.00112		60	0.02608	0.00336		60	0.00427	0.00185
300	0.09026	0.01133		300	0.03935	0.00399		300	0.03431	0.00642		300	0.01106	0.00301
