# Supplementary material for: In-situ observation of silk nanofibril assembly via graphene plasmonic infrared sensor
Source: Nat Commun. 2024 May 31;15:4643. doi: 10.1038/s41467-024-49076-5 (PMC11143229; doi:10.1038/s41467-024-49076-5)
Supplement: Supplementary file 4 — Source Data [file 41467_2024_49076_MOESM4_ESM.zip › source data/SNF_SourceData_FigS13b.xlsx]

## Sheet: Sheet1
Source data of Figure S13b
ΔVG=104V-1						ΔVG=104V-2						ΔVG=104V-3						ΔVG=104V-4						average ∆Extinction spectra			β-sheet			Random coil			Turn
baseline			Extinction spectrum			baseline			Extinction spectrum			baseline			Extinction spectrum			baseline			Extinction spectrum			Wavenumber (cm-1)	Extinction		Wavenumber (cm-1)	Extinction		Wavenumber (cm-1)	Extinction		Wavenumber (cm-1)	Extinction
Wavenumber (cm-1)	Extinction		Wavenumber (cm-1)	Extinction		Wavenumber (cm-1)	Extinction		Wavenumber (cm-1)	Extinction		Wavenumber (cm-1)	Extinction		Wavenumber (cm-1)	Extinction		Wavenumber (cm-1)	Extinction		Wavenumber (cm-1)	Extinction		1400.13	7.08378e-06		1600.69	-7.78976e-05		1600.69	-9.40148e-05		1600.69	-9.49292e-05
1400.13	0.000476222		674.992	-0.00023287		1400.13	0.000476222		674.992	-0.000272177		1400.13	0.000476222		674.992	-0.000368559		1400.13	0.000476222		674.992	-0.000331115		1402.05	-1.93307e-06		1601.45	-6.99427e-05		1602.11	-8.74463e-05		1617.68	-2.14379e-05
1402.05	0.000507608		676.92	-0.000252424		1402.05	0.000507608		676.92	-0.000347133		1402.05	0.000507608		676.92	-0.000350681		1402.05	0.000507608		676.92	-0.000383305		1403.98	-6.40504e-06		1602.9	-5.12809e-05		1604.85	-7.41033e-05		1634.67	5.20824e-05
1403.98	0.00053901		678.849	-0.000271978		1403.98	0.00053901		678.849	-0.000422088		1403.98	0.00053901		678.849	-0.000332803		1403.98	0.00053901		678.849	-0.000435494		1405.91	1.73676e-06		1604.3	-2.82788e-05		1607.48	-6.00779e-05		1635.9	5.74196e-05
1405.91	0.000570634		680.778	-0.000328306		1405.91	0.000570634		680.778	-0.000448414		1405.91	0.000570634		680.778	-0.000335291		1405.91	0.000570634		680.778	-0.000442476		1407.84	1.10414e-05		1605.63	-2.72607e-07		1610	-4.47545e-05		1638.28	6.78002e-05
1407.84	0.000602751		682.706	-0.000390342		1407.84	0.000602751		682.706	-0.000448105		1407.84	0.000602751		682.706	-0.000332936		1407.84	0.000602751		682.706	-0.000427682		1409.77	1.08669e-05		1606.9	3.31534e-05		1612.41	-2.74048e-05		1640.56	7.78439e-05
1409.77	0.000635557		684.635	-0.000441591		1409.77	0.000635557		684.635	-0.00041875		1409.77	0.000635557		684.635	-0.00029398		1409.77	0.000635557		684.635	-0.000387676		1411.7	6.3716e-06		1608.12	7.20949e-05		1614.71	-7.25646e-06		1642.74	8.76483e-05
1411.7	0.000669141		686.563	-0.000475114		1411.7	0.000669141		686.563	-0.000384946		1411.7	0.000669141		686.563	-0.000258435		1411.7	0.000669141		686.563	-0.000357866		1413.63	-4.42704e-06		1609.28	0.000116296		1616.9	1.64101e-05		1644.82	9.7355e-05
1413.63	0.000703616		688.492	-0.000467154		1413.63	0.000703616		688.492	-0.00037739		1413.63	0.000703616		688.492	-0.000263076		1413.63	0.000703616		688.492	-0.000386921		1415.55	-1.13517e-05		1610.38	0.000165158		1619	4.41546e-05		1646.81	0.000107149
1415.55	0.000739026		690.42	-0.00045168		1415.55	0.000739026		690.42	-0.000375379		1415.55	0.000739026		690.42	-0.000285853		1415.55	0.000739026		690.42	-0.000431621		1417.48	1.67201e-07		1611.43	0.000217796		1620.99	7.6282e-05		1648.71	0.000117248
1417.48	0.000775487		692.349	-0.000463943		1417.48	0.000775487		692.349	-0.00036433		1417.48	0.000775487		692.349	-0.000320988		1417.48	0.000775487		692.349	-0.00046232		1419.41	1.56779e-05		1612.43	0.000273112		1622.89	0.000112779		1650.51	0.000127878
1419.41	0.000813041		694.277	-0.000476339		1419.41	0.000813041		694.277	-0.000356575		1419.41	0.000813041		694.277	-0.000356442		1419.41	0.000813041		694.277	-0.000486963		1421.34	2.65348e-05		1613.38	0.000329896		1624.69	0.000153298		1652.23	0.000139242
1421.34	0.000851807		696.206	-0.000472411		1421.34	0.000851807		696.206	-0.000366668		1421.34	0.000851807		696.206	-0.000376548		1421.34	0.000851807		696.206	-0.000505576		1423.27	3.10586e-05		1614.28	0.000386919		1626.4	0.000197183		1653.86	0.000151483
1423.27	0.000891823		698.134	-0.000453964		1423.27	0.000891823		698.134	-0.00037336		1423.27	0.000891823		698.134	-0.000386403		1423.27	0.000891823		698.134	-0.000512281		1425.2	2.41952e-05		1615.13	0.000443019		1628.02	0.000243537		1655.41	0.000164659
1425.2	0.00093321		700.063	-0.000409421		1425.2	0.00093321		700.063	-0.000355221		1425.2	0.00093321		700.063	-0.000387577		1425.2	0.00093321		700.063	-0.000497326		1427.13	7.34469e-06		1615.93	0.000497166		1629.55	0.000291315		1656.88	0.000178728
1427.13	0.000976027		701.991	-0.000362468		1427.13	0.000976027		701.991	-0.00032734		1427.13	0.000976027		701.991	-0.000374982		1427.13	0.000976027		701.991	-0.000472367		1429.05	-2.43542e-05		1616.68	0.000548509		1631	0.00033942		1658.27	0.000193546
1429.05	0.00102		703.92	-0.000335281		1429.05	0.00102		703.92	-0.000291632		1429.05	0.00102		703.92	-0.000336104		1429.05	0.00102		703.92	-0.000442861		1430.98	-5.81356e-05		1617.39	0.000596397		1632.37	0.000386795		1659.58	0.000208889
1430.98	0.00107		705.849	-0.000320818		1430.98	0.00107		705.849	-0.000266183		1430.98	0.00107		705.849	-0.000294793		1430.98	0.00107		705.849	-0.000417652		1432.91	-8.21853e-05		1618.06	0.000640382		1633.65	0.000432498		1660.81	0.000224474
1432.91	0.00111		707.777	-0.000320408		1432.91	0.00111		707.777	-0.000279191		1432.91	0.00111		707.777	-0.000270748		1432.91	0.00111		707.777	-0.000412503		1434.84	-9.85935e-05		1618.69	0.000680209		1634.86	0.000475749		1661.97	0.000239997
1434.84	0.00116		709.706	-0.000331115		1434.84	0.00116		709.706	-0.000302243		1434.84	0.00116		709.706	-0.000263899		1434.84	0.00116		709.706	-0.000412124		1436.77	-0.000106921		1619.27	0.000715791		1635.99	0.000515955		1663.07	0.000255159
1436.77	0.00121		711.634	-0.000354803		1436.77	0.00121		711.634	-0.000315169		1436.77	0.00121		711.634	-0.000290009		1436.77	0.00121		711.634	-0.000405808		1438.7	-0.000103422		1619.82	0.000747183		1637.05	0.000552722		1664.09	0.000269691
1438.7	0.00127		713.563	-0.000378392		1438.7	0.00127		713.563	-0.000321447		1438.7	0.00127		713.563	-0.000321281		1438.7	0.00127		713.563	-0.000395573		1440.62	-8.11094e-05		1620.33	0.00077455		1638.03	0.000585834		1665.05	0.000283375
1440.62	0.00132		715.491	-0.000388816		1440.62	0.00132		715.491	-0.000316599		1440.62	0.00132		715.491	-0.000334097		1440.62	0.00132		715.491	-0.000375441		1442.55	-4.94822e-05		1620.8	0.000798141		1638.95	0.000615234		1665.94	0.000296048
1442.55	0.00137		717.42	-0.000387893		1442.55	0.00137		717.42	-0.000304329		1442.55	0.00137		717.42	-0.000331678		1442.55	0.00137		717.42	-0.000358694		1444.48	-1.49221e-05		1621.24	0.000818256		1639.81	0.000640999		1666.78	0.000307608
1444.48	0.00143		719.348	-0.000368133		1444.48	0.00143		719.348	-0.000287742		1444.48	0.00143		719.348	-0.00030075		1444.48	0.00143		719.348	-0.000361551		1446.41	2.01302e-05		1621.65	0.000835231		1640.6	0.000663302		1667.55	0.000318008
1446.41	0.00149		721.277	-0.000344391		1446.41	0.00149		721.277	-0.000264164		1446.41	0.00149		721.277	-0.000267177		1446.41	0.00149		721.277	-0.000369221		1448.34	4.85278e-05		1622.02	0.000849411		1641.33	0.000682389		1668.27	0.000327247
1448.34	0.00155		723.206	-0.000331098		1448.34	0.00155		723.206	-0.000227425		1448.34	0.00155		723.206	-0.000254298		1448.34	0.00155		723.206	-0.000375077		1450.27	7.85633e-05		1622.36	0.000861137		1642	0.000698546		1668.93	0.000335361
1450.27	0.0016		725.134	-0.000322043		1450.27	0.0016		725.134	-0.000191108		1450.27	0.0016		725.134	-0.000256415		1450.27	0.0016		725.134	-0.000370843		1452.2	0.000123053		1622.67	0.000870741		1642.62	0.000712085		1669.53	0.000342414
1452.2	0.00166		727.063	-0.000310478		1452.2	0.00166		727.063	-0.000166109		1452.2	0.00166		727.063	-0.000285657		1452.2	0.00166		727.063	-0.000337079		1454.12	0.000161684		1622.95	0.00087853		1643.18	0.00072332		1670.09	0.00034849
1454.12	0.00173		728.991	-0.000312441		1454.12	0.00173		728.991	-0.000154311		1454.12	0.00173		728.991	-0.000311878		1454.12	0.00173		728.991	-0.000300654		1456.05	0.000172858		1623.21	0.000884785		1643.69	0.000732558		1670.6	0.00035368
1456.05	0.00179		730.92	-0.000349958		1456.05	0.00179		730.92	-0.000162754		1456.05	0.00179		730.92	-0.000299124		1456.05	0.00179		730.92	-0.00028362		1457.98	0.000173222		1623.44	0.000889759		1644.15	0.000740085		1671.06	0.000358082
1457.98	0.00185		732.848	-0.00039832		1457.98	0.00185		732.848	-0.000186869		1457.98	0.00185		732.848	-0.000276945		1457.98	0.00185		732.848	-0.000280985		1459.91	0.000170247		1623.65	0.000893677		1644.57	0.000746167		1671.48	0.000361789
1459.91	0.00191		734.777	-0.000448672		1459.91	0.00191		734.777	-0.000230769		1459.91	0.00191		734.777	-0.000263754		1459.91	0.00191		734.777	-0.000300128		1461.84	0.000169114		1623.83	0.000896732		1644.94	0.000751041		1671.86	0.000364894
1461.84	0.00198		736.705	-0.000475478		1461.84	0.00198		736.705	-0.000275455		1461.84	0.00198		736.705	-0.000257011		1461.84	0.00198		736.705	-0.000325983		1463.77	0.00017666		1623.99	0.000899091		1645.27	0.000754915		1672.2	0.000367479
1463.77	0.00204		738.634	-0.000436826		1463.77	0.00204		738.634	-0.000303452		1463.77	0.00204		738.634	-0.000265136		1463.77	0.00204		738.634	-0.00034758		1465.7	0.000195141		1624.13	0.000900895		1645.56	0.000757973		1672.5	0.000369622
1465.7	0.0021		740.562	-0.000372995		1465.7	0.0021		740.562	-0.000314295		1465.7	0.0021		740.562	-0.000273667		1465.7	0.0021		740.562	-0.000360018		1467.62	0.000235066		1624.26	0.00090226		1645.82	0.000760367		1672.76	0.000371388
1467.62	0.00217		742.491	-0.00030769		1467.62	0.00217		742.491	-0.000288754		1467.62	0.00217		742.491	-0.000266943		1467.62	0.00217		742.491	-0.000350483		1469.55	0.000279271		1624.36	0.000903285		1646.04	0.00076223		1672.99	0.000372836
1469.55	0.00223		744.42	-0.000248732		1469.55	0.00223		744.42	-0.000265654		1469.55	0.00223		744.42	-0.000256978		1469.55	0.00223		744.42	-0.000331744		1471.48	0.000318122		1624.45	0.000904046		1646.23	0.000763668		1673.19	0.000374019
1471.48	0.0023		746.348	-0.000215424		1471.48	0.0023		746.348	-0.000284026		1471.48	0.0023		746.348	-0.000248366		1471.48	0.0023		746.348	-0.000309602		1473.41	0.000339237		1624.52	0.000904606		1646.39	0.000764771		1673.37	0.000374977
1473.41	0.00236		748.277	-0.000197037		1473.41	0.00236		748.277	-0.000324029		1473.41	0.00236		748.277	-0.000247706		1473.41	0.00236		748.277	-0.000292144		1475.34	0.000318515		1624.58	0.000905014		1646.53	0.00076561		1673.51	0.000375749
1475.34	0.00243		750.205	-0.000187629		1475.34	0.00243		750.205	-0.000391886		1475.34	0.00243		750.205	-0.000267926		1475.34	0.00243		750.205	-0.000297786		1477.27	0.000281208		1624.63	0.000905308		1646.64	0.000766242		1673.63	0.000376364
1477.27	0.00249		752.134	-0.000192135		1477.27	0.00249		752.134	-0.000448436		1477.27	0.00249		752.134	-0.000294627		1477.27	0.00249		752.134	-0.000301349		1479.2	0.000244447		1624.67	0.000905517		1646.72	0.000766713		1673.73	0.000376849
1479.2	0.00255		754.062	-0.000211209		1479.2	0.00255		754.062	-0.000442641		1479.2	0.00255		754.062	-0.000315154		1479.2	0.00255		754.062	-0.000273697		1481.12	0.000208855		1624.7	0.000905662		1646.79	0.000767057		1673.81	0.000377225
1481.12	0.00262		755.991	-0.000251746		1481.12	0.00262		755.991	-0.000416362		1481.12	0.00262		755.991	-0.000337207		1481.12	0.00262		755.991	-0.000245123		1483.05	0.000183734		1624.72	0.00090576		1646.84	0.000767304		1673.87	0.00037751
1483.05	0.00268		757.919	-0.000334354		1483.05	0.00268		757.919	-0.000395159		1483.05	0.00268		757.919	-0.000370402		1483.05	0.00268		757.919	-0.000236725		1484.98	0.00015994		1624.73	0.000905823		1646.88	0.000767474		1673.92	0.00037772
1484.98	0.00274		759.848	-0.000418546		1484.98	0.00274		759.848	-0.000376902		1484.98	0.00274		759.848	-0.000396334		1484.98	0.00274		759.848	-0.000246944		1486.91	0.000130245		1624.74	0.00090586		1646.9	0.000767585		1673.95	0.000377868
1486.91	0.0028		761.777	-0.000469295		1486.91	0.0028		761.777	-0.000376615		1486.91	0.0028		761.777	-0.000392602		1486.91	0.0028		761.777	-0.000289671		1488.84	9.80047e-05		1624.75	0.000905878		1646.92	0.000767651		1673.98	0.000377966
1488.84	0.00287		763.705	-0.000490835		1488.84	0.00287		763.705	-0.000368394		1488.84	0.00287		763.705	-0.000380808		1488.84	0.00287		763.705	-0.000339657		1490.77	6.1282e-05		1624.75	0.000905885		1646.93	0.000767684		1673.99	0.000378025
1490.77	0.00293		765.634	-0.000466728		1490.77	0.00293		765.634	-0.000314385		1490.77	0.00293		765.634	-0.000376219		1490.77	0.00293		765.634	-0.000376167		1492.7	2.88623e-05		1624.75	0.000905886		1646.93	0.000767696		1674	0.000378056
1492.7	0.00299		767.562	-0.000423975		1492.7	0.00299		767.562	-0.000265455		1492.7	0.00299		767.562	-0.000375445		1492.7	0.00299		767.562	-0.000399545		1494.62	1.24863e-05		1624.75	0.000905887		1646.93	0.000767698		1674	0.000378067
1494.62	0.00305		769.491	-0.000379115		1494.62	0.00305		769.491	-0.00026829		1494.62	0.00305		769.491	-0.000382337		1494.62	0.00305		769.491	-0.00039501		1496.55	1.34843e-06		1624.75	0.000905897		1646.93	0.0007677		1674	0.000378068
1496.55	0.0031		771.419	-0.000347106		1496.55	0.0031		771.419	-0.000297574		1496.55	0.0031		771.419	-0.000390442		1496.55	0.0031		771.419	-0.000387197		1498.48	-1.48667e-05		1624.76	0.000905923		1646.93	0.000767711		1674	0.000378069
1498.48	0.00316		773.348	-0.000353592		1498.48	0.00316		773.348	-0.000345222		1498.48	0.00316		773.348	-0.000396961		1498.48	0.00316		773.348	-0.000400832		1500.41	-2.54115e-05		1624.77	0.000905972		1646.94	0.000767741		1674	0.000378076
1500.41	0.00322		775.276	-0.000383059		1500.41	0.00322		775.276	-0.000406232		1500.41	0.00322		775.276	-0.000394778		1500.41	0.00322		775.276	-0.000420863		1502.34	-2.19589e-05		1624.79	0.000906049		1646.95	0.000767799		1674.01	0.000378095
1502.34	0.00327		777.205	-0.000438154		1502.34	0.00327		777.205	-0.000479736		1502.34	0.00327		777.205	-0.000367145		1502.34	0.00327		777.205	-0.000444659		1504.27	-6.69407e-06		1624.82	0.000906155		1646.98	0.000767893		1674.01	0.000378132
1504.27	0.00333		779.133	-0.000490041		1504.27	0.00333		779.133	-0.000545243		1504.27	0.00333		779.133	-0.000340153		1504.27	0.00333		779.133	-0.00045969		1506.2	2.58564e-05		1624.86	0.000906285		1647.01	0.000768029		1674.03	0.000378192
1506.2	0.00338		781.062	-0.000503518		1506.2	0.00338		781.062	-0.000585805		1506.2	0.00338		781.062	-0.000336504		1506.2	0.00338		781.062	-0.000446883		1508.12	6.22471e-05		1624.91	0.000906428		1647.06	0.000768212		1674.05	0.000378281
1508.12	0.00343		782.99	-0.000500334		1508.12	0.00343		782.99	-0.000589915		1508.12	0.00343		782.99	-0.000349622		1508.12	0.00343		782.99	-0.000423247		1510.05	8.73864e-05		1624.98	0.00090656		1647.12	0.000768442		1674.08	0.000378404
1510.05	0.00348		784.919	-0.000487492		1510.05	0.00348		784.919	-0.000520775		1510.05	0.00348		784.919	-0.000394034		1510.05	0.00348		784.919	-0.000401521		1511.98	0.000111992		1625.07	0.000906641		1647.2	0.000768713		1674.12	0.000378566
1511.98	0.00353		786.848	-0.000474022		1511.98	0.00353		786.848	-0.000437315		1511.98	0.00353		786.848	-0.000429139		1511.98	0.00353		786.848	-0.000375445		1513.91	0.000141515		1625.17	0.000906617		1647.3	0.000769015		1674.17	0.00037877
1513.91	0.00358		788.776	-0.000475791		1513.91	0.00358		788.776	-0.00039072		1513.91	0.00358		788.776	-0.000414213		1513.91	0.00358		788.776	-0.000335318		1515.84	0.000175309		1625.3	0.000906408		1647.42	0.000769329		1674.23	0.000379018
1515.84	0.00363		790.705	-0.000479284		1515.84	0.00363		790.705	-0.000367434		1515.84	0.00363		790.705	-0.000364156		1515.84	0.00363		790.705	-0.000304196		1517.77	0.000215772		1625.45	0.000905909		1647.57	0.000769625		1674.31	0.000379312
1517.77	0.00367		792.633	-0.000478348		1517.77	0.00367		792.633	-0.000377119		1517.77	0.00367		792.633	-0.000258112		1517.77	0.00367		792.633	-0.000308847		1519.7	0.000258854		1625.62	0.000904985		1647.74	0.000769864		1674.4	0.000379652
1519.7	0.00372		794.562	-0.000466773		1519.7	0.00372		794.562	-0.0004013		1519.7	0.00372		794.562	-0.000162625		1519.7	0.00372		794.562	-0.000328433		1521.62	0.000301049		1625.82	0.000903462		1647.94	0.000769989		1674.51	0.000380034
1521.62	0.00376		796.49	-0.00042568		1521.62	0.00376		796.49	-0.000427059		1521.62	0.00376		796.49	-0.000154269		1521.62	0.00376		796.49	-0.000351683		1523.55	0.000343131		1626.05	0.00090113		1648.17	0.000769929		1674.63	0.000380455
1523.55	0.00381		798.419	-0.000386933		1523.55	0.00381		798.419	-0.000447377		1523.55	0.00381		798.419	-0.0001821		1523.55	0.00381		798.419	-0.00037667		1525.48	0.000385572		1626.31	0.00089773		1648.44	0.000769595		1674.78	0.000380907
1525.48	0.00385		800.347	-0.00038403		1525.48	0.00385		800.347	-0.000454017		1525.48	0.00385		800.347	-0.000228142		1525.48	0.00385		800.347	-0.000403228		1527.41	0.000425776		1626.61	0.000892962		1648.74	0.000768876		1674.94	0.000381379
1527.41	0.00389		802.276	-0.000393189		1527.41	0.00389		802.276	-0.000437712		1527.41	0.00389		802.276	-0.000270058		1527.41	0.00389		802.276	-0.000414806		1529.34	0.000462145		1626.93	0.000886475		1649.08	0.000767638		1675.13	0.000381857
1529.34	0.00393		804.205	-0.000405688		1529.34	0.00393		804.205	-0.000375951		1529.34	0.00393		804.205	-0.000273014		1529.34	0.00393		804.205	-0.000382083		1531.27	0.000492345		1627.3	0.000877875		1649.46	0.000765726		1675.34	0.000382323
1531.27	0.00397		806.133	-0.00040984		1531.27	0.00397		806.133	-0.000300223		1531.27	0.00397		806.133	-0.000256514		1531.27	0.00397		806.133	-0.000343199		1533.2	0.000511319		1627.7	0.000866728		1649.88	0.000762956		1675.58	0.000382755
1533.2	0.00401		808.062	-0.000387318		1533.2	0.00401		808.062	-0.000226901		1533.2	0.00401		808.062	-0.000221619		1533.2	0.00401		808.062	-0.000326059		1535.12	0.000524779		1628.14	0.00085257		1650.34	0.000759123		1675.84	0.000383127
1535.12	0.00405		809.99	-0.000349324		1535.12	0.00405		809.99	-0.000178821		1535.12	0.00405		809.99	-0.000188823		1535.12	0.00405		809.99	-0.000332042		1537.05	0.00054175		1628.62	0.000834929		1650.85	0.000753996		1676.13	0.000383406
1537.05	0.00408		811.919	-0.000294385		1537.05	0.00408		811.919	-0.000201909		1537.05	0.00408		811.919	-0.000181525		1537.05	0.00408		811.919	-0.000393829		1538.98	0.000547267		1629.15	0.000813341		1651.41	0.000747329		1676.45	0.000383558
1538.98	0.00412		813.847	-0.000242209		1538.98	0.00412		813.847	-0.000243268		1538.98	0.00412		813.847	-0.000192069		1538.98	0.00412		813.847	-0.000445424		1540.91	0.000522595		1629.73	0.000787391		1652.02	0.000738857		1676.8	0.000383541
1540.91	0.00416		815.776	-0.000209217		1540.91	0.00416		815.776	-0.00026428		1540.91	0.00416		815.776	-0.000234359		1540.91	0.00416		815.776	-0.000413635		1542.84	0.000488973		1630.35	0.000756748		1652.69	0.000728314		1677.18	0.000383313
1542.84	0.00419		817.704	-0.000203793		1542.84	0.00419		817.704	-0.000268038		1542.84	0.00419		817.704	-0.000267111		1542.84	0.00419		817.704	-0.000352734		1544.77	0.00046284		1631.02	0.000721217		1653.41	0.00071544		1677.6	0.000382826
1544.77	0.00422		819.633	-0.000256074		1544.77	0.00422		819.633	-0.000230662		1544.77	0.00422		819.633	-0.000237586		1544.77	0.00422		819.633	-0.000281171		1546.7	0.00044005		1631.74	0.00068079		1654.18	0.000699998		1678.04	0.000382031
1546.7	0.00426		821.562	-0.000317209		1546.7	0.00426		821.562	-0.000194453		1546.7	0.00426		821.562	-0.000194056		1546.7	0.00426		821.562	-0.000233234		1548.62	0.000423324		1632.52	0.000635702		1655.02	0.000681794		1678.53	0.000380881
1548.62	0.00429		823.49	-0.000338451		1548.62	0.00429		823.49	-0.000200223		1548.62	0.00429		823.49	-0.000164967		1548.62	0.00429		823.49	-0.000270443		1550.55	0.000408126		1633.35	0.000586474		1655.91	0.000660699		1679.05	0.000379329
1550.55	0.00432		825.419	-0.000349622		1550.55	0.00432		825.419	-0.000228565		1550.55	0.00432		825.419	-0.00015706		1550.55	0.00432		825.419	-0.000329559		1552.48	0.000396271		1634.24	0.000533947		1656.88	0.000636676		1679.61	0.000377337
1552.48	0.00435		827.347	-0.000370351		1552.48	0.00435		827.347	-0.000281819		1552.48	0.00435		827.347	-0.000202633		1552.48	0.00435		827.347	-0.000365687		1554.41	0.000371776		1635.19	0.000479284		1657.9	0.000609803		1680.21	0.000374874
1554.41	0.00438		829.276	-0.000382463		1554.41	0.00438		829.276	-0.000335551		1554.41	0.00438		829.276	-0.000253468		1554.41	0.00438		829.276	-0.00038531		1556.34	0.000311955		1636.2	0.000423937		1659	0.000580303		1680.86	0.000371924
1556.34	0.0044		831.204	-0.000372731		1556.34	0.0044		831.204	-0.000361057		1556.34	0.0044		831.204	-0.000261981		1556.34	0.0044		831.204	-0.000372186		1558.27	0.000238799		1637.27	0.000369574		1660.17	0.000548556		1681.54	0.000368489
1558.27	0.00443		833.133	-0.000345947		1558.27	0.00443		833.133	-0.000373492		1558.27	0.00443		833.133	-0.000258567		1558.27	0.00443		833.133	-0.000349589		1560.19	0.000161396		1638.41	0.000317957		1661.41	0.000515117		1682.27	0.000364595
1560.19	0.00446		835.061	-0.000290624		1560.19	0.00446		835.061	-0.000375458		1560.19	0.00446		835.061	-0.00025763		1560.19	0.00446		835.061	-0.000337145		1562.12	9.56583e-05		1639.61	0.000270786		1662.72	0.000480704		1683.04	0.000360293
1562.12	0.00448		836.99	-0.000242374		1562.12	0.00448		836.99	-0.000375909		1562.12	0.00448		836.99	-0.000259561		1562.12	0.00448		836.99	-0.000329559		1564.05	6.95198e-05		1640.89	0.000229526		1664.12	0.000446185		1683.87	0.000355666
1564.05	0.00451		838.918	-0.000241529		1564.05	0.00451		838.918	-0.000387752		1564.05	0.00451		838.918	-0.000269654		1564.05	0.00451		838.918	-0.000327127		1565.98	5.58976e-05		1642.23	0.000195247		1665.59	0.00041253		1684.74	0.000350829
1565.98	0.00453		840.847	-0.000262442		1565.98	0.00453		840.847	-0.00040173		1565.98	0.00453		840.847	-0.000287608		1565.98	0.00453		840.847	-0.000332704		1567.91	3.53285e-05		1643.65	0.000168505		1667.14	0.000380756		1685.66	0.000345927
1567.91	0.00455		842.775	-0.000296807		1567.91	0.00455		842.775	-0.000413304		1567.91	0.00455		842.775	-0.00032247		1567.91	0.00455		842.775	-0.000352486		1569.84	1.27884e-05		1645.14	0.000149296		1668.78	0.000351847		1686.63	0.000341133
1569.84	0.00457		844.704	-0.000332936		1569.84	0.00457		844.704	-0.000421227		1569.84	0.00457		844.704	-0.000351476		1569.84	0.00457		844.704	-0.000376736		1571.77	-2.12572e-05		1646.71	0.000137093		1670.51	0.000326673		1687.65	0.000336641
1571.77	0.00459		846.633	-0.00035265		1571.77	0.00459		846.633	-0.000420301		1571.77	0.00459		846.633	-0.000350502		1571.77	0.00459		846.633	-0.000398022		1573.69	-4.26487e-05		1648.35	0.00013097		1672.32	0.000305908		1688.73	0.000332655
1573.69	0.00461		848.561	-0.000367103		1573.69	0.00461		848.561	-0.000417851		1573.69	0.00461		848.561	-0.000332671		1573.69	0.00461		848.561	-0.000415633		1575.62	-2.1265e-05		1650.08	0.000129775		1674.22	0.000289968		1689.86	0.000329377
1575.62	0.00463		850.49	-0.00038105		1575.62	0.00463		850.49	-0.000422159		1575.62	0.00463		850.49	-0.000296596		1575.62	0.00463		850.49	-0.00042587		1577.55	1.5557e-05		1651.89	0.000132316		1676.22	0.000278975		1691.05	0.000326991
1577.55	0.00465		852.418	-0.000395507		1577.55	0.00465		852.418	-0.000425167		1577.55	0.00465		852.418	-0.00026168		1577.55	0.00465		852.418	-0.000430264		1579.48	5.20978e-05		1653.78	0.000137521		1678.31	0.000272763		1692.3	0.000325649
1579.48	0.00467		854.347	-0.000414541		1579.48	0.00467		854.347	-0.000420539		1579.48	0.00467		854.347	-0.000248913		1579.48	0.00467		854.347	-0.00042395		1581.41	8.38947e-05		1655.76	0.000144531		1680.5	0.000270916		1693.6	0.000325462
1581.41	0.00469		856.275	-0.00043374		1581.41	0.00469		856.275	-0.000411396		1581.41	0.00469		856.275	-0.000252143		1581.41	0.00469		856.275	-0.000422419		1583.34	9.90673e-05		1657.83	0.000152737		1682.79	0.000272845		1694.97	0.000326485
1583.34	0.0047		858.204	-0.000449715		1583.34	0.0047		858.204	-0.000394501		1583.34	0.0047		858.204	-0.000278199		1583.34	0.0047		858.204	-0.000442882		1585.27	0.000103205		1658.89	0.00015716		1685.18	0.000277874		1696.4	0.00032872
1585.27	0.00472		860.132	-0.000463464		1585.27	0.00472		860.132	-0.000382596		1585.27	0.00472		860.132	-0.00030913		1585.27	0.00472		860.132	-0.000475313		1587.19	9.73935e-05		1672.92	0.000217546		1687.67	0.000285333		1697.89	0.000332115
1587.19	0.00473		862.061	-0.00047355		1587.19	0.00473		862.061	-0.000386487		1587.19	0.00473		862.061	-0.000321617		1587.19	0.00473		862.061	-0.000522179		1589.12	8.24841e-05		1686.95	0.000278237		1688.95	0.000289782		1698.66	0.00033422
1589.12	0.00475		863.99	-0.000483885		1589.12	0.00475		863.99	-0.000408748		1589.12	0.00475		863.99	-0.000338597		1589.12	0.00475		863.99	-0.000563211		1591.05	5.99655e-05		1700.98	0.000338928		1700.98	0.00033901		1700.98	0.000341665
1591.05	0.00476		865.918	-0.000500613		1591.05	0.00476		865.918	-0.000464346		1591.05	0.00476		865.918	-0.000380518		1591.05	0.00476		865.918	-0.000569022		1592.98	2.90067e-05		--	--		--	--		--	--
1592.98	0.00477		867.847	-0.000515591		1592.98	0.00477		867.847	-0.000526909		1592.98	0.00477		867.847	-0.000431522		1592.98	0.00477		867.847	-0.000569433		1594.91	-1.62883e-05		--	--		--	--		--	--
1594.91	0.00478		869.775	-0.000518605		1594.91	0.00478		869.775	-0.000572982		1594.91	0.00478		869.775	-0.000484445		1594.91	0.00478		869.775	-0.000582633		1596.84	-5.92951e-05		--	--		--	--		--	--
1596.84	0.00479		871.704	-0.000522011		1596.84	0.00479		871.704	-0.000608776		1596.84	0.00479		871.704	-0.00053366		1596.84	0.00479		871.704	-0.000614136		1598.77	-8.6269e-05		--	--		--	--		--	--
1598.77	0.0048		873.632	-0.000535687		1598.77	0.0048		873.632	-0.000629044		1598.77	0.0048		873.632	-0.000569714		1598.77	0.0048		873.632	-0.000691188		1600.69	-9.45125e-05		--	--		--	--		--	--
1600.69	0.00481		875.561	-0.000556858		1600.69	0.00481		875.561	-0.000644707		1600.69	0.00481		875.561	-0.00059693		1600.69	0.00481		875.561	-0.000766773		1602.62	-7.42076e-05		--	--		--	--		--	--
1602.62	0.00482		877.489	-0.000590014		1602.62	0.00482		877.489	-0.000665193		1602.62	0.00482		877.489	-0.000621099		1602.62	0.00482		877.489	-0.000793311		1604.55	-3.30106e-05		--	--		--	--		--	--
1604.55	0.00483		879.418	-0.000623235		1604.55	0.00483		879.418	-0.000689733		1604.55	0.00483		879.418	-0.000628363		1604.55	0.00483		879.418	-0.000799749		1606.48	2.56095e-05		--	--		--	--		--	--
1606.48	0.00483		881.346	-0.000643231		1606.48	0.00483		881.346	-0.000730003		1606.48	0.00483		881.346	-0.000596705		1606.48	0.00483		881.346	-0.000795757		1608.41	9.88717e-05		--	--		--	--		--	--
1608.41	0.00484		883.275	-0.000658603		1608.41	0.00484		883.275	-0.000758108		1608.41	0.00484		883.275	-0.000556395		1608.41	0.00484		883.275	-0.000791579		1610.34	0.000179364		--	--		--	--		--	--
1610.34	0.00484		885.204	-0.000674195		1610.34	0.00484		885.204	-0.000737076		1610.34	0.00484		885.204	-0.000530657		1610.34	0.00484		885.204	-0.000803721		1612.27	0.000277538		--	--		--	--		--	--
1612.27	0.00485		887.132	-0.00068798		1612.27	0.00485		887.132	-0.000705811		1612.27	0.00485		887.132	-0.000518602		1612.27	0.00485		887.132	-0.000823064		1614.19	0.000407807		--	--		--	--		--	--
1614.19	0.00485		889.061	-0.000699842		1614.19	0.00485		889.061	-0.000688709		1614.19	0.00485		889.061	-0.000531178		1614.19	0.00485		889.061	-0.000845156		1616.12	0.000550892		--	--		--	--		--	--
1616.12	0.00486		890.989	-0.000708887		1616.12	0.00486		890.989	-0.000692314		1616.12	0.00486		890.989	-0.000556097		1616.12	0.00486		890.989	-0.000872503		1618.05	0.000696298		--	--		--	--		--	--
1618.05	0.00486		892.918	-0.000710233		1618.05	0.00486		892.918	-0.000745618		1618.05	0.00486		892.918	-0.00058467		1618.05	0.00486		892.918	-0.000910898		1619.98	0.000832091		--	--		--	--		--	--
1619.98	0.00486		894.846	-0.000715735		1619.98	0.00486		894.846	-0.000805669		1619.98	0.00486		894.846	-0.000617047		1619.98	0.00486		894.846	-0.000946039		1621.91	0.000944412		--	--		--	--		--	--
1621.91	0.00486		896.775	-0.000741872		1621.91	0.00486		896.775	-0.000836124		1621.91	0.00486		896.775	-0.000654231		1621.91	0.00486		896.775	-0.000962744		1623.84	0.00103		--	--		--	--		--	--
1623.84	0.00486		898.703	-0.000769882		1623.84	0.00486		898.703	-0.000846147		1623.84	0.00486		898.703	-0.00068497		1623.84	0.00486		898.703	-0.000969446		1625.77	0.00107		--	--		--	--		--	--
1625.77	0.00486		900.632	-0.000786404		1625.77	0.00486		900.632	-0.000824976		1625.77	0.00486		900.632	-0.000698929		1625.77	0.00486		900.632	-0.00096639		1627.69	0.00108		--	--		--	--		--	--
1627.69	0.00486		902.561	-0.000791712		1627.69	0.00486		902.561	-0.000796044		1627.69	0.00486		902.561	-0.000694365		1627.69	0.00486		902.561	-0.000962966		1629.62	0.00106		--	--		--	--		--	--
1629.62	0.00486		904.489	-0.000775085		1629.62	0.00486		904.489	-0.000781217		1629.62	0.00486		904.489	-0.000654515		1629.62	0.00486		904.489	-0.000967883		1631.55	0.00101		--	--		--	--		--	--
1631.55	0.00486		906.418	-0.000756156		1631.55	0.00486		906.418	-0.000774447		1631.55	0.00486		906.418	-0.000614103		1631.55	0.00486		906.418	-0.000983431		1633.48	0.000957059
1633.48	0.00485		908.346	-0.000752679		1633.48	0.00485		908.346	-0.000782838		1633.48	0.00485		908.346	-0.000606097		1633.48	0.00485		908.346	-0.00102		1635.41	0.00090191
1635.41	0.00485		910.275	-0.000759563		1635.41	0.00485		910.275	-0.000788801		1635.41	0.00485		910.275	-0.000619		1635.41	0.00485		910.275	-0.00106		1637.34	0.000862733
1637.34	0.00484		912.203	-0.000784418		1637.34	0.00484		912.203	-0.0007692		1637.34	0.00484		912.203	-0.000664351		1637.34	0.00484		912.203	-0.00106		1639.27	0.000834375
1639.27	0.00484		914.132	-0.000806892		1639.27	0.00484		914.132	-0.000747788		1639.27	0.00484		914.132	-0.000706009		1639.27	0.00484		914.132	-0.00106		1641.19	0.000819386
1641.19	0.00483		916.06	-0.000801946		1641.19	0.00483		916.06	-0.000744104		1641.19	0.00483		916.06	-0.000702129		1641.19	0.00483		916.06	-0.00105		1643.12	0.000810559
1643.12	0.00483		917.989	-0.000791249		1643.12	0.00483		917.989	-0.000747655		1643.12	0.00483		917.989	-0.000681364		1643.12	0.00483		917.989	-0.00105		1645.05	0.000801299
1645.05	0.00482		919.917	-0.000788975		1645.05	0.00482		919.917	-0.000755897		1645.05	0.00482		919.917	-0.000653524		1645.05	0.00482		919.917	-0.00106		1646.98	0.000791646
1646.98	0.00481		921.846	-0.000792572		1646.98	0.00481		921.846	-0.000764524		1646.98	0.00481		921.846	-0.000633293		1646.98	0.00481		921.846	-0.00108		1648.91	0.000780699
1648.91	0.00481		923.774	-0.000810009		1648.91	0.00481		923.774	-0.000766589		1648.91	0.00481		923.774	-0.000649692		1648.91	0.00481		923.774	-0.00108		1650.84	0.000764176
1650.84	0.0048		925.703	-0.000823891		1650.84	0.0048		925.703	-0.000767468		1650.84	0.0048		925.703	-0.00066952		1650.84	0.0048		925.703	-0.00108		1652.77	0.000733764
1652.77	0.00479		927.632	-0.000814348		1652.77	0.00479		927.632	-0.000775166		1652.77	0.00479		927.632	-0.000665768		1652.77	0.00479		927.632	-0.00108		1654.69	0.000700505
1654.69	0.00478		929.56	-0.000796772		1654.69	0.00478		929.56	-0.000774844		1654.69	0.00478		929.56	-0.000648876		1654.69	0.00478		929.56	-0.00107		1656.62	0.000674651
1656.62	0.00477		931.489	-0.000779238		1656.62	0.00477		931.489	-0.000749596		1656.62	0.00477		931.489	-0.000619746		1656.62	0.00477		931.489	-0.00103		1658.55	0.000650156
1658.55	0.00476		933.417	-0.00076383		1658.55	0.00476		933.417	-0.000713618		1658.55	0.00476		933.417	-0.000579988		1658.55	0.00476		933.417	-0.000993084		1660.48	0.000623889
1660.48	0.00474		935.346	-0.000759762		1660.48	0.00474		935.346	-0.000675634		1660.48	0.00474		935.346	-0.000526785		1660.48	0.00474		935.346	-0.000966953		1662.41	0.000597116
1662.41	0.00473		937.274	-0.000753708		1662.41	0.00473		937.274	-0.000635146		1662.41	0.00473		937.274	-0.00047432		1662.41	0.00473		937.274	-0.000953511		1664.34	0.000569955
1664.34	0.00472		939.203	-0.000731556		1664.34	0.00472		939.203	-0.000592905		1664.34	0.00472		939.203	-0.000436088		1664.34	0.00472		939.203	-0.000965964		1666.27	0.000542553
1666.27	0.00471		941.131	-0.000704884		1666.27	0.00471		941.131	-0.00055388		1666.27	0.00471		941.131	-0.00041133		1666.27	0.00471		941.131	-0.000982604		1668.19	0.000515016
1668.19	0.00469		943.06	-0.000679292		1668.19	0.00469		943.06	-0.000522206		1668.19	0.00469		943.06	-0.000407368		1668.19	0.00469		943.06	-0.000984956		1670.12	0.000488102
1670.12	0.00468		944.989	-0.000658603		1670.12	0.00468		944.989	-0.000501128		1670.12	0.00468		944.989	-0.000413448		1670.12	0.00468		944.989	-0.000976521		1672.05	0.000462132
1672.05	0.00466		946.917	-0.000655764		1672.05	0.00466		946.917	-0.000499999		1672.05	0.00466		946.917	-0.000425053		1672.05	0.00466		946.917	-0.000952432		1673.98	0.000439209
1673.98	0.00465		948.846	-0.000649008		1673.98	0.00465		948.846	-0.000504636		1673.98	0.00465		948.846	-0.000430794		1673.98	0.00465		948.846	-0.000919324		1675.91	0.000423009
1675.91	0.00463		950.774	-0.000615022		1675.91	0.00463		950.774	-0.000507235		1675.91	0.00463		950.774	-0.000412795		1675.91	0.00463		950.774	-0.000882405		1677.84	0.000409284
1677.84	0.00461		952.703	-0.000571385		1677.84	0.00461		952.703	-0.000498017		1677.84	0.00461		952.703	-0.000386006		1677.84	0.00461		952.703	-0.000841088		1679.77	0.000395669
1679.77	0.0046		954.631	-0.000524256		1679.77	0.0046		954.631	-0.000458541		1679.77	0.0046		954.631	-0.000364157		1679.77	0.0046		954.631	-0.000794043		1681.69	0.000379513
1681.69	0.00458		956.56	-0.00048458		1681.69	0.00458		956.56	-0.000406993		1681.69	0.00458		956.56	-0.000333035		1681.69	0.00458		956.56	-0.000748714		1683.62	0.000353414
1683.62	0.00456		958.488	-0.000474912		1683.62	0.00456		958.488	-0.000353203		1683.62	0.00456		958.488	-0.00027754		1683.62	0.00456		958.488	-0.000712667		1685.55	0.000328178
1685.55	0.00454		960.417	-0.000466575		1685.55	0.00454		960.417	-0.000303799		1685.55	0.00454		960.417	-0.000214059		1685.55	0.00454		960.417	-0.000684209		1687.48	0.000313434
1687.48	0.00452		962.346	-0.000432479		1687.48	0.00452		962.346	-0.000271592		1687.48	0.00452		962.346	-0.000150401		1687.48	0.00452		962.346	-0.000666202		1689.41	0.000305287
1689.41	0.0045		964.274	-0.000390409		1689.41	0.0045		964.274	-0.000247871		1689.41	0.0045		964.274	-9.72044e-05		1689.41	0.0045		964.274	-0.000652548		1691.34	0.000302573
1691.34	0.00448		966.203	-0.000347256		1691.34	0.00448		966.203	-0.000230254		1691.34	0.00448		966.203	-7.36559e-05		1691.34	0.00448		966.203	-0.000641004		1693.27	0.000307284
1693.27	0.00446		968.131	-0.0003086		1693.27	0.00446		968.131	-0.000212569		1693.27	0.00446		968.131	-6.19231e-05		1693.27	0.00446		968.131	-0.000622871		1695.19	0.000326169
1695.19	0.00444		970.06	-0.000286888		1695.19	0.00444		970.06	-0.000187018		1695.19	0.00444		970.06	-5.32727e-05		1695.19	0.00444		970.06	-0.00058628		1697.12	0.000344183
1697.12	0.00442		971.988	-0.000268402		1697.12	0.00442		971.988	-0.0001561		1697.12	0.00442		971.988	-3.95934e-05		1697.12	0.00442		971.988	-0.000538492		1699.05	0.000347009
1699.05	0.00439		973.917	-0.000241977		1699.05	0.00439		973.917	-0.000118179		1699.05	0.00439		973.917	-7.18793e-06		1699.05	0.00439		973.917	-0.00048033		1700.98	0.000339345
1700.98	0.00437		975.845	-0.000212404		1700.98	0.00437		975.845	-7.7858e-05		1700.98	0.00437		975.845	3.59188e-05		1700.98	0.00437		975.845	-0.000419241		1702.91	0.000318697
1702.91	0.00435		977.774	-0.000180969		1702.91	0.00435		977.774	-4.33218e-05		1702.91	0.00435		977.774	8.73485e-05		1702.91	0.00435		977.774	-0.000362981		1704.84	0.00029193
1704.84	0.00432		979.702	-0.000147024		1704.84	0.00432		979.702	-2.18684e-06		1704.84	0.00432		979.702	0.000143859		1704.84	0.00432		979.702	-0.000311448		1706.77	0.000263077
1706.77	0.0043		981.631	-0.000114943		1706.77	0.0043		981.631	5.97647e-05		1706.77	0.0043		981.631	0.000198604		1706.77	0.0043		981.631	-0.000273997		1708.69	0.000237441
1708.69	0.00428		983.559	-7.09342e-05		1708.69	0.00428		983.559	0.000128844		1708.69	0.00428		983.559	0.000260014		1708.69	0.00428		983.559	-0.000230022		1710.62	0.000220339
1710.62	0.00425		985.488	4.34722e-06		1710.62	0.00425		985.488	0.000197707		1710.62	0.00425		985.488	0.000334102		1710.62	0.00425		985.488	-0.000156653		1712.55	0.000215553
1712.55	0.00423		987.417	8.98688e-05		1712.55	0.00423		987.417	0.000261539		1712.55	0.00423		987.417	0.000421272		1712.55	0.00423		987.417	-7.00397e-05		1714.48	0.000236448
1714.48	0.0042		989.345	0.000167549		1714.48	0.0042		989.345	0.000303955		1714.48	0.0042		989.345	0.000528379		1714.48	0.0042		989.345	1.82287e-05		1716.41	0.000260263
1716.41	0.00417		991.274	0.00024788		1716.41	0.00417		991.274	0.000352325		1716.41	0.00417		991.274	0.000642082		1716.41	0.00417		991.274	0.000117344		1718.34	0.000267288
1718.34	0.00415		993.202	0.000333538		1718.34	0.00415		993.202	0.000432913		1718.34	0.00415		993.202	0.00075115		1718.34	0.00415		993.202	0.000234135		1720.27	0.000262253
1720.27	0.00412		995.131	0.000429895		1720.27	0.00412		995.131	0.000532658		1720.27	0.00412		995.131	0.000856099		1720.27	0.00412		995.131	0.000364097		1722.19	0.000235825
1722.19	0.00409		997.059	0.000545417		1722.19	0.00409		997.059	0.000648286		1722.19	0.00409		997.059	0.000950234		1722.19	0.00409		997.059	0.000507146		1724.12	0.000210909
1724.12	0.00406		998.988	0.000673508		1724.12	0.00406		998.988	0.000776693		1724.12	0.00406		998.988	0.00104		1724.12	0.00406		998.988	0.000656849		1726.05	0.000211028
1726.05	0.00403		1000.92	0.000811659		1726.05	0.00403		1000.92	0.000914101		1726.05	0.00403		1000.92	0.00114		1726.05	0.00403		1000.92	0.000806104		1727.98	0.000225239
1727.98	0.00401		1002.85	0.000956074		1727.98	0.00401		1002.85	0.00106		1727.98	0.00401		1002.85	0.00125		1727.98	0.00401		1002.85	0.000956838		1729.91	0.000258409
1729.91	0.00398		1004.77	0.00111		1729.91	0.00398		1004.77	0.00121		1729.91	0.00398		1004.77	0.00139		1729.91	0.00398		1004.77	0.00111		1731.84	0.000286512
1731.84	0.00395		1006.7	0.00125		1731.84	0.00395		1006.7	0.00137		1731.84	0.00395		1006.7	0.00153		1731.84	0.00395		1006.7	0.00126		1733.77	0.000280618
1733.77	0.00392		1008.63	0.00135		1733.77	0.00392		1008.63	0.00151		1733.77	0.00392		1008.63	0.00167		1733.77	0.00392		1008.63	0.00142		1735.69	0.00026061
1735.69	0.00389		1010.56	0.00145		1735.69	0.00389		1010.56	0.00163		1735.69	0.00389		1010.56	0.00179		1735.69	0.00389		1010.56	0.00157		1737.62	0.000235113
1737.62	0.00386		1012.49	0.00154		1737.62	0.00386		1012.49	0.00173		1737.62	0.00386		1012.49	0.00188		1737.62	0.00386		1012.49	0.00171		1739.55	0.00020894
1739.55	0.00383		1014.42	0.00165		1739.55	0.00383		1014.42	0.00183		1739.55	0.00383		1014.42	0.00194		1739.55	0.00383		1014.42	0.00184		1741.48	0.000194075
1741.48	0.00379		1016.35	0.0018		1741.48	0.00379		1016.35	0.00191		1741.48	0.00379		1016.35	0.002		1741.48	0.00379		1016.35	0.00195		1743.41	0.000178219
1743.41	0.00376		1018.27	0.00197		1743.41	0.00376		1018.27	0.00201		1743.41	0.00376		1018.27	0.00206		1743.41	0.00376		1018.27	0.00205		1745.34	0.000149722
1745.34	0.00373		1020.2	0.00212		1745.34	0.00373		1020.2	0.00215		1745.34	0.00373		1020.2	0.00215		1745.34	0.00373		1020.2	0.00214		1747.27	0.000118124
1747.27	0.0037		1022.13	0.00225		1747.27	0.0037		1022.13	0.00229		1747.27	0.0037		1022.13	0.00224		1747.27	0.0037		1022.13	0.00221		1749.19	8.64818e-05
1749.19	0.00366		1024.06	0.00232		1749.19	0.00366		1024.06	0.00239		1749.19	0.00366		1024.06	0.00233		1749.19	0.00366		1024.06	0.00229		1751.12	6.15337e-05
1751.12	0.00363		1025.99	0.00236		1751.12	0.00363		1025.99	0.00245		1751.12	0.00363		1025.99	0.00241		1751.12	0.00363		1025.99	0.00235		1753.05	5.57018e-05
1753.05	0.0036		1027.92	0.00234		1753.05	0.0036		1027.92	0.00245		1753.05	0.0036		1027.92	0.00246		1753.05	0.0036		1027.92	0.00241		1754.98	5.51593e-05
1754.98	0.00356		1029.85	0.00231		1754.98	0.00356		1029.85	0.00243		1754.98	0.00356		1029.85	0.00249		1754.98	0.00356		1029.85	0.00243		1756.91	4.94503e-05
1756.91	0.00353		1031.77	0.00227		1756.91	0.00353		1031.77	0.00247		1756.91	0.00353		1031.77	0.00251		1756.91	0.00353		1031.77	0.0024		1758.84	4.0918e-05
1758.84	0.0035		1033.7	0.00224		1758.84	0.0035		1033.7	0.00251		1758.84	0.0035		1033.7	0.00251		1758.84	0.0035		1033.7	0.00234		1760.76	2.58807e-05
1760.76	0.00346		1035.63	0.00225		1760.76	0.00346		1035.63	0.00255		1760.76	0.00346		1035.63	0.00254		1760.76	0.00346		1035.63	0.00231		1762.69	1.10748e-05
1762.69	0.00343		1037.56	0.00225		1762.69	0.00343		1037.56	0.00257		1762.69	0.00343		1037.56	0.00254		1762.69	0.00343		1037.56	0.0023		1764.62	2.79822e-06
1764.62	0.00339		1039.49	0.00222		1764.62	0.00339		1039.49	0.00253		1764.62	0.00339		1039.49	0.00246		1764.62	0.00339		1039.49	0.00231		1766.55	-1.24037e-06
1766.55	0.00335		1041.42	0.00218		1766.55	0.00335		1041.42	0.00248		1766.55	0.00335		1041.42	0.00234		1766.55	0.00335		1041.42	0.00231		1768.48	-5.52036e-07
1768.48	0.00332		1043.34	0.00215		1768.48	0.00332		1043.34	0.00244		1768.48	0.00332		1043.34	0.00223		1768.48	0.00332		1043.34	0.00226		1770.41	4.07414e-06
1770.41	0.00328		1045.27	0.00217		1770.41	0.00328		1045.27	0.00237		1770.41	0.00328		1045.27	0.00216		1770.41	0.00328		1045.27	0.00217		1772.34	1.42703e-05
1772.34	0.00325		1047.2	0.0023		1772.34	0.00325		1047.2	0.00222		1772.34	0.00325		1047.2	0.00219		1772.34	0.00325		1047.2	0.00205		1774.26	2.31141e-05
1774.26	0.00321		1049.13	0.00242		1774.26	0.00321		1049.13	0.00207		1774.26	0.00321		1049.13	0.00228		1774.26	0.00321		1049.13	0.00194		1776.19	2.41982e-05
1776.19	0.00318		1051.06	0.00245		1776.19	0.00318		1051.06	0.00198		1776.19	0.00318		1051.06	0.00238		1776.19	0.00318		1051.06	0.00188		1778.12	1.81726e-05
1778.12	0.00315		1052.99	0.00241		1778.12	0.00315		1052.99	0.00194		1778.12	0.00315		1052.99	0.00247		1778.12	0.00315		1052.99	0.00186		1780.05	-1.67953e-06
1780.05	0.00311		1054.92	0.00231		1780.05	0.00311		1054.92	0.00195		1780.05	0.00311		1054.92	0.00247		1780.05	0.00311		1054.92	0.00185		1781.98	-2.00403e-05
1781.98	0.00308		1056.84	0.00221		1781.98	0.00308		1056.84	0.00197		1781.98	0.00308		1056.84	0.00245		1781.98	0.00308		1056.84	0.00187		1783.91	-2.17914e-05
1783.91	0.00305		1058.77	0.00216		1783.91	0.00305		1058.77	0.00193		1783.91	0.00305		1058.77	0.00242		1783.91	0.00305		1058.77	0.002		1785.84	-1.3763e-05
1785.84	0.00302		1060.7	0.00212		1785.84	0.00302		1060.7	0.00188		1785.84	0.00302		1060.7	0.00239		1785.84	0.00302		1060.7	0.00213		1787.76	8.31631e-06
1787.76	0.00299		1062.63	0.00204		1787.76	0.00299		1062.63	0.00183		1787.76	0.00299		1062.63	0.00231		1787.76	0.00299		1062.63	0.00218		1789.69	2.70472e-05
1789.69	0.00295		1064.56	0.00195		1789.69	0.00295		1064.56	0.0018		1789.69	0.00295		1064.56	0.00225		1789.69	0.00295		1064.56	0.0022		1791.62	2.02611e-05
1791.62	0.00292		1066.49	0.00191		1791.62	0.00292		1066.49	0.00181		1791.62	0.00292		1066.49	0.00225		1791.62	0.00292		1066.49	0.00218		1793.55	6.30302e-06
1793.55	0.0029		1068.42	0.00187		1793.55	0.0029		1068.42	0.00183		1793.55	0.0029		1068.42	0.00233		1793.55	0.0029		1068.42	0.00216		1795.48	-4.19695e-06
1795.48	0.00287		1070.34	0.0018		1795.48	0.00287		1070.34	0.00185		1795.48	0.00287		1070.34	0.00257		1795.48	0.00287		1070.34	0.00215		1797.41	-1.09563e-05
1797.41	0.00284		1072.27	0.00168		1797.41	0.00284		1072.27	0.00188		1797.41	0.00284		1072.27	0.00281		1797.41	0.00284		1072.27	0.00217		1799.34	-6.7191e-06
1799.34	0.00281		1074.2	0.00148		1799.34	0.00281		1074.2	0.00193		1799.34	0.00281		1074.2	0.00293		1799.34	0.00281		1074.2	0.00227		1801.26	-1.4385e-06
1801.26	0.00278		1076.13	0.00127		1801.26	0.00278		1076.13	0.00193		1801.26	0.00278		1076.13	0.00297		1801.26	0.00278		1076.13	0.00232		--	--
--	--		1078.06	0.00115		--	--		1078.06	0.00178		--	--		1078.06	0.00288		--	--		1078.06	0.00221		--	--
--	--		1079.99	0.00112		--	--		1079.99	0.00161		--	--		1079.99	0.00274		--	--		1079.99	0.002		--	--
--	--		1081.92	0.0013		--	--		1081.92	0.00153		--	--		1081.92	0.00265		--	--		1081.92	0.00173		--	--
--	--		1083.84	0.00154		--	--		1083.84	0.00148		--	--		1083.84	0.00253		--	--		1083.84	0.00149
--	--		1085.77	0.0017		--	--		1085.77	0.00145		--	--		1085.77	0.00233		--	--		1085.77	0.00146
--	--		1087.7	0.00177		--	--		1087.7	0.00142		--	--		1087.7	0.00211		--	--		1087.7	0.00149
--	--		1089.63	0.00161		--	--		1089.63	0.00137		--	--		1089.63	0.00189		--	--		1089.63	0.00152
--	--		1091.56	0.00139		--	--		1091.56	0.00132		--	--		1091.56	0.00169		--	--		1091.56	0.00153
--	--		1093.49	0.0012		--	--		1093.49	0.00131		--	--		1093.49	0.00155		--	--		1093.49	0.0015
--	--		1095.41	0.00109		--	--		1095.41	0.00126		--	--		1095.41	0.00148		--	--		1095.41	0.00145
--	--		1097.34	0.00122		--	--		1097.34	0.00104		--	--		1097.34	0.0015		--	--		1097.34	0.00143
--	--		1099.27	0.0014		--	--		1099.27	0.000827781		--	--		1099.27	0.00157		--	--		1099.27	0.00142
--	--		1101.2	0.00153		--	--		1101.2	0.00076142		--	--		1101.2	0.00163		--	--		1101.2	0.00138
--	--		1103.13	0.00158		--	--		1103.13	0.00079007		--	--		1103.13	0.00167		--	--		1103.13	0.00133
--	--		1105.06	0.00141		--	--		1105.06	0.000950288		--	--		1105.06	0.00162		--	--		1105.06	0.00129
--	--		1106.99	0.00119		--	--		1106.99	0.00112		--	--		1106.99	0.00153		--	--		1106.99	0.0012
--	--		1108.91	0.00105		--	--		1108.91	0.00118		--	--		1108.91	0.00145		--	--		1108.91	0.000983131
--	--		1110.84	0.000953982		--	--		1110.84	0.00116		--	--		1110.84	0.00137		--	--		1110.84	0.000764711
--	--		1112.77	0.000974243		--	--		1112.77	0.00108		--	--		1112.77	0.00132		--	--		1112.77	0.00065293
--	--		1114.7	0.001		--	--		1114.7	0.000964409		--	--		1114.7	0.00127		--	--		1114.7	0.000611223
--	--		1116.63	0.0009404		--	--		1116.63	0.000831094		--	--		1116.63	0.00117		--	--		1116.63	0.000663378
--	--		1118.56	0.000850688		--	--		1118.56	0.000717646		--	--		1118.56	0.00106		--	--		1118.56	0.000737261
--	--		1120.49	0.000768362		--	--		1120.49	0.000677887		--	--		1120.49	0.000946846		--	--		1120.49	0.000756839
--	--		1122.41	0.000699526		--	--		1122.41	0.000676627		--	--		1122.41	0.00086244		--	--		1122.41	0.000757608
--	--		1124.34	0.000666709		--	--		1124.34	0.000700671		--	--		1124.34	0.000839349		--	--		1124.34	0.000748982
--	--		1126.27	0.000653265		--	--		1126.27	0.000737859		--	--		1126.27	0.000840462		--	--		1126.27	0.000733179
--	--		1128.2	0.000657559		--	--		1128.2	0.000777858		--	--		1128.2	0.000843271		--	--		1128.2	0.000719834
--	--		1130.13	0.000657081		--	--		1130.13	0.000801987		--	--		1130.13	0.000841193		--	--		1130.13	0.000696107
--	--		1132.06	0.000618362		--	--		1132.06	0.000781891		--	--		1132.06	0.000813476		--	--		1132.06	0.00064274
--	--		1133.99	0.000572635		--	--		1133.99	0.000736266		--	--		1133.99	0.000780112		--	--		1133.99	0.000588627
--	--		1135.91	0.000535251		--	--		1135.91	0.000661356		--	--		1135.91	0.000756522		--	--		1135.91	0.000565327
--	--		1137.84	0.000520383		--	--		1137.84	0.000596159		--	--		1137.84	0.000735668		--	--		1137.84	0.000545596
--	--		1139.77	0.000558478		--	--		1139.77	0.000591855		--	--		1139.77	0.000714626		--	--		1139.77	0.000507293
--	--		1141.7	0.000616067		--	--		1141.7	0.000608137		--	--		1141.7	0.000696472		--	--		1141.7	0.000466679
--	--		1143.63	0.000673453		--	--		1143.63	0.000625943		--	--		1143.63	0.000684338		--	--		1143.63	0.000431019
--	--		1145.56	0.00071977		--	--		1145.56	0.000632724		--	--		1145.56	0.000675134		--	--		1145.56	0.000405153
--	--		1147.49	0.000731104		--	--		1147.49	0.000596934		--	--		1147.49	0.000668924		--	--		1147.49	0.000400499
--	--		1149.41	0.000726906		--	--		1149.41	0.000556511		--	--		1149.41	0.000659371		--	--		1149.41	0.000404589
--	--		1151.34	0.000719619		--	--		1151.34	0.000543902		--	--		1151.34	0.000635377		--	--		1151.34	0.000409241
--	--		1153.27	0.000706362		--	--		1153.27	0.000544037		--	--		1153.27	0.000611289		--	--		1153.27	0.000413013
--	--		1155.2	0.000688528		--	--		1155.2	0.000557909		--	--		1155.2	0.000598446		--	--		1155.2	0.00040518
--	--		1157.13	0.000665742		--	--		1157.13	0.000569782		--	--		1157.13	0.000594765		--	--		1157.13	0.000405419
--	--		1159.06	0.000636725		--	--		1159.06	0.000560619		--	--		1159.06	0.000605373		--	--		1159.06	0.000441304
--	--		1160.99	0.000605582		--	--		1160.99	0.000541317		--	--		1160.99	0.000619983		--	--		1160.99	0.000478421
--	--		1162.91	0.000571898		--	--		1162.91	0.00051326		--	--		1162.91	0.000627855		--	--		1162.91	0.000489153
--	--		1164.84	0.000547952		--	--		1164.84	0.000485951		--	--		1164.84	0.000635479		--	--		1164.84	0.000480676
--	--		1166.77	0.000552874		--	--		1166.77	0.000472699		--	--		1166.77	0.000648055		--	--		1166.77	0.00044146
--	--		1168.7	0.000565701		--	--		1168.7	0.000463461		--	--		1168.7	0.000658707		--	--		1168.7	0.000400013
--	--		1170.63	0.000572776		--	--		1170.63	0.000450637		--	--		1170.63	0.000663639		--	--		1170.63	0.000387723
--	--		1172.56	0.000571308		--	--		1172.56	0.00044021		--	--		1172.56	0.000658807		--	--		1172.56	0.000384425
--	--		1174.49	0.000549269		--	--		1174.49	0.000437177		--	--		1174.49	0.00063563		--	--		1174.49	0.00038543
--	--		1176.41	0.000520715		--	--		1176.41	0.000436893		--	--		1176.41	0.000603923		--	--		1176.41	0.000375704
--	--		1178.34	0.000493605		--	--		1178.34	0.000435591		--	--		1178.34	0.000568514		--	--		1178.34	0.000326987
--	--		1180.27	0.000474208		--	--		1180.27	0.000435633		--	--		1180.27	0.000535776		--	--		1180.27	0.000274271
--	--		1182.2	0.000477595		--	--		1182.2	0.000441085		--	--		1182.2	0.000514605		--	--		1182.2	0.000244318
--	--		1184.13	0.00048532		--	--		1184.13	0.000443062		--	--		1184.13	0.000502271		--	--		1184.13	0.000233558
--	--		1186.06	0.000482944		--	--		1186.06	0.000431095		--	--		1186.06	0.000503942		--	--		1186.06	0.000255937
--	--		1187.99	0.000473512		--	--		1187.99	0.000414008		--	--		1187.99	0.000504825		--	--		1187.99	0.000285676
--	--		1189.91	0.000452522		--	--		1189.91	0.000398377		--	--		1189.91	0.000490424		--	--		1189.91	0.000299782
--	--		1191.84	0.00042817		--	--		1191.84	0.000380479		--	--		1191.84	0.00046502		--	--		1191.84	0.000303846
--	--		1193.77	0.000407141		--	--		1193.77	0.000354777		--	--		1193.77	0.000423049		--	--		1193.77	0.000290869
--	--		1195.7	0.000389466		--	--		1195.7	0.000333291		--	--		1195.7	0.000379551		--	--		1195.7	0.00027563
--	--		1197.63	0.000377809		--	--		1197.63	0.000329133		--	--		1197.63	0.000349091		--	--		1197.63	0.00027776
--	--		1199.56	0.000370961		--	--		1199.56	0.00033349		--	--		1199.56	0.000327521		--	--		1199.56	0.000275696
--	--		1201.48	0.000370056		--	--		1201.48	0.000345869		--	--		1201.48	0.000316578		--	--		1201.48	0.000248049
--	--		1203.41	0.000370729		--	--		1203.41	0.000354414		--	--		1203.41	0.000313163		--	--		1203.41	0.000213933
--	--		1205.34	0.000369908		--	--		1205.34	0.000344051		--	--		1205.34	0.000315905		--	--		1205.34	0.000182889
--	--		1207.27	0.00036486		--	--		1207.27	0.00032394		--	--		1207.27	0.000321353		--	--		1207.27	0.000162255
--	--		1209.2	0.000348963		--	--		1209.2	0.000298085		--	--		1209.2	0.000324089		--	--		1209.2	0.000168552
--	--		1211.13	0.000330804		--	--		1211.13	0.000266877		--	--		1211.13	0.000328648		--	--		1211.13	0.000183767
--	--		1213.06	0.000316025		--	--		1213.06	0.000226784		--	--		1213.06	0.000341046		--	--		1213.06	0.000199867
--	--		1214.98	0.00030683		--	--		1214.98	0.000193579		--	--		1214.98	0.000351429		--	--		1214.98	0.000203424
--	--		1216.91	0.000312314		--	--		1216.91	0.000184823		--	--		1216.91	0.000352212		--	--		1216.91	0.000169357
--	--		1218.84	0.000317441		--	--		1218.84	0.000191623		--	--		1218.84	0.000342609		--	--		1218.84	0.000124602
--	--		1220.77	0.000308635		--	--		1220.77	0.000219064		--	--		1220.77	0.000316152		--	--		1220.77	8.996e-05
--	--		1222.7	0.000290617		--	--		1222.7	0.000242775		--	--		1222.7	0.000282294		--	--		1222.7	5.87506e-05
--	--		1224.63	0.000260922		--	--		1224.63	0.000233778		--	--		1224.63	0.000247213		--	--		1224.63	2.89251e-05
--	--		1226.56	0.000227525		--	--		1226.56	0.000210982		--	--		1226.56	0.000214264		--	--		1226.56	7.38895e-06
--	--		1228.48	0.000200126		--	--		1228.48	0.000185275		--	--		1228.48	0.000189717		--	--		1228.48	5.77135e-06
--	--		1230.41	0.000171072		--	--		1230.41	0.000151747		--	--		1230.41	0.000171005		--	--		1230.41	7.85284e-06
--	--		1232.34	0.000130152		--	--		1232.34	0.0001034		--	--		1232.34	0.000155801		--	--		1232.34	5.69289e-07
--	--		1234.27	9.47406e-05		--	--		1234.27	5.7392e-05		--	--		1234.27	0.000149659		--	--		1234.27	-1.39161e-05
--	--		1236.2	8.52617e-05		--	--		1236.2	3.27702e-05		--	--		1236.2	0.000162217		--	--		1236.2	-3.98147e-05
--	--		1238.13	8.23459e-05		--	--		1238.13	1.68656e-05		--	--		1238.13	0.000178894		--	--		1238.13	-7.10667e-05
--	--		1240.06	7.23438e-05		--	--		1240.06	4.0298e-06		--	--		1240.06	0.000191708		--	--		1240.06	-0.000104028
--	--		1241.98	5.85187e-05		--	--		1241.98	-7.7533e-06		--	--		1241.98	0.000190496		--	--		1241.98	-0.000135663
--	--		1243.91	4.0773e-05		--	--		1243.91	-1.96466e-05		--	--		1243.91	0.000158894		--	--		1243.91	-0.000159052
--	--		1245.84	1.55401e-05		--	--		1245.84	-3.98584e-05		--	--		1245.84	0.000107533		--	--		1245.84	-0.000182199
--	--		1247.77	-2.16465e-05		--	--		1247.77	-8.0634e-05		--	--		1247.77	3.11867e-05		--	--		1247.77	-0.00020985
--	--		1249.7	-6.81845e-05		--	--		1249.7	-0.000131025		--	--		1249.7	-3.89308e-05		--	--		1249.7	-0.000244858
--	--		1251.63	-0.000125234		--	--		1251.63	-0.000184277		--	--		1251.63	-6.00887e-05		--	--		1251.63	-0.000295018
--	--		1253.56	-0.000185975		--	--		1253.56	-0.000240056		--	--		1253.56	-7.20606e-05		--	--		1253.56	-0.000350251
--	--		1255.48	-0.000244009		--	--		1255.48	-0.000297334		--	--		1255.48	-0.000100249		--	--		1255.48	-0.000404022
--	--		1257.41	-0.00029923		--	--		1257.41	-0.000351443		--	--		1257.41	-0.000145037		--	--		1257.41	-0.000453501
--	--		1259.34	-0.00034804		--	--		1259.34	-0.000397892		--	--		1259.34	-0.000224777		--	--		1259.34	-0.000487871
--	--		1261.27	-0.000394513		--	--		1261.27	-0.00043513		--	--		1261.27	-0.000310951		--	--		1261.27	-0.000524559
--	--		1263.2	-0.000446499		--	--		1263.2	-0.000458946		--	--		1263.2	-0.000380824		--	--		1263.2	-0.000586093
--	--		1265.13	-0.000489081		--	--		1265.13	-0.00047283		--	--		1265.13	-0.000435395		--	--		1265.13	-0.000646361
--	--		1267.06	-0.000504784		--	--		1267.06	-0.000475333		--	--		1267.06	-0.000468492		--	--		1267.06	-0.000685396
--	--		1268.98	-0.000509137		--	--		1268.98	-0.000477067		--	--		1268.98	-0.000478887		--	--		1268.98	-0.000707299
--	--		1270.91	-0.00051122		--	--		1270.91	-0.000493057		--	--		1270.91	-0.000457961		--	--		1270.91	-0.000708193
--	--		1272.84	-0.00051291		--	--		1272.84	-0.000508608		--	--		1272.84	-0.000421724		--	--		1272.84	-0.000692049
--	--		1274.77	-0.000522936		--	--		1274.77	-0.0005141		--	--		1274.77	-0.000379549		--	--		1274.77	-0.00065435
--	--		1276.7	-0.000529821		--	--		1276.7	-0.000509336		--	--		1276.7	-0.000342736		--	--		1276.7	-0.000616683
--	--		1278.63	-0.000523521		--	--		1278.63	-0.000487219		--	--		1278.63	-0.000331521		--	--		1278.63	-0.000602857
--	--		1280.56	-0.000508475		--	--		1280.56	-0.00045883		--	--		1280.56	-0.000328466		--	--		1280.56	-0.000601695
--	--		1282.48	-0.000483038		--	--		1282.48	-0.000431373		--	--		1282.48	-0.000322668		--	--		1282.48	-0.000612804
--	--		1284.41	-0.00045542		--	--		1284.41	-0.000409377		--	--		1284.41	-0.000314759		--	--		1284.41	-0.000627635
--	--		1286.34	-0.0004332		--	--		1286.34	-0.000403865		--	--		1286.34	-0.000300442		--	--		1286.34	-0.00063644
--	--		1288.27	-0.000416626		--	--		1288.27	-0.000402558		--	--		1288.27	-0.000283601		--	--		1288.27	-0.000642424
--	--		1290.2	-0.000411057		--	--		1290.2	-0.000394648		--	--		1290.2	-0.000267647		--	--		1290.2	-0.000645293
--	--		1292.13	-0.000408748		--	--		1292.13	-0.000386734		--	--		1292.13	-0.000249693		--	--		1292.13	-0.000645799
--	--		1294.06	-0.000402947		--	--		1294.06	-0.000383395		--	--		1294.06	-0.000226592		--	--		1294.06	-0.000644374
--	--		1295.98	-0.000396036		--	--		1295.98	-0.000379881		--	--		1295.98	-0.000202534		--	--		1295.98	-0.000641697
--	--		1297.91	-0.000387864		--	--		1297.91	-0.000372536		--	--		1297.91	-0.000177866		--	--		1297.91	-0.000638876
--	--		1299.84	-0.000379285		--	--		1299.84	-0.000362666		--	--		1299.84	-0.000160969		--	--		1299.84	-0.000635046
--	--		1301.77	-0.000372996		--	--		1301.77	-0.000348128		--	--		1301.77	-0.000166278		--	--		1301.77	-0.000629246
--	--		1303.7	-0.000363328		--	--		1303.7	-0.000335617		--	--		1303.7	-0.000175972		--	--		1303.7	-0.000622871
--	--		1305.63	-0.000340896		--	--		1305.63	-0.000331963		--	--		1305.63	-0.000175625		--	--		1305.63	-0.000614272
--	--		1307.56	-0.00031956		--	--		1307.56	-0.000334624		--	--		1307.56	-0.000169481		--	--		1307.56	-0.000611621
--	--		1309.48	-0.000314496		--	--		1309.48	-0.000345881		--	--		1309.48	-0.000153441		--	--		1309.48	-0.00062964
--	--		1311.41	-0.000312375		--	--		1311.41	-0.000358097		--	--		1311.41	-0.000138114		--	--		1311.41	-0.000647023
--	--		1313.34	-0.000301299		--	--		1313.34	-0.000364479		--	--		1313.34	-0.000135539		--	--		1313.34	-0.000643063
--	--		1315.27	-0.000292144		--	--		1315.27	-0.000364785		--	--		1315.27	-0.000137319		--	--		1315.27	-0.000630679
--	--		1317.2	-0.000295327		--	--		1317.2	-0.000355921		--	--		1317.2	-0.000141118		--	--		1317.2	-0.000615294
--	--		1319.13	-0.000300323		--	--		1319.13	-0.000339657		--	--		1319.13	-0.000140797		--	--		1319.13	-0.000598684
--	--		1321.06	-0.000300884		--	--		1321.06	-0.000313457		--	--		1321.06	-0.000126268		--	--		1321.06	-0.000586203
--	--		1322.98	-0.000294594		--	--		1322.98	-0.000287144		--	--		1322.98	-0.000107043		--	--		1322.98	-0.000572543
--	--		1324.91	-0.000275339		--	--		1324.91	-0.000271927		--	--		1324.91	-9.09311e-05		--	--		1324.91	-0.000551189
--	--		1326.84	-0.000247971		--	--		1326.84	-0.000261117		--	--		1326.84	-7.2955e-05		--	--		1326.84	-0.000531112
--	--		1328.77	-0.000212179		--	--		1328.77	-0.000251321		--	--		1328.77	-4.82981e-05		--	--		1328.77	-0.000520613
--	--		1330.7	-0.00017733		--	--		1330.7	-0.000243864		--	--		1330.7	-2.42866e-05		--	--		1330.7	-0.000515194
--	--		1332.63	-0.000151073		--	--		1332.63	-0.000240901		--	--		1332.63	-8.05574e-06		--	--		1332.63	-0.000515723
--	--		1334.56	-0.000138246		--	--		1334.56	-0.000236546		--	--		1334.56	4.63879e-06		--	--		1334.56	-0.000514399
--	--		1336.48	-0.000153946		--	--		1336.48	-0.000225574		--	--		1336.48	1.68159e-05		--	--		1336.48	-0.000500253
--	--		1338.41	-0.000175045		--	--		1338.41	-0.000208164		--	--		1338.41	2.50169e-05		--	--		1338.41	-0.000483653
--	--		1340.34	-0.000182686		--	--		1340.34	-0.00017928		--	--		1340.34	2.41719e-05		--	--		1340.34	-0.000474179
--	--		1342.27	-0.000179152		--	--		1342.27	-0.000149343		--	--		1342.27	2.21341e-05		--	--		1342.27	-0.000463232
--	--		1344.2	-0.000155403		--	--		1344.2	-0.000129583		--	--		1344.2	2.52944e-05		--	--		1344.2	-0.000444144
--	--		1346.13	-0.000126554		--	--		1346.13	-0.000112542		--	--		1346.13	3.29696e-05		--	--		1346.13	-0.000420698
--	--		1348.06	-0.000108143		--	--		1348.06	-9.69441e-05		--	--		1348.06	4.4857e-05		--	--		1348.06	-0.000393557
--	--		1349.98	-8.98502e-05		--	--		1349.98	-7.54728e-05		--	--		1349.98	6.62069e-05		--	--		1349.98	-0.000365414
--	--		1351.91	-6.3486e-05		--	--		1351.91	-3.29263e-05		--	--		1351.91	0.000108444		--	--		1351.91	-0.000338523
--	--		1353.84	-3.82019e-05		--	--		1353.84	8.31672e-06		--	--		1353.84	0.000152742		--	--		1353.84	-0.000314858
--	--		1355.77	-2.40281e-05		--	--		1355.77	2.91066e-05		--	--		1355.77	0.000180367		--	--		1355.77	-0.000300526
--	--		1357.7	-1.01389e-05		--	--		1357.7	3.49578e-05		--	--		1357.7	0.000202463		--	--		1357.7	-0.000285389
--	--		1359.63	1.11681e-05		--	--		1359.63	1.55032e-05		--	--		1359.63	0.000224013		--	--		1359.63	-0.000260308
--	--		1361.56	3.92325e-05		--	--		1361.56	-7.62082e-07		--	--		1361.56	0.000244764		--	--		1361.56	-0.000228399
--	--		1363.48	7.96272e-05		--	--		1363.48	1.76151e-05		--	--		1363.48	0.000267557		--	--		1363.48	-0.000184133
--	--		1365.41	0.000121354		--	--		1365.41	5.13939e-05		--	--		1365.41	0.000288097		--	--		1365.41	-0.000144308
--	--		1367.34	0.000156069		--	--		1367.34	9.59412e-05		--	--		1367.34	0.000300692		--	--		1367.34	-0.000130343
--	--		1369.27	0.00018138		--	--		1369.27	0.000138887		--	--		1369.27	0.000312367		--	--		1369.27	-0.000122844
--	--		1371.2	0.000187929		--	--		1371.2	0.000161581		--	--		1371.2	0.000329707		--	--		1371.2	-0.0001083
--	--		1373.13	0.000188275		--	--		1373.13	0.000178231		--	--		1373.13	0.000348345		--	--		1373.13	-9.04796e-05
--	--		1375.06	0.000191636		--	--		1375.06	0.000198612		--	--		1375.06	0.000366824		--	--		1375.06	-6.64905e-05
--	--		1376.98	0.000198684		--	--		1376.98	0.000217381		--	--		1376.98	0.000383		--	--		1376.98	-4.28071e-05
--	--		1378.91	0.000213164		--	--		1378.91	0.000230098		--	--		1378.91	0.000391852		--	--		1378.91	-2.8474e-05
--	--		1380.84	0.000235083		--	--		1380.84	0.000243836		--	--		1380.84	0.000400543		--	--		1380.84	-1.2889e-05
--	--		1382.77	0.000269483		--	--		1382.77	0.000265609		--	--		1382.77	0.000415878		--	--		1382.77	1.4215e-05
--	--		1384.7	0.000305006		--	--		1384.7	0.000291147		--	--		1384.7	0.000433908		--	--		1384.7	4.47995e-05
--	--		1386.63	0.000327485		--	--		1386.63	0.000319306		--	--		1386.63	0.000451184		--	--		1386.63	7.33442e-05
--	--		1388.56	0.000350401		--	--		1388.56	0.000347715		--	--		1388.56	0.000473014		--	--		1388.56	0.000102562
--	--		1390.48	0.000385081		--	--		1390.48	0.000373299		--	--		1390.48	0.000506194		--	--		1390.48	0.000133542
--	--		1392.41	0.000423825		--	--		1392.41	0.000397028		--	--		1392.41	0.000542809		--	--		1392.41	0.000165636
--	--		1394.34	0.000463196		--	--		1394.34	0.000417524		--	--		1394.34	0.000576797		--	--		1394.34	0.000198618
--	--		1396.27	0.00050174		--	--		1396.27	0.000438751		--	--		1396.27	0.000609398		--	--		1396.27	0.000232299
--	--		1398.2	0.000537558		--	--		1398.2	0.000465385		--	--		1398.2	0.000640927		--	--		1398.2	0.000265143
--	--		1400.13	0.000568555		--	--		1400.13	0.000493912		--	--		1400.13	0.000668098		--	--		1400.13	0.000300961
--	--		1402.05	0.000588909		--	--		1402.05	0.00052147		--	--		1402.05	0.000686738		--	--		1402.05	0.000345339
--	--		1403.98	0.000607905		--	--		1403.98	0.000550772		--	--		1403.98	0.000699824		--	--		1403.98	0.000391423
--	--		1405.91	0.000635556		--	--		1405.91	0.000584449		--	--		1405.91	0.000705269		--	--		1405.91	0.000434095
--	--		1407.84	0.000663851		--	--		1407.84	0.000619883		--	--		1407.84	0.000714095		--	--		1407.84	0.000473744
--	--		1409.77	0.000685699		--	--		1409.77	0.000656048		--	--		1409.77	0.000737323		--	--		1409.77	0.000506867
--	--		1411.7	0.000708354		--	--		1411.7	0.000690797		--	--		1411.7	0.000772876		--	--		1411.7	0.000540023
--	--		1413.63	0.00073783		--	--		1413.63	0.000720133		--	--		1413.63	0.000828422		--	--		1413.63	0.000581478
--	--		1415.55	0.000770752		--	--		1415.55	0.000748579		--	--		1415.55	0.000885747		--	--		1415.55	0.000622604
--	--		1417.48	0.000806079		--	--		1417.48	0.000777207		--	--		1417.48	0.000927129		--	--		1417.48	0.000653274
--	--		1419.41	0.00084282		--	--		1419.41	0.000812378		--	--		1419.41	0.000958764		--	--		1419.41	0.000686251
--	--		1421.34	0.000879686		--	--		1421.34	0.000867206		--	--		1421.34	0.000975294		--	--		1421.34	0.000733115
--	--		1423.27	0.000916526		--	--		1423.27	0.000922503		--	--		1423.27	0.000993666		--	--		1423.27	0.000787282
--	--		1425.2	0.000948541		--	--		1425.2	0.000958257		--	--		1425.2	0.00103		--	--		1425.2	0.000847088
--	--		1427.13	0.000988386		--	--		1427.13	0.000990046		--	--		1427.13	0.00108		--	--		1427.13	0.000909354
--	--		1429.05	0.00105		--	--		1429.05	0.00103		--	--		1429.05	0.00115		--	--		1429.05	0.000968622
--	--		1430.98	0.00112		--	--		1430.98	0.00107		--	--		1430.98	0.00121		--	--		1430.98	0.00103
--	--		1432.91	0.0012		--	--		1432.91	0.00113		--	--		1432.91	0.00126		--	--		1432.91	0.0011
--	--		1434.84	0.00127		--	--		1434.84	0.00119		--	--		1434.84	0.0013		--	--		1434.84	0.00117
--	--		1436.77	0.00131		--	--		1436.77	0.00125		--	--		1436.77	0.00134		--	--		1436.77	0.00125
--	--		1438.7	0.00135		--	--		1438.7	0.00131		--	--		1438.7	0.00139		--	--		1438.7	0.00133
--	--		1440.62	0.00137		--	--		1440.62	0.00135		--	--		1440.62	0.00143		--	--		1440.62	0.00137
--	--		1442.55	0.00139		--	--		1442.55	0.00139		--	--		1442.55	0.00147		--	--		1442.55	0.0014
--	--		1444.48	0.00142		--	--		1444.48	0.00144		--	--		1444.48	0.00152		--	--		1444.48	0.00143
--	--		1446.41	0.00145		--	--		1446.41	0.00148		--	--		1446.41	0.00157		--	--		1446.41	0.00146
--	--		1448.34	0.00148		--	--		1448.34	0.00151		--	--		1448.34	0.0016		--	--		1448.34	0.00149
--	--		1450.27	0.00152		--	--		1450.27	0.00154		--	--		1450.27	0.00163		--	--		1450.27	0.00153
--	--		1452.2	0.00158		--	--		1452.2	0.00155		--	--		1452.2	0.00168		--	--		1452.2	0.00156
--	--		1454.12	0.00164		--	--		1454.12	0.00158		--	--		1454.12	0.00173		--	--		1454.12	0.0016
--	--		1456.05	0.00169		--	--		1456.05	0.00164		--	--		1456.05	0.00179		--	--		1456.05	0.00166
--	--		1457.98	0.00174		--	--		1457.98	0.00171		--	--		1457.98	0.00184		--	--		1457.98	0.00173
--	--		1459.91	0.0018		--	--		1459.91	0.00177		--	--		1459.91	0.00185		--	--		1459.91	0.00179
--	--		1461.84	0.00186		--	--		1461.84	0.00182		--	--		1461.84	0.00186		--	--		1461.84	0.00184
--	--		1463.77	0.0019		--	--		1463.77	0.00186		--	--		1463.77	0.00189		--	--		1463.77	0.00187
--	--		1465.7	0.00194		--	--		1465.7	0.00188		--	--		1465.7	0.00193		--	--		1465.7	0.0019
--	--		1467.62	0.00195		--	--		1467.62	0.00188		--	--		1467.62	0.00197		--	--		1467.62	0.00194
--	--		1469.55	0.00196		--	--		1469.55	0.00188		--	--		1469.55	0.00201		--	--		1469.55	0.00198
--	--		1471.48	0.00197		--	--		1471.48	0.00192		--	--		1471.48	0.00205		--	--		1471.48	0.00203
--	--		1473.41	0.002		--	--		1473.41	0.00199		--	--		1473.41	0.0021		--	--		1473.41	0.0021
--	--		1475.34	0.00208		--	--		1475.34	0.00212		--	--		1475.34	0.00217		--	--		1475.34	0.00219
--	--		1477.27	0.00217		--	--		1477.27	0.00226		--	--		1477.27	0.00225		--	--		1477.27	0.00229
--	--		1479.2	0.00228		--	--		1479.2	0.00236		--	--		1479.2	0.00232		--	--		1479.2	0.00239
--	--		1481.12	0.00238		--	--		1481.12	0.00245		--	--		1481.12	0.0024		--	--		1481.12	0.0025
--	--		1483.05	0.00248		--	--		1483.05	0.00252		--	--		1483.05	0.00249		--	--		1483.05	0.00261
--	--		1484.98	0.00258		--	--		1484.98	0.00258		--	--		1484.98	0.0026		--	--		1484.98	0.00272
--	--		1486.91	0.00269		--	--		1486.91	0.00268		--	--		1486.91	0.00272		--	--		1486.91	0.00284
--	--		1488.84	0.00279		--	--		1488.84	0.00278		--	--		1488.84	0.00284		--	--		1488.84	0.00295
--	--		1490.77	0.00288		--	--		1490.77	0.0029		--	--		1490.77	0.00294		--	--		1490.77	0.00305
--	--		1492.7	0.00295		--	--		1492.7	0.003		--	--		1492.7	0.00303		--	--		1492.7	0.00313
--	--		1494.62	0.00301		--	--		1494.62	0.00308		--	--		1494.62	0.00311		--	--		1494.62	0.00321
--	--		1496.55	0.00307		--	--		1496.55	0.00314		--	--		1496.55	0.00318		--	--		1496.55	0.00329
--	--		1498.48	0.00316		--	--		1498.48	0.00321		--	--		1498.48	0.00324		--	--		1498.48	0.00336
--	--		1500.41	0.00325		--	--		1500.41	0.00327		--	--		1500.41	0.00329		--	--		1500.41	0.00341
--	--		1502.34	0.00334		--	--		1502.34	0.00329		--	--		1502.34	0.00333		--	--		1502.34	0.00344
--	--		1504.27	0.00341		--	--		1504.27	0.00331		--	--		1504.27	0.00336		--	--		1504.27	0.00345
--	--		1506.2	0.00344		--	--		1506.2	0.00335		--	--		1506.2	0.00341		--	--		1506.2	0.0035
--	--		1508.12	0.00346		--	--		1508.12	0.0034		--	--		1508.12	0.00346		--	--		1508.12	0.00354
--	--		1510.05	0.00347		--	--		1510.05	0.00343		--	--		1510.05	0.00351		--	--		1510.05	0.00357
--	--		1511.98	0.00348		--	--		1511.98	0.00344		--	--		1511.98	0.00354		--	--		1511.98	0.0036
--	--		1513.91	0.0035		--	--		1513.91	0.00341		--	--		1513.91	0.00355		--	--		1513.91	0.0036
--	--		1515.84	0.00351		--	--		1515.84	0.00337		--	--		1515.84	0.00355		--	--		1515.84	0.0036
--	--		1517.77	0.0035		--	--		1517.77	0.00334		--	--		1517.77	0.00354		--	--		1517.77	0.00361
--	--		1519.7	0.00349		--	--		1519.7	0.00333		--	--		1519.7	0.00353		--	--		1519.7	0.00362
--	--		1521.62	0.00349		--	--		1521.62	0.00337		--	--		1521.62	0.00353		--	--		1521.62	0.00363
--	--		1523.55	0.00349		--	--		1523.55	0.00343		--	--		1523.55	0.00355		--	--		1523.55	0.00363
--	--		1525.48	0.00351		--	--		1525.48	0.00347		--	--		1525.48	0.00357		--	--		1525.48	0.00361
--	--		1527.41	0.00352		--	--		1527.41	0.00349		--	--		1527.41	0.0036		--	--		1527.41	0.00359
--	--		1529.34	0.00352		--	--		1529.34	0.0035		--	--		1529.34	0.00363		--	--		1529.34	0.00358
--	--		1531.27	0.00351		--	--		1531.27	0.0035		--	--		1531.27	0.00365		--	--		1531.27	0.00359
--	--		1533.2	0.0035		--	--		1533.2	0.00351		--	--		1533.2	0.00367		--	--		1533.2	0.00362
--	--		1535.12	0.00349		--	--		1535.12	0.00353		--	--		1535.12	0.00369		--	--		1535.12	0.00366
--	--		1537.05	0.00349		--	--		1537.05	0.00356		--	--		1537.05	0.00372		--	--		1537.05	0.0037
--	--		1538.98	0.0035		--	--		1538.98	0.00359		--	--		1538.98	0.00376		--	--		1538.98	0.00374
--	--		1540.91	0.00356		--	--		1540.91	0.00367		--	--		1540.91	0.00381		--	--		1540.91	0.00379
--	--		1542.84	0.00363		--	--		1542.84	0.00376		--	--		1542.84	0.00387		--	--		1542.84	0.00382
--	--		1544.77	0.00371		--	--		1544.77	0.0038		--	--		1544.77	0.00392		--	--		1544.77	0.00385
--	--		1546.7	0.00378		--	--		1546.7	0.00384		--	--		1546.7	0.00395		--	--		1546.7	0.00388
--	--		1548.62	0.00385		--	--		1548.62	0.00388		--	--		1548.62	0.004		--	--		1548.62	0.00391
--	--		1550.55	0.00391		--	--		1550.55	0.00391		--	--		1550.55	0.00404		--	--		1550.55	0.00394
--	--		1552.48	0.00396		--	--		1552.48	0.00393		--	--		1552.48	0.0041		--	--		1552.48	0.00397
--	--		1554.41	0.00402		--	--		1554.41	0.00395		--	--		1554.41	0.00417		--	--		1554.41	0.00401
--	--		1556.34	0.00406		--	--		1556.34	0.00402		--	--		1556.34	0.00423		--	--		1556.34	0.00411
--	--		1558.27	0.0041		--	--		1558.27	0.0041		--	--		1558.27	0.00428		--	--		1558.27	0.00421
--	--		1560.19	0.00416		--	--		1560.19	0.00422		--	--		1560.19	0.00429		--	--		1560.19	0.0043
--	--		1562.12	0.00423		--	--		1562.12	0.00432		--	--		1562.12	0.0043		--	--		1562.12	0.00437
--	--		1564.05	0.00428		--	--		1564.05	0.00438		--	--		1564.05	0.00435		--	--		1564.05	0.0044
--	--		1565.98	0.00433		--	--		1565.98	0.00441		--	--		1565.98	0.00441		--	--		1565.98	0.00442
--	--		1567.91	0.00437		--	--		1567.91	0.00447		--	--		1567.91	0.00449		--	--		1567.91	0.00446
--	--		1569.84	0.00441		--	--		1569.84	0.00452		--	--		1569.84	0.00457		--	--		1569.84	0.0045
--	--		1571.77	0.00446		--	--		1571.77	0.00456		--	--		1571.77	0.00465		--	--		1571.77	0.00453
--	--		1573.69	0.00451		--	--		1573.69	0.00461		--	--		1573.69	0.00471		--	--		1573.69	0.00456
--	--		1575.62	0.00455		--	--		1575.62	0.00465		--	--		1575.62	0.00474		--	--		1575.62	0.0046
--	--		1577.55	0.00459		--	--		1577.55	0.00468		--	--		1577.55	0.00476		--	--		1577.55	0.00463
--	--		1579.48	0.00462		--	--		1579.48	0.00469		--	--		1579.48	0.00477		--	--		1579.48	0.00466
--	--		1581.41	0.00462		--	--		1581.41	0.00468		--	--		1581.41	0.00477		--	--		1581.41	0.00467
--	--		1583.34	0.00459		--	--		1583.34	0.00465		--	--		1583.34	0.00475		--	--		1583.34	0.00464
--	--		1585.27	0.00454		--	--		1585.27	0.0046		--	--		1585.27	0.00471		--	--		1585.27	0.00458
--	--		1587.19	0.00449		--	--		1587.19	0.00456		--	--		1587.19	0.00467		--	--		1587.19	0.00451
--	--		1589.12	0.00444		--	--		1589.12	0.00452		--	--		1589.12	0.00463		--	--		1589.12	0.00444
--	--		1591.05	0.00439		--	--		1591.05	0.00449		--	--		1591.05	0.00462		--	--		1591.05	0.00438
--	--		1592.98	0.00435		--	--		1592.98	0.00448		--	--		1592.98	0.00461		--	--		1592.98	0.00434
--	--		1594.91	0.00434		--	--		1594.91	0.00448		--	--		1594.91	0.0046		--	--		1594.91	0.00432
--	--		1596.84	0.00434		--	--		1596.84	0.00448		--	--		1596.84	0.00459		--	--		1596.84	0.00431
--	--		1598.77	0.00434		--	--		1598.77	0.00449		--	--		1598.77	0.00458		--	--		1598.77	0.00432
--	--		1600.69	0.00434		--	--		1600.69	0.00449		--	--		1600.69	0.00457		--	--		1600.69	0.00433
--	--		1602.62	0.00434		--	--		1602.62	0.00449		--	--		1602.62	0.00457		--	--		1602.62	0.00433
--	--		1604.55	0.00434		--	--		1604.55	0.00449		--	--		1604.55	0.00457		--	--		1604.55	0.00432
--	--		1606.48	0.00433		--	--		1606.48	0.00447		--	--		1606.48	0.00455		--	--		1606.48	0.00429
--	--		1608.41	0.00432		--	--		1608.41	0.00443		--	--		1608.41	0.00453		--	--		1608.41	0.00424
--	--		1610.34	0.00431		--	--		1610.34	0.00439		--	--		1610.34	0.0045		--	--		1610.34	0.0042
--	--		1612.27	0.00428		--	--		1612.27	0.00432		--	--		1612.27	0.00446		--	--		1612.27	0.00413
--	--		1614.19	0.00421		--	--		1614.19	0.00423		--	--		1614.19	0.00438		--	--		1614.19	0.00404
--	--		1616.12	0.00411		--	--		1616.12	0.00413		--	--		1616.12	0.00428		--	--		1616.12	0.00393
--	--		1618.05	0.00399		--	--		1618.05	0.00402		--	--		1618.05	0.00417		--	--		1618.05	0.00384
--	--		1619.98	0.00387		--	--		1619.98	0.00392		--	--		1619.98	0.00407		--	--		1619.98	0.00376
--	--		1621.91	0.0038		--	--		1621.91	0.00384		--	--		1621.91	0.00402		--	--		1621.91	0.00372
--	--		1623.84	0.00376		--	--		1623.84	0.00378		--	--		1623.84	0.00399		--	--		1623.84	0.00371
--	--		1625.77	0.00376		--	--		1625.77	0.00376		--	--		1625.77	0.00397		--	--		1625.77	0.0037
--	--		1627.69	0.00378		--	--		1627.69	0.00376		--	--		1627.69	0.00398		--	--		1627.69	0.0037
--	--		1629.62	0.00383		--	--		1629.62	0.00378		--	--		1629.62	0.00401		--	--		1629.62	0.00372
--	--		1631.55	0.00388		--	--		1631.55	0.0038		--	--		1631.55	0.00406		--	--		1631.55	0.00376
--	--		1633.48	0.00392		--	--		1633.48	0.00385		--	--		1633.48	0.00413		--	--		1633.48	0.00382
--	--		1635.41	0.00396		--	--		1635.41	0.00392		--	--		1635.41	0.0042		--	--		1635.41	0.00389
--	--		1637.34	0.00397		--	--		1637.34	0.00398		--	--		1637.34	0.00423		--	--		1637.34	0.00395
--	--		1639.27	0.00399		--	--		1639.27	0.00404		--	--		1639.27	0.00425		--	--		1639.27	0.00399
--	--		1641.19	0.004		--	--		1641.19	0.00405		--	--		1641.19	0.00427		--	--		1641.19	0.00399
--	--		1643.12	0.00403		--	--		1643.12	0.00404		--	--		1643.12	0.00428		--	--		1643.12	0.00398
--	--		1645.05	0.00405		--	--		1645.05	0.00405		--	--		1645.05	0.00429		--	--		1645.05	0.00398
--	--		1646.98	0.00407		--	--		1646.98	0.00406		--	--		1646.98	0.0043		--	--		1646.98	0.00398
--	--		1648.91	0.00407		--	--		1648.91	0.00405		--	--		1648.91	0.00431		--	--		1648.91	0.004
--	--		1650.84	0.00406		--	--		1650.84	0.00405		--	--		1650.84	0.00433		--	--		1650.84	0.00402
--	--		1652.77	0.00405		--	--		1652.77	0.00407		--	--		1652.77	0.00434		--	--		1652.77	0.00405
--	--		1654.69	0.00405		--	--		1654.69	0.00409		--	--		1654.69	0.00436		--	--		1654.69	0.00406
--	--		1656.62	0.00407		--	--		1656.62	0.00412		--	--		1656.62	0.00437		--	--		1656.62	0.00404
--	--		1658.55	0.0041		--	--		1658.55	0.00414		--	--		1658.55	0.00438		--	--		1658.55	0.00402
--	--		1660.48	0.00413		--	--		1660.48	0.00416		--	--		1660.48	0.00441		--	--		1660.48	0.00401
--	--		1662.41	0.00416		--	--		1662.41	0.00417		--	--		1662.41	0.00443		--	--		1662.41	0.004
--	--		1664.34	0.00417		--	--		1664.34	0.00416		--	--		1664.34	0.00444		--	--		1664.34	0.00401
--	--		1666.27	0.00418		--	--		1666.27	0.00415		--	--		1666.27	0.00445		--	--		1666.27	0.00402
--	--		1668.19	0.0042		--	--		1668.19	0.00415		--	--		1668.19	0.00446		--	--		1668.19	0.00405
--	--		1670.12	0.00422		--	--		1670.12	0.00417		--	--		1670.12	0.00448		--	--		1670.12	0.00407
--	--		1672.05	0.00423		--	--		1672.05	0.00422		--	--		1672.05	0.0045		--	--		1672.05	0.00408
--	--		1673.98	0.00424		--	--		1673.98	0.00428		--	--		1673.98	0.00451		--	--		1673.98	0.00409
--	--		1675.91	0.00423		--	--		1675.91	0.00431		--	--		1675.91	0.00451		--	--		1675.91	0.0041
--	--		1677.84	0.00423		--	--		1677.84	0.00432		--	--		1677.84	0.0045		--	--		1677.84	0.0041
--	--		1679.77	0.00426		--	--		1679.77	0.00428		--	--		1679.77	0.00451		--	--		1679.77	0.0041
--	--		1681.69	0.00428		--	--		1681.69	0.00424		--	--		1681.69	0.00451		--	--		1681.69	0.0041
--	--		1683.62	0.00427		--	--		1683.62	0.00424		--	--		1683.62	0.00452		--	--		1683.62	0.0041
--	--		1685.55	0.00424		--	--		1685.55	0.00425		--	--		1685.55	0.00452		--	--		1685.55	0.00409
--	--		1687.48	0.00421		--	--		1687.48	0.00427		--	--		1687.48	0.00449		--	--		1687.48	0.00407
--	--		1689.41	0.00418		--	--		1689.41	0.00427		--	--		1689.41	0.00447		--	--		1689.41	0.00403
--	--		1691.34	0.00416		--	--		1691.34	0.00425		--	--		1691.34	0.00446		--	--		1691.34	0.00399
--	--		1693.27	0.00414		--	--		1693.27	0.00421		--	--		1693.27	0.00445		--	--		1693.27	0.00394
--	--		1695.19	0.00413		--	--		1695.19	0.00418		--	--		1695.19	0.00444		--	--		1695.19	0.00391
--	--		1697.12	0.00411		--	--		1697.12	0.00414		--	--		1697.12	0.00441		--	--		1697.12	0.0039
--	--		1699.05	0.00409		--	--		1699.05	0.00412		--	--		1699.05	0.00438		--	--		1699.05	0.00391
--	--		1700.98	0.00407		--	--		1700.98	0.00411		--	--		1700.98	0.00435		--	--		1700.98	0.00392
--	--		1702.91	0.00406		--	--		1702.91	0.00412		--	--		1702.91	0.00434		--	--		1702.91	0.0039
--	--		1704.84	0.00406		--	--		1704.84	0.00412		--	--		1704.84	0.00434		--	--		1704.84	0.00388
--	--		1706.77	0.00406		--	--		1706.77	0.00411		--	--		1706.77	0.00433		--	--		1706.77	0.00385
--	--		1708.69	0.00405		--	--		1708.69	0.00409		--	--		1708.69	0.00431		--	--		1708.69	0.00384
--	--		1710.62	0.00405		--	--		1710.62	0.00406		--	--		1710.62	0.00431		--	--		1710.62	0.00384
--	--		1712.55	0.00403		--	--		1712.55	0.00402		--	--		1712.55	0.00429		--	--		1712.55	0.00384
--	--		1714.48	0.00398		--	--		1714.48	0.00399		--	--		1714.48	0.00426		--	--		1714.48	0.00383
--	--		1716.41	0.00393		--	--		1716.41	0.00396		--	--		1716.41	0.00422		--	--		1716.41	0.0038
--	--		1718.34	0.00387		--	--		1718.34	0.00395		--	--		1718.34	0.00416		--	--		1718.34	0.00375
--	--		1720.27	0.00383		--	--		1720.27	0.00393		--	--		1720.27	0.00411		--	--		1720.27	0.00369
--	--		1722.19	0.00381		--	--		1722.19	0.00391		--	--		1722.19	0.00408		--	--		1722.19	0.00364
--	--		1724.12	0.00381		--	--		1724.12	0.00387		--	--		1724.12	0.00406		--	--		1724.12	0.00359
--	--		1726.05	0.0038		--	--		1726.05	0.00384		--	--		1726.05	0.00405		--	--		1726.05	0.00356
--	--		1727.98	0.00379		--	--		1727.98	0.0038		--	--		1727.98	0.00403		--	--		1727.98	0.00352
--	--		1729.91	0.00375		--	--		1729.91	0.00378		--	--		1729.91	0.004		--	--		1729.91	0.00348
--	--		1731.84	0.0037		--	--		1731.84	0.00376		--	--		1731.84	0.00396		--	--		1731.84	0.00344
--	--		1733.77	0.00363		--	--		1733.77	0.00373		--	--		1733.77	0.00395		--	--		1733.77	0.00341
--	--		1735.69	0.00358		--	--		1735.69	0.00371		--	--		1735.69	0.00394		--	--		1735.69	0.00339
--	--		1737.62	0.00358		--	--		1737.62	0.0037		--	--		1737.62	0.00395		--	--		1737.62	0.00338
--	--		1739.55	0.00359		--	--		1739.55	0.00369		--	--		1739.55	0.00396		--	--		1739.55	0.00339
--	--		1741.48	0.0036		--	--		1741.48	0.0037		--	--		1741.48	0.00394		--	--		1741.48	0.00341
--	--		1743.41	0.00361		--	--		1743.41	0.00372		--	--		1743.41	0.00393		--	--		1743.41	0.00343
--	--		1745.34	0.0036		--	--		1745.34	0.00372		--	--		1745.34	0.00392		--	--		1745.34	0.00344
--	--		1747.27	0.00359		--	--		1747.27	0.00371		--	--		1747.27	0.00391		--	--		1747.27	0.00344
--	--		1749.19	0.00357		--	--		1749.19	0.00368		--	--		1749.19	0.0039		--	--		1749.19	0.00342
--	--		1751.12	0.00356		--	--		1751.12	0.00363		--	--		1751.12	0.00388		--	--		1751.12	0.00339
--	--		1753.05	0.00355		--	--		1753.05	0.00359		--	--		1753.05	0.00384		--	--		1753.05	0.00336
--	--		1754.98	0.00355		--	--		1754.98	0.00355		--	--		1754.98	0.00381		--	--		1754.98	0.00332
--	--		1756.91	0.00354		--	--		1756.91	0.00352		--	--		1756.91	0.00377		--	--		1756.91	0.00329
--	--		1758.84	0.00351		--	--		1758.84	0.00349		--	--		1758.84	0.00374		--	--		1758.84	0.00326
--	--		1760.76	0.00348		--	--		1760.76	0.00347		--	--		1760.76	0.00371		--	--		1760.76	0.0032
--	--		1762.69	0.00344		--	--		1762.69	0.00345		--	--		1762.69	0.00369		--	--		1762.69	0.00315
--	--		1764.62	0.0034		--	--		1764.62	0.00342		--	--		1764.62	0.00367		--	--		1764.62	0.00312
--	--		1766.55	0.00336		--	--		1766.55	0.0034		--	--		1766.55	0.00364		--	--		1766.55	0.00309
--	--		1768.48	0.00332		--	--		1768.48	0.00337		--	--		1768.48	0.0036		--	--		1768.48	0.00308
--	--		1770.41	0.00329		--	--		1770.41	0.00334		--	--		1770.41	0.00355		--	--		1770.41	0.00307
--	--		1772.34	0.00325		--	--		1772.34	0.00331		--	--		1772.34	0.0035		--	--		1772.34	0.00304
--	--		1774.26	0.00322		--	--		1774.26	0.00327		--	--		1774.26	0.00346		--	--		1774.26	0.003
--	--		1776.19	0.0032		--	--		1776.19	0.00322		--	--		1776.19	0.00344		--	--		1776.19	0.00296
--	--		1778.12	0.00319		--	--		1778.12	0.00317		--	--		1778.12	0.00343		--	--		1778.12	0.00292
--	--		1780.05	0.00317		--	--		1780.05	0.00315		--	--		1780.05	0.0034		--	--		1780.05	0.0029
--	--		1781.98	0.00315		--	--		1781.98	0.00313		--	--		1781.98	0.00337		--	--		1781.98	0.00288
--	--		1783.91	0.00311		--	--		1783.91	0.0031		--	--		1783.91	0.00333		--	--		1783.91	0.00284
--	--		1785.84	0.00307		--	--		1785.84	0.00307		--	--		1785.84	0.0033		--	--		1785.84	0.00279
--	--		1787.76	0.00304		--	--		1787.76	0.00303		--	--		1787.76	0.00327		--	--		1787.76	0.00276
--	--		1789.69	0.00301		--	--		1789.69	0.00298		--	--		1789.69	0.00325		--	--		1789.69	0.00272
--	--		1791.62	0.00298		--	--		1791.62	0.00295		--	--		1791.62	0.00322		--	--		1791.62	0.0027
--	--		1793.55	0.00296		--	--		1793.55	0.00292		--	--		1793.55	0.00318		--	--		1793.55	0.00269
--	--		1795.48	0.00295		--	--		1795.48	0.0029		--	--		1795.48	0.00314		--	--		1795.48	0.00266
--	--		1797.41	0.00292		--	--		1797.41	0.00288		--	--		1797.41	0.00309		--	--		1797.41	0.00264
--	--		1799.34	0.00288		--	--		1799.34	0.00286		--	--		1799.34	0.00305		--	--		1799.34	0.0026
--	--		1801.26	0.00283		--	--		1801.26	0.00284		--	--		1801.26	0.00302		--	--		1801.26	0.00257
--	--		1803.19	0.00278		--	--		1803.19	0.00282		--	--		1803.19	0.00299		--	--		1803.19	0.00255
--	--		1805.12	0.00274		--	--		1805.12	0.0028		--	--		1805.12	0.00296		--	--		1805.12	0.00253
--	--		1807.05	0.00273		--	--		1807.05	0.00277		--	--		1807.05	0.00294		--	--		1807.05	0.0025
--	--		1808.98	0.00272		--	--		1808.98	0.00273		--	--		1808.98	0.00292		--	--		1808.98	0.00248
--	--		1810.91	0.0027		--	--		1810.91	0.00271		--	--		1810.91	0.00291		--	--		1810.91	0.00245
--	--		1812.84	0.00269		--	--		1812.84	0.00269		--	--		1812.84	0.0029		--	--		1812.84	0.00243
--	--		1814.76	0.00267		--	--		1814.76	0.00266		--	--		1814.76	0.00287		--	--		1814.76	0.00241
--	--		1816.69	0.00266		--	--		1816.69	0.00264		--	--		1816.69	0.00283		--	--		1816.69	0.00239
--	--		1818.62	0.00264		--	--		1818.62	0.00261		--	--		1818.62	0.00278		--	--		1818.62	0.00237
--	--		1820.55	0.00261		--	--		1820.55	0.00258		--	--		1820.55	0.00274		--	--		1820.55	0.00235
--	--		1822.48	0.00259		--	--		1822.48	0.00256		--	--		1822.48	0.0027		--	--		1822.48	0.00232
--	--		1824.41	0.00257		--	--		1824.41	0.00254		--	--		1824.41	0.00267		--	--		1824.41	0.0023
--	--		1826.34	0.00256		--	--		1826.34	0.00251		--	--		1826.34	0.00263		--	--		1826.34	0.00228
--	--		1828.26	0.00254		--	--		1828.26	0.00249		--	--		1828.26	0.00259		--	--		1828.26	0.00228
--	--		1830.19	0.00252		--	--		1830.19	0.00246		--	--		1830.19	0.00257		--	--		1830.19	0.00227
--	--		1832.12	0.00248		--	--		1832.12	0.00244		--	--		1832.12	0.00256		--	--		1832.12	0.00226
--	--		1834.05	0.00245		--	--		1834.05	0.00243		--	--		1834.05	0.00256		--	--		1834.05	0.00224
--	--		1835.98	0.00241		--	--		1835.98	0.00243		--	--		1835.98	0.00256		--	--		1835.98	0.00222
--	--		1837.91	0.00239		--	--		1837.91	0.0024		--	--		1837.91	0.00255		--	--		1837.91	0.0022
--	--		1839.84	0.00236		--	--		1839.84	0.00237		--	--		1839.84	0.00254		--	--		1839.84	0.00218
--	--		1841.76	0.00233		--	--		1841.76	0.00234		--	--		1841.76	0.0025		--	--		1841.76	0.00217
--	--		1843.69	0.0023		--	--		1843.69	0.00232		--	--		1843.69	0.00246		--	--		1843.69	0.00216
--	--		1845.62	0.00228		--	--		1845.62	0.0023		--	--		1845.62	0.00242		--	--		1845.62	0.00213
--	--		1847.55	0.00225		--	--		1847.55	0.00229		--	--		1847.55	0.00238		--	--		1847.55	0.0021
--	--		1849.48	0.00223		--	--		1849.48	0.00228		--	--		1849.48	0.00235		--	--		1849.48	0.00207
--	--		1851.41	0.00221		--	--		1851.41	0.00227		--	--		1851.41	0.00234		--	--		1851.41	0.00204
--	--		1853.34	0.00219		--	--		1853.34	0.00225		--	--		1853.34	0.00235		--	--		1853.34	0.00201
--	--		1855.26	0.00217		--	--		1855.26	0.00224		--	--		1855.26	0.00235		--	--		1855.26	0.00199
--	--		1857.19	0.00215		--	--		1857.19	0.00223		--	--		1857.19	0.00234		--	--		1857.19	0.00198
--	--		1859.12	0.00214		--	--		1859.12	0.00223		--	--		1859.12	0.00232		--	--		1859.12	0.00197
--	--		1861.05	0.00214		--	--		1861.05	0.00222		--	--		1861.05	0.00229		--	--		1861.05	0.00196
--	--		1862.98	0.00214		--	--		1862.98	0.0022		--	--		1862.98	0.00227		--	--		1862.98	0.00194
--	--		1864.91	0.00214		--	--		1864.91	0.00218		--	--		1864.91	0.00227		--	--		1864.91	0.00193
--	--		1866.84	0.00213		--	--		1866.84	0.00215		--	--		1866.84	0.00227		--	--		1866.84	0.00191
--	--		1868.76	0.0021		--	--		1868.76	0.00212		--	--		1868.76	0.00225		--	--		1868.76	0.0019
--	--		1870.69	0.00208		--	--		1870.69	0.0021		--	--		1870.69	0.00222		--	--		1870.69	0.0019
--	--		1872.62	0.00205		--	--		1872.62	0.0021		--	--		1872.62	0.00219		--	--		1872.62	0.00188
--	--		1874.55	0.00203		--	--		1874.55	0.00209		--	--		1874.55	0.00216		--	--		1874.55	0.00187
--	--		1876.48	0.00202		--	--		1876.48	0.00207		--	--		1876.48	0.00214		--	--		1876.48	0.00186
--	--		1878.41	0.002		--	--		1878.41	0.00205		--	--		1878.41	0.00213		--	--		1878.41	0.00185
--	--		1880.33	0.00199		--	--		1880.33	0.00204		--	--		1880.33	0.00213		--	--		1880.33	0.00185
--	--		1882.26	0.00198		--	--		1882.26	0.00202		--	--		1882.26	0.00212		--	--		1882.26	0.00184
--	--		1884.19	0.00196		--	--		1884.19	0.00201		--	--		1884.19	0.0021		--	--		1884.19	0.00184
--	--		1886.12	0.00193		--	--		1886.12	0.002		--	--		1886.12	0.00209		--	--		1886.12	0.00183
--	--		1888.05	0.00189		--	--		1888.05	0.00198		--	--		1888.05	0.00207		--	--		1888.05	0.00181
--	--		1889.98	0.00187		--	--		1889.98	0.00196		--	--		1889.98	0.00206		--	--		1889.98	0.00179
--	--		1891.91	0.00187		--	--		1891.91	0.00193		--	--		1891.91	0.00204		--	--		1891.91	0.00176
--	--		1893.83	0.00188		--	--		1893.83	0.00191		--	--		1893.83	0.00203		--	--		1893.83	0.00172
--	--		1895.76	0.00191		--	--		1895.76	0.00189		--	--		1895.76	0.00202		--	--		1895.76	0.00168
--	--		1897.69	0.00193		--	--		1897.69	0.00189		--	--		1897.69	0.00202		--	--		1897.69	0.00165
--	--		1899.62	0.00193		--	--		1899.62	0.00189		--	--		1899.62	0.00201		--	--		1899.62	0.00165
--	--		1901.55	0.00192		--	--		1901.55	0.00189		--	--		1901.55	0.00198		--	--		1901.55	0.00165
--	--		1903.48	0.00189		--	--		1903.48	0.00188		--	--		1903.48	0.00195		--	--		1903.48	0.00164
--	--		1905.41	0.00186		--	--		1905.41	0.00187		--	--		1905.41	0.00191		--	--		1905.41	0.00162
--	--		1907.33	0.00183		--	--		1907.33	0.00185		--	--		1907.33	0.00187		--	--		1907.33	0.0016
--	--		1909.26	0.0018		--	--		1909.26	0.00183		--	--		1909.26	0.00184		--	--		1909.26	0.00158
--	--		1911.19	0.00179		--	--		1911.19	0.00181		--	--		1911.19	0.00183		--	--		1911.19	0.00158
--	--		1913.12	0.00178		--	--		1913.12	0.00177		--	--		1913.12	0.00184		--	--		1913.12	0.00158
--	--		1915.05	0.00177		--	--		1915.05	0.00174		--	--		1915.05	0.00184		--	--		1915.05	0.00159
--	--		1916.98	0.00176		--	--		1916.98	0.00171		--	--		1916.98	0.00183		--	--		1916.98	0.00159
--	--		1918.9	0.00175		--	--		1918.9	0.00169		--	--		1918.9	0.00182		--	--		1918.9	0.00157
--	--		1920.83	0.00174		--	--		1920.83	0.00167		--	--		1920.83	0.00182		--	--		1920.83	0.00155
--	--		1922.76	0.00173		--	--		1922.76	0.00165		--	--		1922.76	0.00182		--	--		1922.76	0.00153
--	--		1924.69	0.00171		--	--		1924.69	0.00164		--	--		1924.69	0.00183		--	--		1924.69	0.00152
--	--		1926.62	0.00168		--	--		1926.62	0.00163		--	--		1926.62	0.00181		--	--		1926.62	0.00151
--	--		1928.55	0.00164		--	--		1928.55	0.00162		--	--		1928.55	0.00179		--	--		1928.55	0.00151
--	--		1930.48	0.00164		--	--		1930.48	0.00164		--	--		1930.48	0.00176		--	--		1930.48	0.00149
--	--		1932.4	0.00164		--	--		1932.4	0.00166		--	--		1932.4	0.00174		--	--		1932.4	0.00148
--	--		1934.33	0.00166		--	--		1934.33	0.00166		--	--		1934.33	0.00173		--	--		1934.33	0.00148
--	--		1936.26	0.00168		--	--		1936.26	0.00166		--	--		1936.26	0.00173		--	--		1936.26	0.00148
--	--		1938.19	0.00168		--	--		1938.19	0.00163		--	--		1938.19	0.00174		--	--		1938.19	0.00149
--	--		1940.12	0.00166		--	--		1940.12	0.0016		--	--		1940.12	0.00175		--	--		1940.12	0.00149
--	--		1942.05	0.00163		--	--		1942.05	0.0016		--	--		1942.05	0.00174		--	--		1942.05	0.00149
--	--		1943.98	0.0016		--	--		1943.98	0.0016		--	--		1943.98	0.00172		--	--		1943.98	0.00148
--	--		1945.9	0.00159		--	--		1945.9	0.00161		--	--		1945.9	0.00169		--	--		1945.9	0.00145
--	--		1947.83	0.00157		--	--		1947.83	0.00161		--	--		1947.83	0.00166		--	--		1947.83	0.00142
--	--		1949.76	0.00157		--	--		1949.76	0.0016		--	--		1949.76	0.00164		--	--		1949.76	0.0014
--	--		1951.69	0.00158		--	--		1951.69	0.00158		--	--		1951.69	0.00163		--	--		1951.69	0.00139
--	--		1953.62	0.00158		--	--		1953.62	0.00156		--	--		1953.62	0.00162		--	--		1953.62	0.00139
--	--		1955.55	0.00157		--	--		1955.55	0.00154		--	--		1955.55	0.0016		--	--		1955.55	0.00139
--	--		1957.48	0.00156		--	--		1957.48	0.00151		--	--		1957.48	0.00159		--	--		1957.48	0.00138
--	--		1959.4	0.00153		--	--		1959.4	0.00149		--	--		1959.4	0.00158		--	--		1959.4	0.00137
--	--		1961.33	0.00151		--	--		1961.33	0.00147		--	--		1961.33	0.00158		--	--		1961.33	0.00136
--	--		1963.26	0.00149		--	--		1963.26	0.00146		--	--		1963.26	0.00158		--	--		1963.26	0.00133
--	--		1965.19	0.00147		--	--		1965.19	0.00145		--	--		1965.19	0.00159		--	--		1965.19	0.0013
--	--		1967.12	0.00146		--	--		1967.12	0.00145		--	--		1967.12	0.00159		--	--		1967.12	0.00128
--	--		1969.05	0.00146		--	--		1969.05	0.00144		--	--		1969.05	0.00158		--	--		1969.05	0.00126
--	--		1970.98	0.00145		--	--		1970.98	0.00143		--	--		1970.98	0.00156		--	--		1970.98	0.00125
--	--		1972.9	0.00144		--	--		1972.9	0.00142		--	--		1972.9	0.00154		--	--		1972.9	0.00124
--	--		1974.83	0.00143		--	--		1974.83	0.0014		--	--		1974.83	0.00153		--	--		1974.83	0.00123
--	--		1976.76	0.00141		--	--		1976.76	0.0014		--	--		1976.76	0.00152		--	--		1976.76	0.00123
--	--		1978.69	0.00139		--	--		1978.69	0.0014		--	--		1978.69	0.00151		--	--		1978.69	0.00124
--	--		1980.62	0.00139		--	--		1980.62	0.00139		--	--		1980.62	0.0015		--	--		1980.62	0.00124
--	--		1982.55	0.00139		--	--		1982.55	0.00139		--	--		1982.55	0.00149		--	--		1982.55	0.00124
--	--		1984.48	0.00139		--	--		1984.48	0.00137		--	--		1984.48	0.00147		--	--		1984.48	0.00122
--	--		1986.4	0.00139		--	--		1986.4	0.00135		--	--		1986.4	0.00147		--	--		1986.4	0.00121
--	--		1988.33	0.00139		--	--		1988.33	0.00133		--	--		1988.33	0.00147		--	--		1988.33	0.00121
--	--		1990.26	0.00138		--	--		1990.26	0.00133		--	--		1990.26	0.00147		--	--		1990.26	0.00121
--	--		1992.19	0.00136		--	--		1992.19	0.00132		--	--		1992.19	0.00146		--	--		1992.19	0.00121
--	--		1994.12	0.00134		--	--		1994.12	0.00133		--	--		1994.12	0.00144		--	--		1994.12	0.0012
--	--		1996.05	0.00133		--	--		1996.05	0.00133		--	--		1996.05	0.00142		--	--		1996.05	0.00119
--	--		1997.98	0.00132		--	--		1997.98	0.00134		--	--		1997.98	0.00141		--	--		1997.98	0.00118
--	--		1999.9	0.00131		--	--		1999.9	0.00133		--	--		1999.9	0.0014		--	--		1999.9	0.00116
--	--		2001.83	0.0013		--	--		2001.83	0.00132		--	--		2001.83	0.00138		--	--		2001.83	0.00114
--	--		2003.76	0.0013		--	--		2003.76	0.00131		--	--		2003.76	0.00135		--	--		2003.76	0.00112
--	--		2005.69	0.00129		--	--		2005.69	0.00129		--	--		2005.69	0.00133		--	--		2005.69	0.0011
--	--		2007.62	0.00129		--	--		2007.62	0.00126		--	--		2007.62	0.00132		--	--		2007.62	0.00112
--	--		2009.55	0.00129		--	--		2009.55	0.00124		--	--		2009.55	0.00133		--	--		2009.55	0.00113
--	--		2011.48	0.00128		--	--		2011.48	0.00123		--	--		2011.48	0.00135		--	--		2011.48	0.00113
--	--		2013.4	0.00127		--	--		2013.4	0.00122		--	--		2013.4	0.00137		--	--		2013.4	0.00111
--	--		2015.33	0.00126		--	--		2015.33	0.00123		--	--		2015.33	0.00136		--	--		2015.33	0.00109
--	--		2017.26	0.00125		--	--		2017.26	0.00124		--	--		2017.26	0.00134		--	--		2017.26	0.00108
--	--		2019.19	0.00125		--	--		2019.19	0.00124		--	--		2019.19	0.00132		--	--		2019.19	0.00107
--	--		2021.12	0.00125		--	--		2021.12	0.00124		--	--		2021.12	0.00131		--	--		2021.12	0.00108
--	--		2023.05	0.00125		--	--		2023.05	0.00121		--	--		2023.05	0.0013		--	--		2023.05	0.00108
--	--		2024.97	0.00125		--	--		2024.97	0.00119		--	--		2024.97	0.0013		--	--		2024.97	0.00109
--	--		2026.9	0.00124		--	--		2026.9	0.00118		--	--		2026.9	0.0013		--	--		2026.9	0.00108
--	--		2028.83	0.00123		--	--		2028.83	0.00118		--	--		2028.83	0.0013		--	--		2028.83	0.00106
--	--		2030.76	0.00121		--	--		2030.76	0.00118		--	--		2030.76	0.0013		--	--		2030.76	0.00103
--	--		2032.69	0.0012		--	--		2032.69	0.00118		--	--		2032.69	0.00129		--	--		2032.69	0.00101
--	--		2034.62	0.00118		--	--		2034.62	0.00117		--	--		2034.62	0.00127		--	--		2034.62	0.000982227
--	--		2036.55	0.00116		--	--		2036.55	0.00117		--	--		2036.55	0.00125		--	--		2036.55	0.000969623
--	--		2038.47	0.00115		--	--		2038.47	0.00116		--	--		2038.47	0.00123		--	--		2038.47	0.000986271
--	--		2040.4	0.00114		--	--		2040.4	0.00115		--	--		2040.4	0.00122		--	--		2040.4	0.00101
--	--		2042.33	0.00113		--	--		2042.33	0.00114		--	--		2042.33	0.00122		--	--		2042.33	0.00104
--	--		2044.26	0.00113		--	--		2044.26	0.00114		--	--		2044.26	0.00122		--	--		2044.26	0.00105
--	--		2046.19	0.00112		--	--		2046.19	0.00114		--	--		2046.19	0.00123		--	--		2046.19	0.00104
--	--		2048.12	0.00112		--	--		2048.12	0.00113		--	--		2048.12	0.00123		--	--		2048.12	0.00101
--	--		2050.05	0.0011		--	--		2050.05	0.00113		--	--		2050.05	0.00123		--	--		2050.05	0.000973839
--	--		2051.97	0.00109		--	--		2051.97	0.00112		--	--		2051.97	0.00122		--	--		2051.97	0.000941131
--	--		2053.9	0.00108		--	--		2053.9	0.00111		--	--		2053.9	0.00119		--	--		2053.9	0.000933064
--	--		2055.83	0.00109		--	--		2055.83	0.0011		--	--		2055.83	0.00117		--	--		2055.83	0.00093439
--	--		2057.76	0.0011		--	--		2057.76	0.00109		--	--		2057.76	0.00115		--	--		2057.76	0.000939133
--	--		2059.69	0.0011		--	--		2059.69	0.00107		--	--		2059.69	0.00113		--	--		2059.69	0.000940035
--	--		2061.62	0.0011		--	--		2061.62	0.00107		--	--		2061.62	0.00112		--	--		2061.62	0.000922655
--	--		2063.55	0.00109		--	--		2063.55	0.00107		--	--		2063.55	0.00111		--	--		2063.55	0.000902581
--	--		2065.47	0.0011		--	--		2065.47	0.00109		--	--		2065.47	0.0011		--	--		2065.47	0.000891238
--	--		2067.4	0.0011		--	--		2067.4	0.00109		--	--		2067.4	0.00109		--	--		2067.4	0.000886677
--	--		2069.33	0.0011		--	--		2069.33	0.00108		--	--		2069.33	0.00109		--	--		2069.33	0.000893655
--	--		2071.26	0.00109		--	--		2071.26	0.00106		--	--		2071.26	0.00108		--	--		2071.26	0.000903477
--	--		2073.19	0.00107		--	--		2073.19	0.00102		--	--		2073.19	0.00108		--	--		2073.19	0.000909014
--	--		2075.12	0.00104		--	--		2075.12	0.000991441		--	--		2075.12	0.00107		--	--		2075.12	0.000910317
--	--		2077.05	0.00103		--	--		2077.05	0.000970984		--	--		2077.05	0.00107		--	--		2077.05	0.000904675
--	--		2078.97	0.00103		--	--		2078.97	0.000965704		--	--		2078.97	0.00107		--	--		2078.97	0.000893251
--	--		2080.9	0.00103		--	--		2080.9	0.000990857		--	--		2080.9	0.00108		--	--		2080.9	0.00087238
--	--		2082.83	0.00104		--	--		2082.83	0.00102		--	--		2082.83	0.00109		--	--		2082.83	0.000853842
--	--		2084.76	0.00104		--	--		2084.76	0.00102		--	--		2084.76	0.0011		--	--		2084.76	0.000848019
--	--		2086.69	0.00104		--	--		2086.69	0.00102		--	--		2086.69	0.0011		--	--		2086.69	0.000855435
--	--		2088.62	0.00105		--	--		2088.62	0.000996301		--	--		2088.62	0.00108		--	--		2088.62	0.000888824
--	--		2090.55	0.00104		--	--		2090.55	0.000974537		--	--		2090.55	0.00105		--	--		2090.55	0.000921939
--	--		2092.47	0.00104		--	--		2092.47	0.000969799		--	--		2092.47	0.00102		--	--		2092.47	0.000930903
--	--		2094.4	0.00103		--	--		2094.4	0.000966236		--	--		2094.4	0.001		--	--		2094.4	0.000921341
--	--		2096.33	0.00102		--	--		2096.33	0.000950832		--	--		2096.33	0.000994749		--	--		2096.33	0.000882655
--	--		2098.26	0.00101		--	--		2098.26	0.000932929		--	--		2098.26	0.000993434		--	--		2098.26	0.000839632
--	--		2100.19	0.000995262		--	--		2100.19	0.000916555		--	--		2100.19	0.000994013		--	--		2100.19	0.000815788
--	--		2102.12	0.00097394		--	--		2102.12	0.000904639		--	--		2102.12	0.00099795		--	--		2102.12	0.000804344
--	--		2104.05	0.000945797		--	--		2104.05	0.000905044		--	--		2104.05	0.00101		--	--		2104.05	0.000811936
--	--		2105.97	0.000921175		--	--		2105.97	0.000906997		--	--		2105.97	0.00102		--	--		2105.97	0.000821839
--	--		2107.9	0.000911969		--	--		2107.9	0.000898748		--	--		2107.9	0.00101		--	--		2107.9	0.00081617
--	--		2109.83	0.000910848		--	--		2109.83	0.000891093		--	--		2109.83	0.001		--	--		2109.83	0.000805041
--	--		2111.76	0.000916201		--	--		2111.76	0.000891537		--	--		2111.76	0.000988674		--	--		2111.76	0.000790149
--	--		2113.69	0.000922769		--	--		2113.69	0.000898198		--	--		2113.69	0.000975467		--	--		2113.69	0.000778851
--	--		2115.62	0.000923819		--	--		2115.62	0.000915412		--	--		2115.62	0.000976503		--	--		2115.62	0.000782247
--	--		2117.55	0.000922171		--	--		2117.55	0.000932033		--	--		2117.55	0.000980748		--	--		2117.55	0.000790801
--	--		2119.47	0.000917848		--	--		2119.47	0.000936706		--	--		2119.47	0.000982051		--	--		2119.47	0.000797782
--	--		2121.4	0.000912508		--	--		2121.4	0.00093439		--	--		2121.4	0.000977892		--	--		2121.4	0.000805871
--	--		2123.33	0.000908904		--	--		2123.33	0.000925836		--	--		2123.33	0.000961738		--	--		2123.33	0.000818571
--	--		2125.26	0.000903776		--	--		2125.26	0.000912309		--	--		2125.26	0.000939471		--	--		2125.26	0.000826685
--	--		2127.19	0.000892985		--	--		2127.19	0.000894071		--	--		2127.19	0.000910924		--	--		2127.19	0.000819863
--	--		2129.12	0.000881929		--	--		2129.12	0.00087489		--	--		2129.12	0.000887706		--	--		2129.12	0.000805074
--	--		2131.05	0.000876025		--	--		2131.05	0.000859126		--	--		2131.05	0.000886863		--	--		2131.05	0.000782994
--	--		2132.97	0.000871072		--	--		2132.97	0.000845276		--	--		2132.97	0.000891923		--	--		2132.97	0.000762155
--	--		2134.9	0.000863492		--	--		2134.9	0.000832134		--	--		2134.9	0.000891721		--	--		2134.9	0.00075249
--	--		2136.83	0.000856829		--	--		2136.83	0.000823166		--	--		2136.83	0.000887374		--	--		2136.83	0.000750471
--	--		2138.76	0.000854055		--	--		2138.76	0.000823534		--	--		2138.76	0.000874959		--	--		2138.76	0.000759832
--	--		2140.69	0.00085331		--	--		2140.69	0.000826951		--	--		2140.69	0.000858423		--	--		2140.69	0.000768727
--	--		2142.62	0.000853651		--	--		2142.62	0.000827827		--	--		2142.62	0.000839286		--	--		2142.62	0.00076448
--	--		2144.55	0.000855302		--	--		2144.55	0.000829242		--	--		2144.55	0.000820909		--	--		2144.55	0.000753326
--	--		2146.47	0.000858529		--	--		2146.47	0.000835887		--	--		2146.47	0.000805201		--	--		2146.47	0.000736295
--	--		2148.4	0.000862274		--	--		2148.4	0.000837342		--	--		2148.4	0.000798037		--	--		2148.4	0.000716319
--	--		2150.33	0.000866736		--	--		2150.33	0.00081931		--	--		2150.33	0.000809759		--	--		2150.33	0.000694326
--	--		2152.26	0.000868416		--	--		2152.26	0.000798104		--	--		2152.26	0.000828876		--	--		2152.26	0.000677357
--	--		2154.19	0.000863216		--	--		2154.19	0.000787155		--	--		2154.19	0.000850787		--	--		2154.19	0.000675915
--	--		2156.12	0.000853144		--	--		2156.12	0.000780809		--	--		2156.12	0.000865163		--	--		2156.12	0.000680543
--	--		2158.05	0.000837952		--	--		2158.05	0.000780042		--	--		2158.05	0.000853618		--	--		2158.05	0.000685782
--	--		2159.97	0.000820312		--	--		2159.97	0.000778386		--	--		2159.97	0.000835715		--	--		2159.97	0.000690134
--	--		2161.9	0.000801077		--	--		2161.9	0.000765476		--	--		2161.9	0.000826669		--	--		2161.9	0.000689312
--	--		2163.83	0.000785456		--	--		2163.83	0.00075399		--	--		2163.83	0.000821142		--	--		2163.83	0.000686218
--	--		2165.76	0.000781919		--	--		2165.76	0.000755243		--	--		2165.76	0.000821509		--	--		2165.76	0.000682826
--	--		2167.69	0.00078154		--	--		2167.69	0.000762951		--	--		2167.69	0.000819847		--	--		2167.69	0.000677622
--	--		2169.62	0.000777826		--	--		2169.62	0.000778567		--	--		2169.62	0.00080644		--	--		2169.62	0.00066798
--	--		2171.55	0.000771947		--	--		2171.55	0.000790203		--	--		2171.55	0.000789041		--	--		2171.55	0.000659205
--	--		2173.47	0.000761194		--	--		2173.47	0.000781208		--	--		2173.47	0.000767628		--	--		2173.47	0.000656805
--	--		2175.4	0.000750704		--	--		2175.4	0.000767333		--	--		2175.4	0.000755815		--	--		2175.4	0.000657546
--	--		2177.33	0.000744532		--	--		2177.33	0.000761107		--	--		2177.33	0.000773764		--	--		2177.33	0.000663091
--	--		2179.26	0.000743203		--	--		2179.26	0.00075555		--	--		2179.26	0.000801821		--	--		2179.26	0.000664249
--	--		2181.19	0.000748183		--	--		2181.19	0.000747918		--	--		2181.19	0.000828761		--	--		2181.19	0.000650336
--	--		2183.12	0.000760694		--	--		2183.12	0.000738025		--	--		2183.12	0.000849459		--	--		2183.12	0.000627482
--	--		2185.05	0.000788818		--	--		2185.05	0.000723253		--	--		2185.05	0.000850152		--	--		2185.05	0.000593307
--	--		2186.97	0.00081344		--	--		2186.97	0.000708155		--	--		2186.97	0.000845542		--	--		2186.97	0.000562649
--	--		2188.9	0.000814527		--	--		2188.9	0.000695269		--	--		2188.9	0.000848476		--	--		2188.9	0.000549867
--	--		2190.83	0.000802917		--	--		2190.83	0.00068801		--	--		2190.83	0.000850754		--	--		2190.83	0.000554023
--	--		2192.76	0.000780042		--	--		2192.76	0.000694158		--	--		2192.76	0.000848913		--	--		2192.76	0.000589469
--	--		2194.69	0.000754089		--	--		2194.69	0.000703143		--	--		2194.69	0.000841591		--	--		2194.69	0.000624694
--	--		2196.62	0.000732841		--	--		2196.62	0.00070765		--	--		2196.62	0.000821756		--	--		2196.62	0.000626718
--	--		2198.55	0.000718941		--	--		2198.55	0.000705699		--	--		2198.55	0.00080295		--	--		2198.55	0.000614309
--	--		2200.47	0.000719733		--	--		2200.47	0.000689729		--	--		2200.47	0.000799643		--	--		2200.47	0.000590648
--	--		2202.4	0.000728898		--	--		2202.4	0.00066916		--	--		2202.4	0.000802021		--	--		2202.4	0.000569517
--	--		2204.33	0.000746335		--	--		2204.33	0.000650465		--	--		2204.33	0.000807232		--	--		2204.33	0.000573763
--	--		2206.26	0.000760728		--	--		2206.26	0.000634914		--	--		2206.26	0.000808859		--	--		2206.26	0.000579371
--	--		2208.19	0.00075695		--	--		2208.19	0.000627187		--	--		2208.19	0.000795687		--	--		2208.19	0.000566106
--	--		2210.12	0.000746322		--	--		2210.12	0.000623533		--	--		2210.12	0.000779249		--	--		2210.12	0.000545464
--	--		2212.05	0.000735703		--	--		2212.05	0.000622542		--	--		2212.05	0.00076975		--	--		2212.05	0.000517593
--	--		2213.97	0.000723355		--	--		2213.97	0.000621874		--	--		2213.97	0.000759964		--	--		2213.97	0.0004963
--	--		2215.9	0.000711392		--	--		2215.9	0.00061609		--	--		2215.9	0.000746042		--	--		2215.9	0.000502232
--	--		2217.83	0.000695112		--	--		2217.83	0.000613081		--	--		2217.83	0.000728068		--	--		2217.83	0.000515009
--	--		2219.76	0.000665073		--	--		2219.76	0.000621202		--	--		2219.76	0.000701505		--	--		2219.76	0.000519907
--	--		2221.69	0.000637602		--	--		2221.69	0.00063362		--	--		2221.69	0.000676361		--	--		2221.69	0.000520616
--	--		2223.62	0.000629157		--	--		2223.62	0.000649928		--	--		2223.62	0.000662065		--	--		2223.62	0.000514491
--	--		2225.54	0.000629904		--	--		2225.54	0.000659205		--	--		2225.54	0.00065582		--	--		2225.54	0.00050582
--	--		2227.47	0.000637432		--	--		2227.47	0.00064495		--	--		2227.47	0.000660387		--	--		2227.47	0.000496659
--	--		2229.4	0.000645931		--	--		2229.4	0.0006235		--	--		2229.4	0.00066853		--	--		2229.4	0.000491059
--	--		2231.33	0.000647937		--	--		2231.33	0.000605327		--	--		2231.33	0.000675127		--	--		2231.33	0.000496016
--	--		2233.26	0.000645998		--	--		2233.26	0.000591514		--	--		2233.26	0.000676594		--	--		2233.26	0.000504759
--	--		2235.19	0.000639755		--	--		2235.19	0.000588611		--	--		2235.19	0.000662038		--	--		2235.19	0.000514381
--	--		2237.12	0.000630468		--	--		2237.12	0.000590684		--	--		2237.12	0.000648254		--	--		2237.12	0.000520284
--	--		2239.04	0.000620576		--	--		2239.04	0.000596037		--	--		2239.04	0.000651871		--	--		2239.04	0.000514945
--	--		2240.97	0.000606179		--	--		2240.97	0.000598515		--	--		2240.97	0.00066249		--	--		2240.97	0.000504228
--	--		2242.9	0.000579622		--	--		2242.9	0.000589652		--	--		2242.9	0.000679334		--	--		2242.9	0.000491227
--	--		2244.83	0.00055462		--	--		2244.83	0.000574692		--	--		2244.83	0.000690167		--	--		2244.83	0.000476729
--	--		2246.76	0.000546063		--	--		2246.76	0.000553629		--	--		2246.76	0.000676899		--	--		2246.76	0.00046252
--	--		2248.69	0.000542776		--	--		2248.69	0.000533753		--	--		2248.69	0.000656318		--	--		2248.69	0.000448701
--	--		2250.62	0.000540081		--	--		2250.62	0.000523541		--	--		2250.62	0.000640133		--	--		2250.62	0.000434101
--	--		2252.54	0.000533388		--	--		2252.54	0.000519422		--	--		2252.54	0.000625491		--	--		2252.54	0.000424323
--	--		2254.47	0.000510714		--	--		2254.47	0.000521105		--	--		2254.47	0.000614754		--	--		2254.47	0.000428624
--	--		2256.4	0.000489566		--	--		2256.4	0.000527217		--	--		2256.4	0.000603989		--	--		2256.4	0.00043487
--	--		2258.33	0.000485127		--	--		2258.33	0.000538586		--	--		2258.33	0.000587649		--	--		2258.33	0.000432977
--	--		2260.26	0.000492386		--	--		2260.26	0.000548317		--	--		2260.26	0.000572934		--	--		2260.26	0.000426048
--	--		2262.19	0.000517971		--	--		2262.19	0.00054851		--	--		2262.19	0.000565179		--	--		2262.19	0.000408926
--	--		2264.11	0.000542146		--	--		2264.11	0.000543009		--	--		2264.11	0.00056444		--	--		2264.11	0.000396298
--	--		2266.04	0.000542882		--	--		2266.04	0.000531806		--	--		2266.04	0.000575093		--	--		2266.04	0.000407508
--	--		2267.97	0.000533686		--	--		2267.97	0.000518559		--	--		2267.97	0.000589523		--	--		2267.97	0.000423427
--	--		2269.9	0.000517139		--	--		2269.9	0.000506337		--	--		2269.9	0.000603054		--	--		2269.9	0.000430044
--	--		2271.83	0.000503996		--	--		2271.83	0.000496897		--	--		2271.83	0.000611256		--	--		2271.83	0.000431354
--	--		2273.76	0.000512391		--	--		2273.76	0.000494861		--	--		2273.76	0.00060484		--	--		2273.76	0.00042305
--	--		2275.69	0.000522772		--	--		2275.69	0.000494708		--	--		2275.69	0.000593704		--	--		2275.69	0.000416031
--	--		2277.61	0.000520041		--	--		2277.61	0.000492423		--	--		2277.61	0.000585303		--	--		2277.61	0.000424675
--	--		2279.54	0.000508972		--	--		2279.54	0.000488107		--	--		2279.54	0.000577678		--	--		2279.54	0.00043424
--	--		2281.47	0.000483598		--	--		2281.47	0.000479704		--	--		2281.47	0.000571418		--	--		2281.47	0.000430575
--	--		2283.4	0.00046104		--	--		2283.4	0.000469664		--	--		2283.4	0.000566332		--	--		2283.4	0.00042628
--	--		2285.33	0.000462609		--	--		2285.33	0.000458996		--	--		2285.33	0.000561249		--	--		2285.33	0.00043105
--	--		2287.26	0.000469763		--	--		2287.26	0.000449961		--	--		2287.26	0.000559696		--	--		2287.26	0.000439447
--	--		2289.19	0.000469637		--	--		2289.19	0.000445477		--	--		2289.19	0.000567335		--	--		2289.19	0.000452451
--	--		2291.11	0.000466513		--	--		2291.11	0.000444588		--	--		2291.11	0.000576584		--	--		2291.11	0.000460509
--	--		2293.04	0.00045594		--	--		2293.04	0.000446385		--	--		2293.04	0.000583505		--	--		2293.04	0.000453893
--	--		2294.97	0.000451255		--	--		2294.97	0.000453643		--	--		2294.97	0.000582821		--	--		2294.97	0.000434107
--	--		2296.9	0.000470456		--	--		2296.9	0.000474441		--	--		2296.9	0.000561967		--	--		2296.9	0.000392206
--	--		2298.83	0.000495106		--	--		2298.83	0.000491955		--	--		2298.83	0.000538862		--	--		2298.83	0.000349804
--	--		2300.76	0.000514128		--	--		2300.76	0.000489228		--	--		2300.76	0.000529349		--	--		2300.76	0.000323628
--	--		2302.69	0.000523436		--	--		2302.69	0.000474739		--	--		2302.69	0.000527085		--	--		2302.69	0.000319397
--	--		2304.61	0.000510365		--	--		2304.61	0.000442105		--	--		2304.61	0.000533968		--	--		2304.61	0.000355759
--	--		2306.54	0.000489566		--	--		2306.54	0.00041895		--	--		2306.54	0.000541118		--	--		2306.54	0.000410659
--	--		2308.47	0.000474426		--	--		2308.47	0.000445613		--	--		2308.47	0.000538016		--	--		2308.47	0.00046699
--	--		2310.4	0.000456064		--	--		2310.4	0.000477558		--	--		2310.4	0.000531464		--	--		2310.4	0.000528544
--	--		2312.33	0.000422993		--	--		2312.33	0.000475721		--	--		2312.33	0.00052497		--	--		2312.33	0.00059616
--	--		2314.26	0.000396431		--	--		2314.26	0.000464025		--	--		2314.26	0.000517896		--	--		2314.26	0.000661594
--	--		2316.19	0.000399162		--	--		2316.19	0.000448999		--	--		2316.19	0.000508999		--	--		2316.19	0.000720497
--	--		2318.11	0.000415003		--	--		2318.11	0.000443759		--	--		2318.11	0.000503598		--	--		2318.11	0.000762022
--	--		2320.04	0.000441881		--	--		2320.04	0.000481175		--	--		2320.04	0.000518019		--	--		2320.04	0.000773733
--	--		2321.97	0.000460244		--	--		2321.97	0.000508508		--	--		2321.97	0.000517995		--	--		2321.97	0.000756047
--	--		2323.9	0.000444047		--	--		2323.9	0.000470811		--	--		2323.9	0.000465935		--	--		2323.9	0.00069481
--	--		2325.83	0.000410692		--	--		2325.83	0.000407574		--	--		2325.83	0.00038814		--	--		2325.83	0.00062131
--	--		2327.76	0.000357641		--	--		2327.76	0.000328679		--	--		2327.76	0.000282694		--	--		2327.76	0.000568168
--	--		2329.69	0.000318668		--	--		2329.69	0.000268004		--	--		2329.69	0.000196662		--	--		2329.69	0.000517232
--	--		2331.61	0.000340657		--	--		2331.61	0.000270349		--	--		2331.61	0.000187684		--	--		2331.61	0.00045453
--	--		2333.54	0.000381739		--	--		2333.54	0.000312832		--	--		2333.54	0.000222121		--	--		2333.54	0.000400145
--	--		2335.47	0.000434989		--	--		2335.47	0.00040291		--	--		2335.47	0.000298114		--	--		2335.47	0.000369182
--	--		2337.4	0.000442465		--	--		2337.4	0.000494376		--	--		2337.4	0.000377959		--	--		2337.4	0.000362605
--	--		2339.33	0.000293508		--	--		2339.33	0.000538059		--	--		2339.33	0.000417091		--	--		2339.33	0.00039773
--	--		2341.26	0.000139351		--	--		2341.26	0.000550307		--	--		2341.26	0.00043424		--	--		2341.26	0.000440608
--	--		2343.19	0.000117822		--	--		2343.19	0.000521168		--	--		2343.19	0.00042611		--	--		2343.19	0.000452373
--	--		2345.11	0.000158476		--	--		2345.11	0.000480378		--	--		2345.11	0.000414207		--	--		2345.11	0.000465086
--	--		2347.04	0.000253366		--	--		2347.04	0.000458964		--	--		2347.04	0.000426943		--	--		2347.04	0.000506917
--	--		2348.97	0.000352822		--	--		2348.97	0.000443096		--	--		2348.97	0.000440309		--	--		2348.97	0.000550672
--	--		2350.9	0.000391138		--	--		2350.9	0.000441257		--	--		2350.9	0.000445284		--	--		2350.9	0.00058355
--	--		2352.83	0.00040847		--	--		2352.83	0.000417524		--	--		2352.83	0.000425318		--	--		2352.83	0.000590552
--	--		2354.76	0.00042032		--	--		2354.76	0.000316493		--	--		2354.76	0.000329399		--	--		2354.76	0.00053243
--	--		2356.69	0.000434936		--	--		2356.69	0.000205082		--	--		2356.69	0.000251892		--	--		2356.69	0.000469133
--	--		2358.61	0.000471493		--	--		2358.61	0.00011552		--	--		2358.61	0.000295583		--	--		2358.61	0.000458882
--	--		2360.54	0.00051272		--	--		2360.54	9.64639e-05		--	--		2360.54	0.000384193		--	--		2360.54	0.000467607
--	--		2362.47	0.000548792		--	--		2362.47	0.000268605		--	--		2362.47	0.000495362		--	--		2362.47	0.000484562
--	--		2364.4	0.00057655		--	--		2364.4	0.000448071		--	--		2364.4	0.000570114		--	--		2364.4	0.000497992
--	--		2366.33	0.000594834		--	--		2366.33	0.0004493		--	--		2366.33	0.000506823		--	--		2366.33	0.000491829
--	--		2368.26	0.000587831		--	--		2368.26	0.000398056		--	--		2368.26	0.00041109		--	--		2368.26	0.000468271
--	--		2370.19	0.000526742		--	--		2370.19	0.000360773		--	--		2370.19	0.000364746		--	--		2370.19	0.000414411
--	--		2372.11	0.000449364		--	--		2372.11	0.000329875		--	--		2372.11	0.000337469		--	--		2372.11	0.000359487
--	--		2374.04	0.000382435		--	--		2374.04	0.000325844		--	--		2374.04	0.000329978		--	--		2374.04	0.000332475
--	--		2375.97	0.000330339		--	--		2375.97	0.000330936		--	--		2375.97	0.00033097		--	--		2375.97	0.000321254
--	--		2377.9	0.000312283		--	--		2377.9	0.000335848		--	--		2377.9	0.000330855		--	--		2377.9	0.000329206
--	--		2379.83	0.000310544		--	--		2379.83	0.000335744		--	--		2379.83	0.0003252		--	--		2379.83	0.000338795
--	--		2381.76	0.000312508		--	--		2381.76	0.000319573		--	--		2381.76	0.000302106		--	--		2381.76	0.000329224
--	--		2383.69	0.00032205		--	--		2383.69	0.000296684		--	--		2383.69	0.00027437		--	--		2383.69	0.000313661
--	--		2385.61	0.000343073		--	--		2385.61	0.00026958		--	--		2385.61	0.000247957		--	--		2385.61	0.000296036
--	--		2387.54	0.00036287		--	--		2387.54	0.000247748		--	--		2387.54	0.00023147		--	--		2387.54	0.000283256
--	--		2389.47	0.000369311		--	--		2389.47	0.000245226		--	--		2389.47	0.000241554		--	--		2389.47	0.000288281
--	--		2391.4	0.000364561		--	--		2391.4	0.000250864		--	--		2391.4	0.000260047		--	--		2391.4	0.000296883
--	--		2393.33	0.000342329		--	--		2393.33	0.000257814		--	--		2393.33	0.000273081		--	--		2393.33	0.00029822
--	--		2395.26	0.000315849		--	--		2395.26	0.000267209		--	--		2395.26	0.000284416		--	--		2395.26	0.000295093
--	--		2397.18	0.000295422		--	--		2397.18	0.000279391		--	--		2397.18	0.000292535		--	--		2397.18	0.000283903
--	--		2399.11	0.000283554		--	--		2399.11	0.000289887		--	--		2399.11	0.000299403		--	--		2399.11	0.000273011
--	--		2401.04	0.000290675		--	--		2401.04	0.000295287		--	--		2401.04	0.000308861		--	--		2401.04	0.000273301
--	--		2402.97	0.000303315		--	--		2402.97	0.000292739		--	--		2402.97	0.00031376		--	--		2402.97	0.000273608
--	--		2404.9	0.00031244		--	--		2404.9	0.000273726		--	--		2404.9	0.000304789		--	--		2404.9	0.000264194
--	--		2406.83	0.000315186		--	--		2406.83	0.000251825		--	--		2406.83	0.000292274		--	--		2406.83	0.00025166
--	--		2408.76	0.000299184		--	--		2408.76	0.000237528		--	--		2408.76	0.000284195		--	--		2408.76	0.000240512
--	--		2410.68	0.000283919		--	--		2410.68	0.000231569		--	--		2410.68	0.000278282		--	--		2410.68	0.000227293
--	--		2412.61	0.000290863		--	--		2412.61	0.000239646		--	--		2412.61	0.000275276		--	--		2412.61	0.000207015
--	--		2414.54	0.000301691		--	--		2414.54	0.000257362		--	--		2414.54	0.000274138		--	--		2414.54	0.000188773
--	--		2416.47	0.000303637		--	--		2416.47	0.000287907		--	--		2416.47	0.000275156		--	--		2416.47	0.000180174
--	--		2418.4	0.000301492		--	--		2418.4	0.000314224		--	--		2418.4	0.0002751		--	--		2418.4	0.000180684
--	--		2420.33	0.000293545		--	--		2420.33	0.000317138		--	--		2420.33	0.000269389		--	--		2420.33	0.000199484
--	--		2422.26	0.000286538		--	--		2422.26	0.0003062		--	--		2422.26	0.000262368		--	--		2422.26	0.000215027
--	--		2424.18	0.000289388		--	--		2424.18	0.000279763		--	--		2424.18	0.00025851		--	--		2424.18	0.00020155
--	--		2426.11	0.000293866		--	--		2426.11	0.000252256		--	--		2426.11	0.000252853		--	--		2426.11	0.000180883
--	--		2428.04	0.000295492		--	--		2428.04	0.000238548		--	--		2428.04	0.000239151		--	--		2428.04	0.000164738
--	--		2429.97	0.000291943		--	--		2429.97	0.00023568		--	--		2429.97	0.000225735		--	--		2429.97	0.000157714
--	--		2431.9	0.000276621		--	--		2431.9	0.000249812		--	--		2431.9	0.000220178		--	--		2431.9	0.000175307
--	--		2433.83	0.000257859		--	--		2433.83	0.000268469		--	--		2433.83	0.000218508		--	--		2433.83	0.000196529
--	--		2435.76	0.000239051		--	--		2435.76	0.000282272		--	--		2435.76	0.000219595		--	--		2435.76	0.00020278
--	--		2437.68	0.00022842		--	--		2437.68	0.000288097		--	--		2437.68	0.000222486		--	--		2437.68	0.000202397
--	--		2439.61	0.000240846		--	--		2439.61	0.000276619		--	--		2439.61	0.000225772		--	--		2439.61	0.000196339
--	--		2441.54	0.000259749		--	--		2441.54	0.000257064		--	--		2441.54	0.00022968		--	--		2441.54	0.000188143
--	--		2443.47	0.000273566		--	--		2443.47	0.000233037		--	--		2443.47	0.000234967		--	--		2443.47	0.000182532
--	--		2445.4	0.000282129		--	--		2445.4	0.000212076		--	--		2445.4	0.000238631		--	--		2445.4	0.000176906
--	--		2447.33	0.000279714		--	--		2447.33	0.000206615		--	--		2447.33	0.00023901		--	--		2447.33	0.000168797
--	--		2449.26	0.000271419		--	--		2449.26	0.000205579		--	--		2449.26	0.000232829		--	--		2449.26	0.00016252
--	--		2451.18	0.000258317		--	--		2451.18	0.000200076		--	--		2451.18	0.000213084		--	--		2451.18	0.000161768
--	--		2453.11	0.000246753		--	--		2453.11	0.000195999		--	--		2453.11	0.000189303		--	--		2453.11	0.000165934
--	--		2455.04	0.000245012		--	--		2455.04	0.000198821		--	--		2455.04	0.000167776		--	--		2455.04	0.000177111
--	--		2456.97	0.000248344		--	--		2456.97	0.000200905		--	--		2456.97	0.000151217		--	--		2456.97	0.000190894
--	--		2458.9	0.000256413		--	--		2458.9	0.000194949		--	--		2458.9	0.000147784		--	--		2458.9	0.000205927
--	--		2460.83	0.000264258		--	--		2460.83	0.000185425		--	--		2460.83	0.000147438		--	--		2460.83	0.000215159
--	--		2462.76	0.000265478		--	--		2462.76	0.000170968		--	--		2462.76	0.00014007		--	--		2462.76	0.000205716
--	--		2464.68	0.000264059		--	--		2464.68	0.00016179		--	--		2464.68	0.000134048		--	--		2464.68	0.000193712
--	--		2466.61	0.000263539		--	--		2466.61	0.000172905		--	--		2466.61	0.000133287		--	--		2466.61	0.000194132
--	--		2468.54	0.000258854		--	--		2468.54	0.00018854		--	--		2468.54	0.000141041		--	--		2468.54	0.000197491
--	--		2470.47	0.00024372		--	--		2470.47	0.000199883		--	--		2470.47	0.00016551		--	--		2470.47	0.000197733
--	--		2472.4	0.000225337		--	--		2472.4	0.000201071		--	--		2472.4	0.000195767		--	--		2472.4	0.000199546
--	--		2474.33	0.000209431		--	--		2474.33	0.000177329		--	--		2474.33	0.00022581		--	--		2474.33	0.000206509
--	--		2476.26	0.000194143		--	--		2476.26	0.000146577		--	--		2476.26	0.000249074		--	--		2476.26	0.000215889
--	--		2478.18	0.000179692		--	--		2478.18	0.000121797		--	--		2478.18	0.00025784		--	--		2478.18	0.000227999
--	--		2480.11	0.000165569		--	--		2480.11	0.000103026		--	--		2480.11	0.000249571		--	--		2480.11	0.000237271
--	--		2482.04	0.000149317		--	--		2482.04	9.74248e-05		--	--		2482.04	0.000211322		--	--		2482.04	0.000233453
--	--		2483.97	0.000136998		--	--		2483.97	9.65965e-05		--	--		2483.97	0.000166597		--	--		2483.97	0.000230906
--	--		2485.9	0.000133969		--	--		2485.9	9.3417e-05		--	--		2485.9	0.000132181		--	--		2485.9	0.000249151
--	--		2487.83	0.000139881		--	--		2487.83	9.12276e-05		--	--		2487.83	0.000115289		--	--		2487.83	0.000262468
--	--		2489.76	0.000159966		--	--		2489.76	9.11717e-05		--	--		2489.76	0.000138774		--	--		2489.76	0.000243598
--	--		2491.68	0.000182839		--	--		2491.68	9.27189e-05		--	--		2491.68	0.000172497		--	--		2491.68	0.000216684
--	--		2493.61	0.000200793		--	--		2493.61	9.82804e-05		--	--		2493.61	0.000192661		--	--		2493.61	0.000195974
--	--		2495.54	0.000208032		--	--		2495.54	0.000100176		--	--		2495.54	0.000203093		--	--		2495.54	0.0001839
--	--		2497.47	0.000190998		--	--		2497.47	8.8796e-05		--	--		2497.47	0.000195392		--	--		2497.47	0.000194988
--	--		2499.4	0.000165271		--	--		2499.4	7.23376e-05		--	--		2499.4	0.000182441		--	--		2499.4	0.000207203
--	--		2501.33	0.000139552		--	--		2501.33	5.16178e-05		--	--		2501.33	0.000178656		--	--		2501.33	0.00019798
--	--		2503.26	0.000120923		--	--		2503.26	3.91662e-05		--	--		2503.26	0.000171038		--	--		2503.26	0.000183436
--	--		2505.18	0.000124977		--	--		2505.18	5.5897e-05		--	--		2505.18	0.000146614		--	--		2505.18	0.000171306
--	--		2507.11	0.000134877		--	--		2507.11	7.74743e-05		--	--		2507.11	0.00011973		--	--		2507.11	0.000164177
--	--		2509.04	0.000138783		--	--		2509.04	8.75256e-05		--	--		2509.04	9.95564e-05		--	--		2509.04	0.000170978
--	--		2510.97	0.000137296		--	--		2510.97	8.3075e-05		--	--		2510.97	8.86426e-05		--	--		2510.97	0.000180419
--	--		2512.9	0.000122684		--	--		2512.9	4.15974e-05		--	--		2512.9	9.75411e-05		--	--		2512.9	0.000183775
--	--		2514.83	0.000108097		--	--		2514.83	5.36775e-06		--	--		2514.83	0.000111411		--	--		2514.83	0.000182275
--	--		2516.76	0.000106601		--	--		2516.76	1.90417e-05		--	--		2516.76	0.000118421		--	--		2516.76	0.000172505
--	--		2518.68	0.000110715		--	--		2518.68	5.29514e-05		--	--		2518.68	0.000120094		--	--		2518.68	0.000159669
--	--		2520.61	0.000120194		--	--		2520.61	0.000100782		--	--		2520.61	0.000110899		--	--		2520.61	0.000148182
--	--		2522.54	0.000126392		--	--		2522.54	0.00013713		--	--		2522.54	0.000100176		--	--		2522.54	0.000136998
--	--		2524.47	0.000116762		--	--		2524.47	0.000124158		--	--		2524.47	9.72593e-05		--	--		2524.47	0.000126752
--	--		2526.4	0.000102761		--	--		2526.4	9.28515e-05		--	--		2526.4	9.66296e-05		--	--		2526.4	0.000116813
--	--		2528.33	8.92039e-05		--	--		2528.33	5.82875e-05		--	--		2528.33	9.61967e-05		--	--		2528.33	0.000105315
--	--		2530.26	8.34727e-05		--	--		2530.26	3.03518e-05		--	--		2530.26	9.50057e-05		--	--		2530.26	9.65965e-05
--	--		2532.18	9.99627e-05		--	--		2532.18	2.90841e-05		--	--		2532.18	8.92267e-05		--	--		2532.18	9.55545e-05
--	--		2534.11	0.000122448		--	--		2534.11	3.90999e-05		--	--		2534.11	8.53948e-05		--	--		2534.11	9.86512e-05
--	--		2536.04	0.000140435		--	--		2536.04	5.26492e-05		--	--		2536.04	9.15777e-05		--	--		2536.04	0.000104671
--	--		2537.97	0.000151118		--	--		2537.97	6.68696e-05		--	--		2537.97	9.93472e-05		--	--		2537.97	0.000111543
--	--		2539.9	0.000143929		--	--		2539.9	7.73458e-05		--	--		2539.9	0.000101207		--	--		2539.9	0.000116206
--	--		2541.83	0.000131662		--	--		2541.83	8.09871e-05		--	--		2541.83	0.000102429		--	--		2541.83	0.000120426
--	--		2543.76	0.000125066		--	--		2543.76	6.99289e-05		--	--		2543.76	0.000106912		--	--		2543.76	0.000127258
--	--		2545.68	0.000119697		--	--		2545.68	5.40781e-05		--	--		2545.68	0.000111278		--	--		2545.68	0.000129772
--	--		2547.61	0.000114011		--	--		2547.61	4.21091e-05		--	--		2547.61	0.00011476		--	--		2547.61	0.000119877
--	--		2549.54	0.000110052		--	--		2549.54	2.98548e-05		--	--		2549.54	0.000113433		--	--		2549.54	0.00010412
--	--		2551.47	0.000109777		--	--		2551.47	1.47471e-05		--	--		2551.47	9.93454e-05		--	--		2551.47	8.45852e-05
--	--		2553.4	0.000111908		--	--		2553.4	6.62681e-07		--	--		2553.4	8.38041e-05		--	--		2553.4	6.65714e-05
--	--		2555.33	0.000117424		--	--		2555.33	-8.88815e-06		--	--		2555.33	7.50446e-05		--	--		2555.33	5.52668e-05
--	--		2557.26	0.00012152		--	--		2557.26	-1.53739e-05		--	--		2557.26	7.4326e-05		--	--		2557.26	5.3084e-05
--	--		2559.18	0.000119676		--	--		2559.18	-1.78755e-05		--	--		2559.18	9.11099e-05		--	--		2559.18	6.89992e-05
--	--		2561.11	0.000112007		--	--		2561.11	-2.00456e-05		--	--		2561.11	0.000109025		--	--		2561.11	8.851e-05
--	--		2563.04	9.45026e-05		--	--		2563.04	-2.83846e-05		--	--		2563.04	0.000113314		--	--		2563.04	0.000100064
--	--		2564.97	7.50219e-05		--	--		2564.97	-3.3431e-05		--	--		2564.97	0.000108594		--	--		2564.97	0.000103788
--	--		2566.9	5.81458e-05		--	--		2566.9	-2.25242e-05		--	--		2566.9	9.09628e-05		--	--		2566.9	9.17104e-05
--	--		2568.83	4.97039e-05		--	--		2568.83	-1.17624e-05		--	--		2568.83	7.12109e-05		--	--		2568.83	7.65795e-05
--	--		2570.76	6.40593e-05		--	--		2570.76	-1.65874e-05		--	--		2570.76	6.12256e-05		--	--		2570.76	7.13247e-05
--	--		2572.68	8.01918e-05		--	--		2572.68	-2.63076e-05		--	--		2572.68	5.3813e-05		--	--		2572.68	6.7433e-05
--	--		2574.61	7.92616e-05		--	--		2574.61	-3.63423e-05		--	--		2574.61	4.29149e-05		--	--		2574.61	6.00845e-05
--	--		2576.54	6.909e-05		--	--		2576.54	-4.3801e-05		--	--		2576.54	3.70123e-05		--	--		2576.54	5.11288e-05
--	--		2578.47	4.73433e-05		--	--		2578.47	-4.00469e-05		--	--		2578.47	4.63778e-05		--	--		2578.47	3.95867e-05
--	--		2580.4	2.56465e-05		--	--		2580.4	-3.7738e-05		--	--		2580.4	5.95791e-05		--	--		2580.4	2.91258e-05
--	--		2582.33	1.63829e-05		--	--		2582.33	-5.17189e-05		--	--		2582.33	6.86612e-05		--	--		2582.33	2.47124e-05
--	--		2584.25	1.49437e-05		--	--		2584.25	-6.67931e-05		--	--		2584.25	7.34644e-05		--	--		2584.25	2.14714e-05
--	--		2586.18	2.2888e-05		--	--		2586.18	-6.88451e-05		--	--		2586.18	6.95808e-05		--	--		2586.18	1.51777e-05
--	--		2588.11	3.40963e-05		--	--		2588.11	-6.94765e-05		--	--		2588.11	6.17994e-05		--	--		2588.11	8.84688e-06
--	--		2590.04	4.36998e-05		--	--		2590.04	-7.84687e-05		--	--		2590.04	5.34133e-05		--	--		2590.04	2.63413e-06
--	--		2591.97	4.95051e-05		--	--		2591.97	-8.71669e-05		--	--		2591.97	4.45013e-05		--	--		2591.97	8.9462e-07
--	--		2593.9	4.66034e-05		--	--		2593.9	-9.07386e-05		--	--		2593.9	3.72711e-05		--	--		2593.9	1.20425e-05
--	--		2595.83	3.82715e-05		--	--		2595.83	-8.74982e-05		--	--		2595.83	2.86287e-05		--	--		2595.83	2.4056e-05
--	--		2597.75	2.34763e-05		--	--		2597.75	-6.95983e-05		--	--		2597.75	1.52006e-05		--	--		2597.75	2.49113e-05
--	--		2599.68	1.02385e-05		--	--		2599.68	-5.06921e-05		--	--		2599.68	3.3134e-08		--	--		2599.68	2.30288e-05
--	--		2601.61	8.96486e-06		--	--		2601.61	-4.26147e-05		--	--		2601.61	-1.54567e-05		--	--		2601.61	2.28444e-05
--	--		2603.54	1.14645e-05		--	--		2603.54	-4.29727e-05		--	--		2603.54	-2.97533e-05		--	--		2603.54	2.42879e-05
--	--		2605.47	1.32414e-05		--	--		2605.47	-5.60818e-05		--	--		2605.47	-4.18442e-05		--	--		2605.47	3.03519e-05
--	--		2607.4	1.36183e-05		--	--		2607.4	-7.36507e-05		--	--		2607.4	-4.88037e-05		--	--		2607.4	3.62833e-05
--	--		2609.33	9.23416e-06		--	--		2609.33	-9.15106e-05		--	--		2609.33	-4.75098e-05		--	--		2609.33	3.62957e-05
--	--		2611.25	3.64476e-06		--	--		2611.25	-0.00010161		--	--		2611.25	-3.75392e-05		--	--		2611.25	3.64821e-05
--	--		2613.18	-1.17004e-06		--	--		2613.18	-9.03616e-05		--	--		2613.18	-1.39736e-05		--	--		2613.18	4.20864e-05
--	--		2615.11	-3.84353e-06		--	--		2615.11	-7.02053e-05		--	--		2615.11	1.28231e-05		--	--		2615.11	4.98696e-05
--	--		2617.04	-1.33985e-06		--	--		2617.04	-4.76004e-05		--	--		2617.04	3.63683e-05		--	--		2617.04	6.17435e-05
--	--		2618.97	3.31342e-06		--	--		2618.97	-2.6904e-05		--	--		2618.97	4.99359e-05		--	--		2618.97	6.74993e-05
--	--		2620.9	9.71046e-06		--	--		2620.9	-1.43014e-05		--	--		2620.9	4.16409e-05		--	--		2620.9	5.30096e-05
--	--		2622.82	1.30219e-05		--	--		2622.82	-1.07684e-05		--	--		2622.82	2.04773e-05		--	--		2622.82	3.19424e-05
--	--		2624.75	7.99556e-06		--	--		2624.75	-2.27127e-05		--	--		2624.75	-1.2594e-05		--	--		2624.75	1.2378e-05
--	--		2626.68	-4.50621e-06		--	--		2626.68	-4.00241e-05		--	--		2626.68	-4.53581e-05		--	--		2626.68	-3.04832e-06
--	--		2628.61	-3.08357e-05		--	--		2628.61	-5.58355e-05		--	--		2628.61	-6.56132e-05		--	--		2628.61	-5.62458e-06
--	--		2630.54	-5.46015e-05		--	--		2630.54	-6.68262e-05		--	--		2630.54	-7.23587e-05		--	--		2630.54	-5.50022e-06
--	--		2632.47	-5.69083e-05		--	--		2632.47	-6.21903e-05		--	--		2632.47	-5.36299e-05		--	--		2632.47	-1.00065e-05
--	--		2634.4	-5.16198e-05		--	--		2634.4	-5.75169e-05		--	--		2634.4	-3.01178e-05		--	--		2634.4	-1.8886e-05
--	--		2636.32	-4.44139e-05		--	--		2636.32	-6.7288e-05		--	--		2636.32	-1.95447e-05		--	--		2636.32	-3.68308e-05
--	--		2638.25	-4.09517e-05		--	--		2638.25	-8.40198e-05		--	--		2638.25	-1.88529e-05		--	--		2638.25	-5.63242e-05
--	--		2640.18	-5.27108e-05		--	--		2640.18	-0.000109767		--	--		2640.18	-3.59589e-05		--	--		2640.18	-7.3129e-05
--	--		2642.11	-6.79195e-05		--	--		2642.11	-0.000130396		--	--		2642.11	-5.56616e-05		--	--		2642.11	-8.20984e-05
--	--		2644.04	-7.98167e-05		--	--		2644.04	-0.000128264		--	--		2644.04	-6.19108e-05		--	--		2644.04	-7.17809e-05
--	--		2645.97	-8.4848e-05		--	--		2645.97	-0.000115954		--	--		2645.97	-6.51698e-05		--	--		2645.97	-5.68543e-05
--	--		2647.9	-7.41062e-05		--	--		2647.9	-9.85458e-05		--	--		2647.9	-7.21289e-05		--	--		2647.9	-5.04582e-05
--	--		2649.82	-5.68874e-05		--	--		2649.82	-8.09058e-05		--	--		2649.82	-7.80568e-05		--	--		2649.82	-4.57557e-05
--	--		2651.75	-3.67128e-05		--	--		2651.75	-6.8373e-05		--	--		2651.75	-8.16306e-05		--	--		2651.75	-4.06536e-05
--	--		2653.68	-2.20004e-05		--	--		2653.68	-6.46066e-05		--	--		2653.68	-7.93157e-05		--	--		2653.68	-3.40605e-05
--	--		2655.61	-2.41916e-05		--	--		2655.61	-8.03878e-05		--	--		2655.61	-6.21029e-05		--	--		2655.61	-2.04824e-05
--	--		2657.54	-3.7738e-05		--	--		2657.54	-9.96889e-05		--	--		2657.54	-4.50931e-05		--	--		2657.54	-1.10335e-05
--	--		2659.47	-6.79435e-05		--	--		2659.47	-0.000108726		--	--		2659.47	-4.62797e-05		--	--		2659.47	-1.74138e-05
--	--		2661.4	-9.3693e-05		--	--		2661.4	-0.000111548		--	--		2661.4	-4.79754e-05		--	--		2661.4	-3.23708e-05
--	--		2663.32	-9.07471e-05		--	--		2663.32	-0.000105024		--	--		2663.32	-3.3555e-05		--	--		2663.32	-5.85517e-05
--	--		2665.25	-7.37832e-05		--	--		2665.25	-9.69063e-05		--	--		2665.25	-1.78258e-05		--	--		2665.25	-7.79574e-05
--	--		2667.18	-4.36573e-05		--	--		2667.18	-9.57303e-05		--	--		2667.18	-8.27756e-06		--	--		2667.18	-6.59254e-05
--	--		2669.11	-1.75938e-05		--	--		2669.11	-9.60118e-05		--	--		2669.11	-1.02383e-05		--	--		2669.11	-4.50931e-05
--	--		2671.04	-1.63395e-05		--	--		2671.04	-9.32685e-05		--	--		2671.04	-3.88574e-05		--	--		2671.04	-2.90182e-05
--	--		2672.97	-3.01841e-05		--	--		2672.97	-9.30304e-05		--	--		2672.97	-7.21599e-05		--	--		2672.97	-2.02776e-05
--	--		2674.9	-6.08953e-05		--	--		2674.9	-9.76748e-05		--	--		2674.9	-9.31259e-05		--	--		2674.9	-2.88071e-05
--	--		2676.82	-9.47861e-05		--	--		2676.82	-0.000112177		--	--		2676.82	-0.000102041		--	--		2676.82	-4.6087e-05
--	--		2678.75	-0.000116589		--	--		2678.75	-0.000151142		--	--		2678.75	-8.59077e-05		--	--		2678.75	-6.91469e-05
--	--		2680.68	-0.000132814		--	--		2680.68	-0.000188061		--	--		2680.68	-6.75551e-05		--	--		2680.68	-9.12747e-05
--	--		2682.61	-0.000144494		--	--		2682.61	-0.000195039		--	--		2682.61	-6.85844e-05		--	--		2682.61	-0.000105006
--	--		2684.54	-0.000152787		--	--		2684.54	-0.000190843		--	--		2684.54	-7.96801e-05		--	--		2684.54	-0.000109627
--	--		2686.47	-0.000161134		--	--		2686.47	-0.000183025		--	--		2686.47	-0.00010303		--	--		2686.47	-9.7728e-05
--	--		2688.4	-0.000163718		--	--		2688.4	-0.00017733		--	--		2688.4	-0.000125726		--	--		2688.4	-8.19327e-05
--	--		2690.32	-0.000154607		--	--		2690.32	-0.000186983		--	--		2690.32	-0.000132423		--	--		2690.32	-7.32491e-05
--	--		2692.25	-0.000137584		--	--		2692.25	-0.000197103		--	--		2692.25	-0.000132615		--	--		2692.25	-6.91121e-05
--	--		2694.18	-0.000111034		--	--		2694.18	-0.000195789		--	--		2694.18	-0.000130702		--	--		2694.18	-7.23194e-05
--	--		2696.11	-8.52124e-05		--	--		2696.11	-0.000187333		--	--		2696.11	-0.00012662		--	--		2696.11	-7.77918e-05
--	--		2698.04	-7.20069e-05		--	--		2698.04	-0.000170511		--	--		2698.04	-0.000122415		--	--		2698.04	-8.18168e-05
--	--		2699.97	-6.49047e-05		--	--		2699.97	-0.000149972		--	--		2699.97	-0.000116152		--	--		2699.97	-8.30922e-05
--	--		2701.9	-6.20267e-05		--	--		2701.9	-0.000126373		--	--		2701.9	-0.000105132		--	--		2701.9	-7.70981e-05
--	--		2703.82	-6.13599e-05		--	--		2703.82	-0.000110455		--	--		2703.82	-9.3693e-05		--	--		2703.82	-6.97747e-05
--	--		2705.75	-5.87282e-05		--	--		2705.75	-0.000119498		--	--		2705.75	-8.52331e-05		--	--		2705.75	-6.54203e-05
--	--		2707.68	-5.87427e-05		--	--		2707.68	-0.000134537		--	--		2707.68	-7.98788e-05		--	--		2707.68	-6.44409e-05
--	--		2709.61	-6.42278e-05		--	--		2709.61	-0.000140631		--	--		2709.61	-8.0059e-05		--	--		2709.61	-7.01308e-05
--	--		2711.54	-7.63672e-05		--	--		2711.54	-0.000142983		--	--		2711.54	-8.2264e-05		--	--		2711.54	-7.8123e-05
--	--		2713.47	-0.000100018		--	--		2713.47	-0.000139217		--	--		2713.47	-8.38707e-05		--	--		2713.47	-8.66472e-05
--	--		2715.4	-0.000126984		--	--		2715.4	-0.00013712		--	--		2715.4	-8.46492e-05		--	--		2715.4	-9.12084e-05
--	--		2717.32	-0.00015032		--	--		2717.32	-0.000146436		--	--		2717.32	-7.97796e-05		--	--		2717.32	-8.42434e-05
--	--		2719.25	-0.000171137		--	--		2719.25	-0.000158915		--	--		2719.25	-8.04089e-05		--	--		2719.25	-7.31869e-05
--	--		2721.18	-0.000189941		--	--		2721.18	-0.000169162		--	--		2721.18	-0.000103566		--	--		2721.18	-6.25919e-05
--	--		2723.11	-0.000201607		--	--		2723.11	-0.000178357		--	--		2723.11	-0.000126786		--	--		2723.11	-5.35413e-05
--	--		2725.04	-0.000198332		--	--		2725.04	-0.00018375		--	--		2725.04	-0.000130057		--	--		2725.04	-4.63647e-05
--	--		2726.97	-0.000188657		--	--		2726.97	-0.000191737		--	--		2726.97	-0.000123042		--	--		2726.97	-4.78761e-05
--	--		2728.9	-0.000179419		--	--		2728.9	-0.000212018		--	--		2728.9	-0.000102117		--	--		2728.9	-7.06127e-05
--	--		2730.82	-0.000167924		--	--		2730.82	-0.000231943		--	--		2730.82	-8.71338e-05		--	--		2730.82	-9.77344e-05
--	--		2732.75	-0.000153708		--	--		2732.75	-0.000241952		--	--		2732.75	-0.000103887		--	--		2732.75	-0.000116316
--	--		2734.68	-0.000136921		--	--		2734.68	-0.000242474		--	--		2734.68	-0.000130926		--	--		2734.68	-0.00012715
--	--		2736.61	-0.00011226		--	--		2736.61	-0.000227064		--	--		2736.61	-0.000158683		--	--		2736.61	-0.000122223
--	--		2738.54	-9.56143e-05		--	--		2738.54	-0.000206773		--	--		2738.54	-0.000177297		--	--		2738.54	-0.000115026
--	--		2740.47	-0.000107728		--	--		2740.47	-0.000189825		--	--		2740.47	-0.000166141		--	--		2740.47	-0.000117378
--	--		2742.39	-0.00012874		--	--		2742.39	-0.000178258		--	--		2742.39	-0.000147951		--	--		2742.39	-0.000126289
--	--		2744.32	-0.000145898		--	--		2744.32	-0.00017679		--	--		2744.32	-0.000138497		--	--		2744.32	-0.000143381
