# Supplementary material for: In-situ observation of silk nanofibril assembly via graphene plasmonic infrared sensor
Source: Nat Commun. 2024 May 31;15:4643. doi: 10.1038/s41467-024-49076-5 (PMC11143229; doi:10.1038/s41467-024-49076-5)
Supplement: Supplementary file 4 — Source Data [file 41467_2024_49076_MOESM4_ESM.zip › source data/SNF_SourceData_FigS13c.xlsx]

## Sheet: Sheet1
Source data of Figure S13c
ΔVG=84V-1						ΔVG=84V-2						ΔVG=84V-3						ΔVG=84V-4						average ∆Extinction spectra			β-sheet			Random coil			Turn
baseline			Extinction spectrum			baseline			Extinction spectrum			baseline			Extinction spectrum			baseline			Extinction spectrum			Wavenumber (cm-1)	Extinction		Wavenumber (cm-1)	Extinction		Wavenumber (cm-1)	Extinction		Wavenumber (cm-1)	Extinction
Wavenumber (cm-1)	Extinction		Wavenumber (cm-1)	Extinction		Wavenumber (cm-1)	Extinction		Wavenumber (cm-1)	Extinction		Wavenumber (cm-1)	Extinction		Wavenumber (cm-1)	Extinction		Wavenumber (cm-1)	Extinction		Wavenumber (cm-1)	Extinction		1400.13	0.000592777		1601.44	4.25725e-05		1600.69	-5.46549e-05		1600.69	-5.97418e-05
1400.13	0.00105		1213.06	0.000260882		1400.13	0.00105		1213.06	0.000262091		1400.13	0.00105		1213.06	0.000146788		1400.13	0.00105		1213.06	9.03181e-05		1402.05	0.000374535		1602.88	8.2502e-05		1602.38	-4.81383e-05		1609.07	-3.67835e-05
1402.05	0.000829495		1214.98	0.000215193		1402.05	0.000829495		1214.98	0.000224143		1402.05	0.000829495		1214.98	0.000144687		1402.05	0.000829495		1214.98	9.31829e-05		1403.98	0.000219518		1604.26	0.000129534		1605.63	-3.35956e-05		1617.44	-1.38252e-05
1403.98	0.000675306		1216.91	0.000197057		1403.98	0.000675306		1216.91	0.000170574		1403.98	0.000675306		1216.91	0.000125503		1403.98	0.000675306		1216.91	0.000102448		1405.91	0.000115387		1605.58	0.000183511		1608.76	-1.62405e-05		1625.81	9.13306e-06
1405.91	0.000578084		1218.84	0.000187215		1405.91	0.000578084		1218.84	0.000126822		1405.91	0.000578084		1218.84	0.000110483		1405.91	0.000578084		1218.84	0.000117211		1407.84	5.14578e-05		1606.85	0.000243901		1611.75	4.9572e-06		1634.18	3.20914e-05
1407.84	0.000528349		1220.77	0.000176808		1407.84	0.000528349		1220.77	0.000128962		1407.84	0.000528349		1220.77	0.000124265		1407.84	0.000528349		1220.77	0.000139099		1409.77	1.48767e-05		1608.06	0.00030983		1614.61	3.10045e-05		1642.55	5.50496e-05
1409.77	0.000516554		1222.7	0.000165205		1409.77	0.000516554		1222.7	0.00014482		1409.77	0.000516554		1222.7	0.000142599		1409.77	0.000516554		1222.7	0.000158144		1411.7	-1.14127e-06		1609.21	0.000380152		1617.34	6.27521e-05		1650.92	7.80079e-05
1411.7	0.000533227		1224.63	0.00014528		1411.7	0.000533227		1224.63	0.000154304		1411.7	0.000533227		1224.63	0.000149713		1411.7	0.000533227		1224.63	0.000166917		1413.63	-5.8426e-06		1610.31	0.000453534		1619.95	0.000100766		1659.29	0.000100966
1413.63	0.000568892		1226.56	0.000127651		1413.63	0.000568892		1226.56	0.000157249		1413.63	0.000568892		1226.56	0.00014482		1413.63	0.000568892		1226.56	0.000159437		1415.55	-4.5513e-06		1611.36	0.000528552		1622.44	0.000145227		1667.66	0.000123925
1415.55	0.000614024		1228.48	0.000122023		1415.55	0.000614024		1228.48	0.000144037		1415.55	0.000614024		1228.48	0.000114668		1415.55	0.000614024		1228.48	0.000118203		1417.48	-4.89777e-06		1612.36	0.000603783		1624.8	0.000195885		1676.03	0.000146885
1417.48	0.000659178		1230.41	0.000124005		1417.48	0.000659178		1230.41	0.000122945		1417.48	0.000659178		1230.41	8.08877e-05		1417.48	0.000659178		1230.41	7.03493e-05		1419.41	-7.84278e-06		1613.31	0.00067789		1627.06	0.00025206		1676.57	0.000148378
1419.41	0.00069482		1232.34	0.000133787		1419.41	0.00069482		1232.34	9.94156e-05		1419.41	0.00069482		1232.34	6.1215e-05		1419.41	0.00069482		1232.34	4.01808e-05		1421.34	-2.58202e-06		1614.2	0.00074968		1629.2	0.000312709		1677.63	0.000151273
1421.34	0.000716636		1234.27	0.000147339		1421.34	0.000716636		1234.27	7.23376e-05		1421.34	0.000716636		1234.27	5.40781e-05		1421.34	0.000716636		1234.27	1.8688e-05		1423.27	6.90685e-06		1615.06	0.000818151		1631.23	0.000376521		1678.63	0.000154064
1423.27	0.000737236		1236.2	0.000163922		1423.27	0.000737236		1236.2	3.96472e-05		1423.27	0.000737236		1236.2	7.39266e-05		1423.27	0.000737236		1236.2	8.35779e-06		1425.2	1.38058e-05		1615.86	0.000882514		1633.15	0.000442039		1679.59	0.000156801
1425.2	0.000760099		1238.13	0.000173856		1425.2	0.000760099		1238.13	9.64211e-06		1425.2	0.000760099		1238.13	9.04322e-05		1425.2	0.000760099		1238.13	-9.9402e-07		1427.12	1.475e-05		1616.62	0.000942198		1634.97	0.00050778		1680.5	0.00015958
1427.13	0.00078517		1240.06	0.000164718		1427.13	0.00078517		1240.06	-8.7392e-06		1427.13	0.00078517		1240.06	7.23745e-05		1427.13	0.00078517		1240.06	-2.3491e-05		1429.05	-2.43048e-07		1617.34	0.000996842		1636.69	0.000572349		1681.36	0.000162577
1429.05	0.000812343		1241.98	0.000143991		1429.05	0.000812343		1241.98	-1.94824e-05		1429.05	0.000812343		1241.98	3.68797e-05		1429.05	0.000812343		1241.98	-4.4828e-05		1430.98	-2.33641e-05		1618.01	0.00105		1638.31	0.000634515		1682.19	0.00016606
1430.98	0.000841567		1243.91	0.000116299		1430.98	0.000841567		1243.91	-2.22076e-05		1430.98	0.000841567		1243.91	-1.02565e-05		1430.98	0.000841567		1243.91	-5.04522e-05		1432.91	-5.61762e-05		1618.65	0.00109		1639.84	0.000693273		1682.97	0.00017039
1432.91	0.000872732		1245.84	7.78057e-05		1432.91	0.000872732		1245.84	-2.10727e-05		1432.91	0.000872732		1245.84	-6.6263e-05		1432.91	0.000872732		1245.84	-5.52309e-05		1434.84	-8.26987e-05		1619.24	0.00113		1641.27	0.000747867		1683.71	0.000175986
1434.84	0.000905791		1247.77	1.74523e-05		1434.84	0.000905791		1247.77	-1.91428e-05		1434.84	0.000905791		1247.77	-0.000130759		1434.84	0.000905791		1247.77	-7.06568e-05		1436.77	-8.12832e-05		1619.8	0.00116		1642.61	0.000797789		1684.41	0.000183253
1436.77	0.00094063		1249.7	-3.84669e-05		1436.77	0.00094063		1249.7	-1.93167e-05		1436.77	0.00094063		1249.7	-0.000190777		1436.77	0.00094063		1249.7	-9.23016e-05		1438.7	-7.02485e-05		1620.32	0.00119		1643.87	0.000842769		1685.07	0.000192507
1438.7	0.000977206		1251.63	-5.88494e-05		1438.7	0.000977206		1251.63	-2.46326e-05		1438.7	0.000977206		1251.63	-0.000233787		1438.7	0.000977206		1251.63	-0.000120955		1440.62	-6.21483e-05		1620.8	0.00122		1645.04	0.000882739		1685.69	0.00020389
1440.62	0.00102		1253.56	-6.91784e-05		1440.62	0.00102		1253.56	-3.7738e-05		1440.62	0.00102		1253.56	-0.000258104		1440.62	0.00102		1253.56	-0.000152456		1442.55	-5.26984e-05		1621.25	0.00124		1646.14	0.000917798		1686.28	0.000217332
1442.55	0.00106		1255.48	-7.91438e-05		1442.55	0.00106		1255.48	-6.1578e-05		1442.55	0.00106		1255.48	-0.000246832		1442.55	0.00106		1255.48	-0.000181363		1444.48	-4.30135e-05		1621.66	0.00126		1647.15	0.000948175		1686.83	0.000232546
1444.48	0.0011		1257.41	-0.000105022		1444.48	0.0011		1257.41	-9.82976e-05		1444.48	0.0011		1257.41	-0.000233069		1444.48	0.0011		1257.41	-0.000212304		1446.41	-2.8741e-05		1622.05	0.00127		1648.09	0.000974192		1687.35	0.000249067
1446.41	0.00114		1259.34	-0.000179727		1446.41	0.00114		1259.34	-0.000155738		1446.41	0.00114		1259.34	-0.000248278		1446.41	0.00114		1259.34	-0.000248378		1448.34	1.144e-06		1622.4	0.00129		1648.96	0.000996227		1687.83	0.000266319
1448.34	0.00118		1261.27	-0.000263038		1448.34	0.00118		1261.27	-0.000219756		1448.34	0.00118		1261.27	-0.000280455		1448.34	0.00118		1261.27	-0.000288733		1450.27	2.89637e-05		1622.72	0.0013		1649.75	0.00101		1688.28	0.000283694
1450.27	0.00123		1263.2	-0.000327831		1450.27	0.00123		1263.2	-0.000282112		1450.27	0.00123		1263.2	-0.000338216		1450.27	0.00123		1263.2	-0.000340208		1452.2	3.79655e-05		1623.02	0.00131		1650.49	0.00103		1688.7	0.00030062
1452.2	0.00127		1265.13	-0.000367732		1452.2	0.00127		1265.13	-0.000332936		1452.2	0.00127		1265.13	-0.00039117		1452.2	0.00127		1265.13	-0.000382828		1454.12	3.77479e-05		1623.29	0.00131		1651.15	0.00104		1689.09	0.000316617
1454.12	0.00132		1267.06	-0.000356416		1454.12	0.00132		1267.06	-0.000356151		1454.12	0.00132		1267.06	-0.000405205		1454.12	0.00132		1267.06	-0.000393449		1456.05	2.41847e-05		1623.53	0.00132		1651.76	0.00105		1689.45	0.000331325
1456.05	0.00137		1268.98	-0.000326612		1456.05	0.00137		1268.98	-0.000362137		1456.05	0.00137		1268.98	-0.000400108		1456.05	0.00137		1268.98	-0.000388422		1457.98	1.99613e-05		1623.75	0.00132		1652.31	0.00106		1689.79	0.000344511
1457.98	0.00142		1270.91	-0.000303644		1457.98	0.00142		1270.91	-0.000356534		1457.98	0.00142		1270.91	-0.000381052		1457.98	0.00142		1270.91	-0.000377245		1459.91	5.60596e-05		1623.94	0.00133		1652.8	0.00107		1690.09	0.000356063
1459.91	0.00147		1272.84	-0.000283402		1459.91	0.00147		1272.84	-0.000337472		1459.91	0.00147		1272.84	-0.000357766		1459.91	0.00147		1272.84	-0.000357336		1461.84	0.000100093		1624.12	0.00133		1653.25	0.00107		1690.38	0.000365972
1461.84	0.00152		1274.77	-0.000272028		1461.84	0.00152		1274.77	-0.000298531		1461.84	0.00152		1274.77	-0.000344708		1461.84	0.00152		1274.77	-0.000323646		1463.77	0.000124386		1624.27	0.00133		1653.64	0.00108		1690.63	0.000374307
1463.77	0.00157		1276.7	-0.000264097		1463.77	0.00157		1276.7	-0.000258998		1463.77	0.00157		1276.7	-0.00033287		1463.77	0.00157		1276.7	-0.000293071		1465.7	0.000143422		1624.41	0.00133		1653.99	0.00108		1690.87	0.000381189
1465.7	0.00163		1278.63	-0.000258216		1465.7	0.00163		1278.63	-0.000241404		1465.7	0.00163		1278.63	-0.00031784		1465.7	0.00163		1278.63	-0.000285706		1467.62	0.000165995		1624.52	0.00133		1654.29	0.00108		1691.08	0.000386774
1467.62	0.00168		1280.56	-0.000248434		1467.62	0.00168		1280.56	-0.000229591		1467.62	0.00168		1280.56	-0.000300289		1467.62	0.00168		1280.56	-0.000286912		1469.55	0.000181896		1624.62	0.00133		1654.55	0.00108		1691.27	0.000391231
1469.55	0.00173		1282.48	-0.000224567		1469.55	0.00173		1282.48	-0.000214078		1469.55	0.00173		1282.48	-0.000277169		1469.55	0.00173		1282.48	-0.000292997		1471.48	0.000175924		1624.71	0.00133		1654.78	0.00109		1691.44	0.000394732
1471.48	0.00178		1284.41	-0.000197931		1471.48	0.00178		1284.41	-0.000197368		1471.48	0.00178		1284.41	-0.000255223		1471.48	0.00178		1284.41	-0.000291217		1473.41	0.000173487		1624.78	0.00133		1654.97	0.00109		1691.59	0.000397438
1473.41	0.00184		1286.34	-0.000178101		1473.41	0.00184		1286.34	-0.000179411		1473.41	0.00184		1286.34	-0.000242269		1473.41	0.00184		1286.34	-0.000258951		1475.34	0.000207001		1624.84	0.00133		1655.13	0.00109		1691.72	0.000399497
1475.34	0.00189		1288.27	-0.000160107		1475.34	0.00189		1288.27	-0.000158385		1475.34	0.00189		1288.27	-0.000232042		1475.34	0.00189		1288.27	-0.00022214		1477.27	0.000241012		1624.88	0.00133		1655.26	0.00109		1691.84	0.000401039
1477.27	0.00195		1290.2	-0.000140824		1477.27	0.00195		1290.2	-0.00012854		1477.27	0.00195		1290.2	-0.000220279		1477.27	0.00195		1290.2	-0.00020028		1479.2	0.000248772		1624.92	0.00133		1655.37	0.00109		1691.94	0.000402176
1479.2	0.002		1292.13	-0.000124301		1479.2	0.002		1292.13	-0.00010161		1479.2	0.002		1292.13	-0.000208794		1479.2	0.002		1292.13	-0.000190082		1481.12	0.000236164		1624.95	0.00133		1655.45	0.00109		1692.03	0.000403002
1481.12	0.00206		1294.06	-0.000114515		1481.12	0.00206		1294.06	-9.07739e-05		1481.12	0.00206		1294.06	-0.000198889		1481.12	0.00206		1294.06	-0.000202104		1483.05	0.000196981		1624.96	0.00133		1655.51	0.00109		1692.1	0.000403592
1483.05	0.00211		1295.98	-0.000108567		1483.05	0.00211		1295.98	-8.59412e-05		1483.05	0.00211		1295.98	-0.000187829		1483.05	0.00211		1295.98	-0.000214291		1484.98	0.000140916		1624.98	0.00133		1655.55	0.00109		1692.16	0.000404007
1484.98	0.00216		1297.91	-0.000104952		1484.98	0.00216		1297.91	-8.34237e-05		1484.98	0.00216		1297.91	-0.000170654		1484.98	0.00216		1297.91	-0.000202478		1486.91	6.73669e-05		1624.99	0.00133		1655.58	0.00109		1692.21	0.000404295
1486.91	0.00222		1299.84	-0.000103465		1486.91	0.00222		1299.84	-7.71955e-05		1486.91	0.00222		1299.84	-0.000155338		1486.91	0.00222		1299.84	-0.000183557		1488.84	2.83923e-06		1624.99	0.00133		1655.6	0.00109		1692.25	0.000404491
1488.84	0.00227		1301.77	-0.000103014		1488.84	0.00227		1301.77	-5.47935e-05		1488.84	0.00227		1301.77	-0.000151612		1488.84	0.00227		1301.77	-0.000166249		1490.77	-1.04442e-05		1624.99	0.00133		1655.61	0.00109		1692.28	0.000404623
1490.77	0.00232		1303.7	-0.000104757		1490.77	0.00232		1303.7	-3.18406e-05		1490.77	0.00232		1303.7	-0.000149243		1490.77	0.00232		1303.7	-0.000150899		1492.7	-1.9451e-05		1624.99	0.00133		1655.61	0.00109		1692.31	0.000404711
1492.7	0.00238		1305.63	-0.000112946		1492.7	0.00238		1305.63	-2.09114e-05		1492.7	0.00238		1305.63	-0.00013989		1492.7	0.00238		1305.63	-0.000143099		1494.62	-6.82649e-05		1624.99	0.00133		1655.61	0.00109		1692.32	0.000404767
1494.62	0.00243		1307.56	-0.000117212		1494.62	0.00243		1307.56	-1.86872e-05		1494.62	0.00243		1307.56	-0.000127614		1494.62	0.00243		1307.56	-0.000135828		1496.55	-0.000125315		1624.99	0.00133		1655.61	0.00109		1692.34	0.000404802
1496.55	0.00248		1309.48	-0.000106132		1496.55	0.00248		1309.48	-3.19337e-05		1496.55	0.00248		1309.48	-0.000112747		1496.55	0.00248		1309.48	-0.000125581		1498.48	-0.000172315		1625	0.00133		1655.61	0.00109		1692.34	0.000404822
1498.48	0.00253		1311.41	-8.71338e-05		1498.48	0.00253		1311.41	-4.29727e-05		1498.48	0.00253		1311.41	-9.81319e-05		1498.48	0.00253		1311.41	-0.000107407		1500.41	-0.000211605		1625.01	0.00133		1655.62	0.00109		1692.35	0.000404831
1500.41	0.00258		1313.34	-6.0527e-05		1500.41	0.00258		1313.34	-3.05753e-05		1500.41	0.00258		1313.34	-8.59909e-05		1500.41	0.00258		1313.34	-6.77711e-05		1502.34	-0.000237959		1625.04	0.00134		1655.64	0.00109		1692.35	0.000404835
1502.34	0.00263		1315.27	-3.62471e-05		1502.34	0.00263		1315.27	-1.216e-05		1502.34	0.00263		1315.27	-7.85206e-05		1502.34	0.00263		1315.27	-2.8925e-05		1504.27	-0.000255546		1625.07	0.00134		1655.66	0.00109		1692.35	0.000404835
1504.27	0.00268		1317.2	-2.66971e-05		1504.27	0.00268		1317.2	3.22025e-06		1504.27	0.00268		1317.2	-8.01025e-05		1504.27	0.00268		1317.2	-1.25167e-05		1506.2	-0.000271454		1625.12	0.00134		1655.69	0.00109		1692.35	0.000404836
1506.2	0.00273		1319.13	-2.47836e-05		1506.2	0.00273		1319.13	1.16965e-05		1506.2	0.00273		1319.13	-8.6405e-05		1506.2	0.00273		1319.13	-6.82556e-06		1508.12	-0.000271703		1625.18	0.00134		1655.74	0.00109		1692.35	0.000404838
1508.12	0.00277		1321.06	-2.75646e-05		1508.12	0.00277		1321.06	-1.15788e-07		1508.12	0.00277		1321.06	-9.42892e-05		1508.12	0.00277		1321.06	-9.45346e-06		1510.05	-0.000235501		1625.26	0.00134		1655.8	0.00109		1692.35	0.000404843
1510.05	0.00282		1322.98	-3.49881e-05		1510.05	0.00282		1322.98	-1.27233e-05		1510.05	0.00282		1322.98	-0.000104558		1510.05	0.00282		1322.98	-1.40817e-05		1511.98	-0.000190827		1625.36	0.00134		1655.88	0.00109		1692.35	0.000404852
1511.98	0.00287		1324.91	-4.96918e-05		1511.98	0.00287		1324.91	-6.94774e-06		1511.98	0.00287		1324.91	-0.000119533		1511.98	0.00287		1324.91	-1.0433e-05		1513.91	-0.000162504		1625.48	0.00133		1655.98	0.00109		1692.36	0.000404868
1513.91	0.00291		1326.84	-6.06642e-05		1513.91	0.00291		1326.84	4.77133e-06		1513.91	0.00291		1326.84	-0.000131522		1513.91	0.00291		1326.84	-7.98523e-06		1515.84	-0.000139208		1625.62	0.00133		1656.11	0.00109		1692.37	0.000404889
1515.84	0.00296		1328.77	-5.41356e-05		1515.84	0.00296		1328.77	1.62919e-05		1515.84	0.00296		1328.77	-0.000134713		1515.84	0.00296		1328.77	-1.50984e-05		1517.77	-0.000129528		1625.79	0.00133		1656.26	0.00109		1692.38	0.000404917
1517.77	0.003		1330.7	-4.1018e-05		1517.77	0.003		1330.7	2.78998e-05		1517.77	0.003		1330.7	-0.000125792		1517.77	0.003		1330.7	-2.48498e-05		1519.7	-9.87369e-05		1625.99	0.00133		1656.43	0.00109		1692.4	0.000404949
1519.7	0.00305		1332.63	-2.84032e-05		1519.7	0.00305		1332.63	3.59435e-05		1519.7	0.00305		1332.63	-9.88055e-05		1519.7	0.00305		1332.63	-3.54375e-05		1521.62	1.67556e-07		1626.22	0.00133		1656.64	0.00109		1692.42	0.000404984
1521.62	0.00309		1334.56	-1.39823e-05		1521.62	0.00309		1334.56	4.60919e-05		1521.62	0.00309		1334.56	-5.58604e-05		1521.62	0.00309		1334.56	-3.98584e-05		1523.55	0.000121587		1626.48	0.00133		1656.87	0.00109		1692.45	0.000405014
1523.55	0.00314		1336.48	3.24312e-06		1523.55	0.00314		1336.48	6.86202e-05		1523.55	0.00314		1336.48	1.58425e-05		1523.55	0.00314		1336.48	-2.49945e-05		1525.48	0.000240816		1626.78	0.00132		1657.14	0.00109		1692.48	0.000405034
1525.48	0.00318		1338.41	2.01128e-05		1525.48	0.00318		1338.41	8.60576e-05		1525.48	0.00318		1338.41	7.75406e-05		1525.48	0.00318		1338.41	-7.38883e-06		1527.41	0.000342858		1627.12	0.00131		1657.45	0.00109		1692.52	0.000405032
1527.41	0.00322		1340.34	3.43262e-05		1527.41	0.00322		1340.34	7.8628e-05		1527.41	0.00322		1340.34	8.44384e-05		1527.41	0.00322		1340.34	-2.71708e-06		1529.34	0.000396517		1627.49	0.0013		1657.79	0.00109		1692.56	0.000404993
1529.34	0.00326		1342.27	4.43025e-05		1529.34	0.00326		1342.27	6.35226e-05		1529.34	0.00326		1342.27	6.7433e-05		1529.34	0.00326		1342.27	-4.63876e-07		1531.27	0.000425261		1627.91	0.00129		1658.17	0.00108		1692.62	0.000404897
1531.27	0.0033		1344.2	4.60919e-05		1531.27	0.0033		1344.2	5.19345e-05		1531.27	0.0033		1344.2	3.71893e-05		1531.27	0.0033		1344.2	4.03604e-06		1533.2	0.000444966		1628.37	0.00128		1658.6	0.00108		1692.68	0.000404721
1533.2	0.00334		1346.13	4.45013e-05		1533.2	0.00334		1346.13	4.20823e-05		1533.2	0.00334		1346.13	9.60898e-06		1533.2	0.00334		1346.13	1.26574e-05		1535.12	0.000447719		1628.87	0.00126		1659.07	0.00108		1692.75	0.000404434
1535.12	0.00338		1348.06	3.99489e-05		1535.12	0.00338		1348.06	3.61176e-05		1535.12	0.00338		1348.06	8.77608e-06		1535.12	0.00338		1348.06	3.01945e-05		1537.05	0.000419337		1629.43	0.00123		1659.59	0.00107		1692.83	0.000403998
1537.05	0.00342		1349.98	4.16515e-05		1537.05	0.00342		1349.98	3.34335e-05		1537.05	0.00342		1349.98	2.08087e-05		1537.05	0.00342		1349.98	5.25538e-05		1538.98	0.000395309		1630.03	0.0012		1660.15	0.00107		1692.92	0.000403369
1538.98	0.00346		1351.91	6.25307e-05		1538.98	0.00346		1351.91	3.29405e-05		1538.98	0.00346		1351.91	4.18279e-05		1538.98	0.00346		1351.91	8.07349e-05		1540.91	0.000411167		1630.69	0.00116		1660.77	0.00106		1693.02	0.000402494
1540.91	0.00349		1353.84	9.18904e-05		1540.91	0.00349		1353.84	3.82384e-05		1540.91	0.00349		1353.84	6.59086e-05		1540.91	0.00349		1353.84	0.000104252		1542.84	0.000453423		1631.4	0.00112		1661.44	0.00105		1693.13	0.000401313
1542.84	0.00353		1355.77	0.000123908		1542.84	0.00353		1355.77	5.34588e-05		1542.84	0.00353		1355.77	8.31265e-05		1542.84	0.00353		1355.77	0.000108786		1544.77	0.000537539		1632.17	0.00107		1662.17	0.00103		1693.25	0.000399757
1544.77	0.00357		1357.7	0.000156885		1544.77	0.00357		1357.7	7.59167e-05		1544.77	0.00357		1357.7	0.000101601		1544.77	0.00357		1357.7	0.000106837		1546.69	0.000611336		1632.99	0.00101		1662.96	0.00102		1693.39	0.000397751
1546.7	0.0036		1359.63	0.000190097		1546.7	0.0036		1359.63	0.00010735		1546.7	0.0036		1359.63	0.000131722		1546.7	0.0036		1359.63	0.000105449		1548.62	0.000615356		1633.88	0.000950175		1663.81	0.001		1693.54	0.000395213
1548.62	0.00364		1361.56	0.000214795		1548.62	0.00364		1361.56	0.000138622		1548.62	0.00364		1361.56	0.000156752		1548.62	0.00364		1361.56	0.000106672		1550.55	0.000585258		1634.84	0.000879537		1664.72	0.000979117		1693.7	0.000392056
1550.55	0.00367		1363.48	0.000217898		1550.55	0.00367		1363.48	0.000158283		1550.55	0.00367		1363.48	0.000157964		1550.55	0.00367		1363.48	0.00011497		1552.48	0.000530218		1635.85	0.000803284		1665.69	0.000953999		1693.88	0.000388193
1552.48	0.0037		1365.41	0.000211679		1552.48	0.0037		1365.41	0.000175016		1552.48	0.0037		1365.41	0.000151714		1552.48	0.0037		1365.41	0.000130137		1554.41	0.000470604		1636.94	0.000722775		1666.73	0.000925176		1694.07	0.000383539
1554.41	0.00374		1367.34	0.00020209		1554.41	0.00374		1367.34	0.000193231		1554.41	0.00374		1367.34	0.000143436		1554.41	0.00374		1367.34	0.00015586		1556.34	0.000424615		1638.09	0.000639798		1667.84	0.000892533		1694.28	0.000378015
1556.34	0.00377		1369.27	0.000195005		1556.34	0.00377		1369.27	0.000214298		1556.34	0.00377		1369.27	0.000147173		1556.34	0.00377		1369.27	0.000184927		1558.27	0.0004078		1639.32	0.000556506		1669.03	0.000856055		1694.5	0.000371558
1558.27	0.0038		1371.2	0.000199237		1558.27	0.0038		1371.2	0.000244545		1558.27	0.0038		1371.2	0.000189226		1558.27	0.0038		1371.2	0.000213459		1560.19	0.000465619		1640.62	0.000475296		1670.28	0.000815862		1694.74	0.000364127
1560.19	0.00383		1373.13	0.000211911		1560.19	0.00383		1373.13	0.000273508		1560.19	0.00383		1373.13	0.000238266		1560.19	0.00383		1373.13	0.00023515		1562.12	0.000526779		1642	0.000398619		1671.62	0.000772224		1694.99	0.000355708
1562.12	0.00386		1375.06	0.000238354		1562.12	0.00386		1375.06	0.000292214		1562.12	0.00386		1375.06	0.000272584		1562.12	0.00386		1375.06	0.000237787		1564.05	0.000521273		1643.46	0.00032877		1673.03	0.000725583		1695.27	0.000346327
1564.05	0.00389		1376.98	0.000262766		1564.05	0.00389		1376.98	0.00030252		1564.05	0.00389		1376.98	0.000289622		1564.05	0.00389		1376.98	0.000235216		1565.98	0.000487877		1645	0.000267648		1674.52	0.00067656		1695.56	0.000336057
1565.98	0.00392		1378.91	0.000266007		1565.98	0.00392		1378.91	0.000297413		1565.98	0.00392		1378.91	0.000267833		1565.98	0.00392		1378.91	0.0002366		1567.91	0.000441285		1646.62	0.000216555		1676.09	0.000625954		1695.87	0.000325021
1567.91	0.00394		1380.84	0.000263429		1567.91	0.00394		1380.84	0.000294529		1567.91	0.00394		1380.84	0.000242476		1567.91	0.00394		1380.84	0.000243769		1569.84	0.000382532		1648.33	0.000176059		1677.75	0.000574723		1696.2	0.000313399
1569.84	0.00397		1382.77	0.000262024		1569.84	0.00397		1382.77	0.000312417		1569.84	0.00397		1382.77	0.00024886		1569.84	0.00397		1382.77	0.000264979		1571.77	0.00031858		1650.12	0.00014596		1679.5	0.000523952		1696.55	0.000301425
1571.77	0.004		1384.7	0.000267739		1571.77	0.004		1384.7	0.000341315		1571.77	0.004		1384.7	0.000265286		1571.77	0.004		1384.7	0.000290119		1573.69	0.000249562		1652	0.000125376		1681.34	0.000474795		1696.92	0.000289379
1573.69	0.00402		1386.63	0.000292927		1573.69	0.00402		1386.63	0.00038094		1573.69	0.00402		1386.63	0.000282062		1573.69	0.00402		1386.63	0.000310291		1575.62	0.000176382		1653.98	0.000112919		1683.27	0.000428411		1697.31	0.000277574
1575.62	0.00405		1388.56	0.000325366		1575.62	0.00405		1388.56	0.000421404		1575.62	0.00405		1388.56	0.000298475		1575.62	0.00405		1388.56	0.000330107		1577.55	0.000103115		1656.05	0.000106943		1685.29	0.000385884		1697.72	0.000266336
1577.55	0.00407		1390.48	0.000356739		1577.55	0.00407		1390.48	0.00045078		1577.55	0.00407		1390.48	0.000305889		1577.55	0.00407		1390.48	0.000351987		1579.48	2.98783e-05		1658.22	0.000105792		1687.41	0.000348144		1698.16	0.000255982
1579.48	0.0041		1392.41	0.000387676		1579.48	0.0041		1392.41	0.000474905		1579.48	0.0041		1392.41	0.000318369		1579.48	0.0041		1392.41	0.000373614		1581.41	-3.3745e-05		1660.48	0.000107997		1689.62	0.000315889		1698.62	0.000246788
1581.41	0.00412		1394.34	0.00041711		1581.41	0.00412		1394.34	0.000498417		1581.41	0.00412		1394.34	0.000356481		1581.41	0.00412		1394.34	0.000395853		1583.34	-7.63726e-05		1662.85	0.000112397		1691.94	0.000289536		1699.1	0.000238967
1583.34	0.00414		1396.27	0.000441802		1583.34	0.00414		1396.27	0.000512986		1583.34	0.00414		1396.27	0.000392086		1583.34	0.00414		1396.27	0.000411587		1585.27	-0.000101514		1665.31	0.000118171		1694.36	0.00026919		1699.6	0.000232646
1585.27	0.00416		1398.2	0.000455361		1585.27	0.00416		1398.2	0.000509088		1585.27	0.00416		1398.2	0.000397338		1585.27	0.00416		1398.2	0.00040804		1587.19	-0.000102924		1666.59	0.000121401		1696.89	0.00025465		1700.14	0.000227859
1587.19	0.00418		1400.13	0.000466181		1587.19	0.00418		1400.13	0.00049494		1587.19	0.00418		1400.13	0.00039192		1587.19	0.00418		1400.13	0.000403064		1589.12	-9.84815e-05		1683.78	0.000168145		1698.19	0.000249421		1700.69	0.000224544
1589.12	0.0042		1402.05	0.00048252		1589.12	0.0042		1402.05	0.000470541		1589.12	0.0042		1402.05	0.000382102		1589.12	0.0042		1402.05	0.000413024		1591.05	-0.000108307		1700.98	0.000215309		1700.98	0.000242503		1700.98	0.000223399
1591.05	0.00422		1403.98	0.00049839		1591.05	0.00422		1403.98	0.000451023		1591.05	0.00422		1403.98	0.00038028		1591.05	0.00422		1403.98	0.000429596		1592.98	-0.000119519		--	--		--	--		--	--
1592.98	0.00424		1405.91	0.000508999		1592.98	0.00424		1405.91	0.000456809		1592.98	0.00424		1405.91	0.000408761		1592.98	0.00424		1405.91	0.000451282		1594.91	-0.000128974		--	--		--	--		--	--
1594.91	0.00426		1407.84	0.000519023		1594.91	0.00426		1407.84	0.000472019		1594.91	0.00426		1407.84	0.000444091		1594.91	0.00426		1407.84	0.000473976		1596.84	-0.00012765		--	--		--	--		--	--
1596.84	0.00427		1409.77	0.000529284		1596.84	0.00427		1409.77	0.000484142		1596.84	0.00427		1409.77	0.000464563		1596.84	0.00427		1409.77	0.000489958		1598.77	-0.000106351		--	--		--	--		--	--
1598.77	0.00429		1411.7	0.000546558		1598.77	0.00429		1411.7	0.000503498		1598.77	0.00429		1411.7	0.000487244		1598.77	0.00429		1411.7	0.000508574		1600.69	-6.25114e-05		--	--		--	--		--	--
1600.69	0.00431		1413.63	0.000578858		1600.69	0.00431		1413.63	0.000537254		1600.69	0.00431		1413.63	0.000524255		1600.69	0.00431		1413.63	0.000538692		1602.62	1.10998e-05		--	--		--	--		--	--
1602.62	0.00432		1415.55	0.000623301		1602.62	0.00432		1415.55	0.000582357		1602.62	0.00432		1415.55	0.00056872		1602.62	0.00432		1415.55	0.000574029		1604.55	0.000109614		--	--		--	--		--	--
1604.55	0.00434		1417.48	0.000687413		1604.55	0.00434		1417.48	0.000645872		1604.55	0.00434		1417.48	0.000623369		1604.55	0.00434		1417.48	0.000613214		1606.48	0.000235514		--	--		--	--		--	--
1606.48	0.00435		1419.41	0.000747982		1606.48	0.00435		1419.41	0.000704603		1606.48	0.00435		1419.41	0.000671516		1606.48	0.00435		1419.41	0.000650378		1608.41	0.000374049		--	--		--	--		--	--
1608.41	0.00436		1421.34	0.000778259		1608.41	0.00436		1421.34	0.000732367		1608.41	0.00436		1421.34	0.000690193		1608.41	0.00436		1421.34	0.000676807		1610.34	0.00050669		--	--		--	--		--	--
1610.34	0.00438		1423.27	0.000796377		1610.34	0.00438		1423.27	0.000745194		1610.34	0.00438		1423.27	0.000700986		1610.34	0.00438		1423.27	0.000699658		1612.27	0.000647312		--	--		--	--		--	--
1612.27	0.00439		1425.2	0.000808524		1612.27	0.00439		1425.2	0.000744777		1612.27	0.00439		1425.2	0.000715442		1612.27	0.00439		1425.2	0.00072095		1614.19	0.000808182		--	--		--	--		--	--
1614.19	0.0044		1427.13	0.000823797		1614.19	0.0044		1427.13	0.000747949		1614.19	0.0044		1427.13	0.000740713		1614.19	0.0044		1427.13	0.000747385		1616.12	0.000975659		--	--		--	--		--	--
1616.12	0.00441		1429.05	0.000856487		1616.12	0.00441		1429.05	0.000775589		1616.12	0.00441		1429.05	0.000793792		1616.12	0.00441		1429.05	0.000790881		1618.05	0.00115		--	--		--	--		--	--
1618.05	0.00442		1430.98	0.000897202		1618.05	0.00442		1430.98	0.000817258		1618.05	0.00442		1430.98	0.000856697		1618.05	0.00442		1430.98	0.000837807		1619.98	0.0013		--	--		--	--		--	--
1619.98	0.00443		1432.91	0.000941677		1619.98	0.00443		1432.91	0.000872908		1619.98	0.00443		1432.91	0.000918829		1619.98	0.00443		1432.91	0.000878032		1621.91	0.0014		--	--		--	--		--	--
1621.91	0.00444		1434.84	0.000988817		1621.91	0.00444		1434.84	0.000932232		1621.91	0.00444		1434.84	0.000975036		1621.91	0.00444		1434.84	0.000912973		1623.84	0.00147		--	--		--	--		--	--
1623.84	0.00444		1436.77	0.00104		1623.84	0.00444		1436.77	0.000986979		1623.84	0.00444		1436.77	0.00102		1623.84	0.00444		1436.77	0.000939462		1625.77	0.00152		--	--		--	--		--	--
1625.77	0.00445		1438.7	0.00108		1625.77	0.00445		1438.7	0.00103		1625.77	0.00445		1438.7	0.00104		1625.77	0.00445		1438.7	0.000961121		1627.69	0.00155		--	--		--	--		--	--
1627.69	0.00446		1440.62	0.00109		1627.69	0.00446		1440.62	0.00105		1627.69	0.00446		1440.62	0.00105		1627.69	0.00446		1440.62	0.000976884		1629.62	0.00153		--	--		--	--		--	--
1629.62	0.00446		1442.55	0.0011		1629.62	0.00446		1442.55	0.00106		1629.62	0.00446		1442.55	0.00106		1629.62	0.00446		1442.55	0.000997651		1631.55	0.00149		--	--		--	--		--	--
1631.55	0.00447		1444.48	0.00112		1631.55	0.00447		1444.48	0.00108		1631.55	0.00447		1444.48	0.00112		1631.55	0.00447		1444.48	0.00104		1633.48	0.00139		--	--		--	--		--	--
1633.48	0.00447		1446.41	0.00114		1633.48	0.00447		1446.41	0.0011		1633.48	0.00447		1446.41	0.00117		1633.48	0.00447		1446.41	0.00109		1635.41	0.00129		--	--		--	--		--	--
1635.41	0.00448		1448.34	0.00116		1635.41	0.00448		1448.34	0.00112		1635.41	0.00448		1448.34	0.0012		1635.41	0.00448		1448.34	0.00112		1637.34	0.00123		--	--		--	--		--	--
1637.34	0.00448		1450.27	0.00118		1637.34	0.00448		1450.27	0.00115		1637.34	0.00448		1450.27	0.00122		1637.34	0.00448		1450.27	0.00115		1639.27	0.0012		--	--		--	--		--	--
1639.27	0.00448		1452.2	0.00124		1639.27	0.00448		1452.2	0.00121		1639.27	0.00448		1452.2	0.00123		1639.27	0.00448		1452.2	0.00119		1641.19	0.00119		--	--		--	--		--	--
1641.19	0.00449		1454.12	0.00131		1641.19	0.00449		1454.12	0.00128		1641.19	0.00449		1454.12	0.00126		1641.19	0.00449		1454.12	0.00125		1643.12	0.00117		--	--		--	--		--	--
1643.12	0.00449		1456.05	0.00141		1643.12	0.00449		1456.05	0.00133		1643.12	0.00449		1456.05	0.00132		1643.12	0.00449		1456.05	0.00134		1645.05	0.00112		--	--		--	--		--	--
1645.05	0.00449		1457.98	0.00148		1645.05	0.00449		1457.98	0.00136		1645.05	0.00449		1457.98	0.00139		1645.05	0.00449		1457.98	0.00142		1646.98	0.00107		--	--		--	--		--	--
1646.98	0.00449		1459.91	0.00147		1646.98	0.00449		1459.91	0.00136		1646.98	0.00449		1459.91	0.00143		1646.98	0.00449		1459.91	0.00145		1648.91	0.00105		--	--		--	--		--	--
1648.91	0.00449		1461.84	0.00144		1648.91	0.00449		1461.84	0.00135		1648.91	0.00449		1461.84	0.00146		1648.91	0.00449		1461.84	0.00144		1650.84	0.00104		--	--		--	--		--	--
1650.84	0.00449		1463.77	0.00144		1650.84	0.00449		1463.77	0.00139		1650.84	0.00449		1463.77	0.00149		1650.84	0.00449		1463.77	0.00142		1652.77	0.00106		--	--		--	--		--	--
1652.77	0.00448		1465.7	0.00148		1652.77	0.00448		1465.7	0.00143		1652.77	0.00448		1465.7	0.00152		1652.77	0.00448		1465.7	0.00141		1654.69	0.00109		--	--		--	--		--	--
1654.69	0.00448		1467.62	0.00153		1654.69	0.00448		1467.62	0.00144		1654.69	0.00448		1467.62	0.00155		1654.69	0.00448		1467.62	0.00142		1656.62	0.00111		--	--		--	--		--	--
1656.62	0.00448		1469.55	0.00161		1656.62	0.00448		1469.55	0.00146		1656.62	0.00448		1469.55	0.00157		1656.62	0.00448		1469.55	0.00145		1658.55	0.00112		--	--		--	--		--	--
1658.55	0.00447		1471.48	0.00169		1658.55	0.00447		1471.48	0.0015		1658.55	0.00447		1471.48	0.00163		1658.55	0.00447		1471.48	0.00151		1660.48	0.00109		--	--		--	--		--	--
1660.48	0.00447		1473.41	0.00176		1660.48	0.00447		1473.41	0.00154		1660.48	0.00447		1473.41	0.00168		1660.48	0.00447		1473.41	0.00158		1662.41	0.00105
1662.41	0.00447		1475.34	0.00178		1662.41	0.00447		1475.34	0.00158		1662.41	0.00447		1475.34	0.0017		1662.41	0.00447		1475.34	0.00161		1664.34	0.000997931
1664.34	0.00446		1477.27	0.00179		1664.34	0.00446		1477.27	0.00163		1664.34	0.00446		1477.27	0.00172		1664.34	0.00446		1477.27	0.00165		1666.27	0.000941901
1666.27	0.00445		1479.2	0.00182		1666.27	0.00445		1479.2	0.00169		1666.27	0.00445		1479.2	0.00175		1666.27	0.00445		1479.2	0.0017		1668.19	0.000877001
1668.19	0.00445		1481.12	0.00185		1668.19	0.00445		1481.12	0.00178		1668.19	0.00445		1481.12	0.00182		1668.19	0.00445		1481.12	0.00176		1670.12	0.000819707
1670.12	0.00444		1483.05	0.00191		1670.12	0.00444		1483.05	0.00188		1670.12	0.00444		1483.05	0.00193		1670.12	0.00444		1483.05	0.00185		1672.05	0.000793222
1672.05	0.00443		1484.98	0.002		1672.05	0.00443		1484.98	0.00199		1672.05	0.00443		1484.98	0.00207		1672.05	0.00443		1484.98	0.00195		1673.98	0.000774105
1673.98	0.00442		1486.91	0.00213		1673.98	0.00442		1486.91	0.00211		1673.98	0.00442		1486.91	0.00223		1673.98	0.00442		1486.91	0.00208		1675.91	0.000746174
1675.91	0.00441		1488.84	0.00227		1675.91	0.00441		1488.84	0.00221		1675.91	0.00441		1488.84	0.00237		1675.91	0.00441		1488.84	0.0022		1677.84	0.000708047
1677.84	0.0044		1490.77	0.00239		1677.84	0.0044		1490.77	0.00226		1677.84	0.0044		1490.77	0.00243		1677.84	0.0044		1490.77	0.00229		1679.77	0.000648404
1679.77	0.00439		1492.7	0.00248		1679.77	0.00439		1492.7	0.0023		1679.77	0.00439		1492.7	0.00247		1679.77	0.00439		1492.7	0.00236		1681.69	0.000579152
1681.69	0.00438		1494.62	0.00256		1681.69	0.00438		1494.62	0.00236		1681.69	0.00438		1494.62	0.00252		1681.69	0.00438		1494.62	0.00243		1683.62	0.000496979
1683.62	0.00437		1496.55	0.00262		1683.62	0.00437		1496.55	0.00243		1683.62	0.00437		1496.55	0.00259		1683.62	0.00437		1496.55	0.0025		1685.55	0.000435692
1685.55	0.00436		1498.48	0.00268		1685.55	0.00436		1498.48	0.00253		1685.55	0.00436		1498.48	0.00266		1685.55	0.00436		1498.48	0.00257		1687.48	0.000446502
1687.48	0.00435		1500.41	0.00273		1687.48	0.00435		1500.41	0.00263		1687.48	0.00435		1500.41	0.00273		1687.48	0.00435		1500.41	0.00264		1689.41	0.00047563
1689.41	0.00433		1502.34	0.00277		1689.41	0.00433		1502.34	0.0027		1689.41	0.00433		1502.34	0.0028		1689.41	0.00433		1502.34	0.0027		1691.34	0.000490087
1691.34	0.00432		1504.27	0.00283		1691.34	0.00432		1504.27	0.00277		1691.34	0.00432		1504.27	0.00287		1691.34	0.00432		1504.27	0.00277		1693.27	0.000482101
1693.27	0.00431		1506.2	0.00297		1693.27	0.00431		1506.2	0.00289		1693.27	0.00431		1506.2	0.003		1693.27	0.00431		1506.2	0.0029		1695.19	0.000419896
1695.19	0.00429		1508.12	0.00311		1695.19	0.00429		1508.12	0.00301		1695.19	0.00429		1508.12	0.0031		1695.19	0.00429		1508.12	0.00301		1697.12	0.000341196
1697.12	0.00428		1510.05	0.00313		1697.12	0.00428		1510.05	0.00303		1697.12	0.00428		1510.05	0.00307		1697.12	0.00428		1510.05	0.00302		1699.05	0.000268205
1699.05	0.00426		1511.98	0.00311		1699.05	0.00426		1511.98	0.00303		1699.05	0.00426		1511.98	0.00302		1699.05	0.00426		1511.98	0.003		1700.98	0.000212539
1700.98	0.00424		1513.91	0.0031		1700.98	0.00424		1513.91	0.00303		1700.98	0.00424		1513.91	0.00301		1700.98	0.00424		1513.91	0.00298		1702.91	0.000204501
1702.91	0.00423		1515.84	0.00307		1702.91	0.00423		1515.84	0.00305		1702.91	0.00423		1515.84	0.00302		1702.91	0.00423		1515.84	0.00296		1704.84	0.000212414
1704.84	0.00421		1517.77	0.00305		1704.84	0.00421		1517.77	0.00311		1704.84	0.00421		1517.77	0.00308		1704.84	0.00421		1517.77	0.00296		1706.77	0.000211647
1706.77	0.00419		1519.7	0.00302		1706.77	0.00419		1519.7	0.00316		1706.77	0.00419		1519.7	0.00313		1706.77	0.00419		1519.7	0.00297		1708.69	0.000211366
1708.69	0.00417		1521.62	0.00297		1708.69	0.00417		1521.62	0.00315		1708.69	0.00417		1521.62	0.00311		1708.69	0.00417		1521.62	0.00299		1710.62	0.000214097
1710.62	0.00415		1523.55	0.00292		1710.62	0.00415		1523.55	0.0031		1710.62	0.00415		1523.55	0.00307		1710.62	0.00415		1523.55	0.003		1712.55	0.000215208
1712.55	0.00413		1525.48	0.00289		1712.55	0.00413		1525.48	0.003		1712.55	0.00413		1525.48	0.00299		1712.55	0.00413		1525.48	0.00294		1714.48	0.000203059
1714.48	0.00411		1527.41	0.00287		1714.48	0.00411		1527.41	0.0029		1714.48	0.00411		1527.41	0.00291		1714.48	0.00411		1527.41	0.00287		1716.41	0.000201848
1716.41	0.00409		1529.34	0.00288		1716.41	0.00409		1529.34	0.00288		1716.41	0.00409		1529.34	0.00289		1716.41	0.00409		1529.34	0.0028		1718.34	0.000242311
1718.34	0.00407		1531.27	0.00289		1718.34	0.00407		1531.27	0.00288		1718.34	0.00407		1531.27	0.0029		1718.34	0.00407		1531.27	0.00276		1720.27	0.000293184
1720.27	0.00404		1533.2	0.00289		1720.27	0.00404		1533.2	0.00289		1720.27	0.00404		1533.2	0.00291		1720.27	0.00404		1533.2	0.00277		1722.19	0.000333182
1722.19	0.00402		1535.12	0.0029		1722.19	0.00402		1535.12	0.00292		1722.19	0.00402		1535.12	0.00296		1722.19	0.00402		1535.12	0.00281		1724.12	0.000362153
1724.12	0.004		1537.05	0.00295		1724.12	0.004		1537.05	0.00296		1724.12	0.004		1537.05	0.00308		1724.12	0.004		1537.05	0.00289		1726.05	0.000373927
1726.05	0.00397		1538.98	0.00301		1726.05	0.00397		1538.98	0.00301		1726.05	0.00397		1538.98	0.00321		1726.05	0.00397		1538.98	0.00298		1727.98	0.000366806
1727.98	0.00395		1540.91	0.00305		1727.98	0.00395		1540.91	0.00305		1727.98	0.00395		1540.91	0.0033		1727.98	0.00395		1540.91	0.00306		1729.91	0.000328012
1729.91	0.00393		1542.84	0.00306		1729.91	0.00393		1542.84	0.00307		1729.91	0.00393		1542.84	0.00334		1729.91	0.00393		1542.84	0.00309		1731.84	0.000284689
1731.84	0.0039		1544.77	0.00302		1731.84	0.0039		1544.77	0.00301		1731.84	0.0039		1544.77	0.00322		1731.84	0.0039		1544.77	0.00302		1733.77	0.000266053
1733.77	0.00387		1546.7	0.00299		1733.77	0.00387		1546.7	0.00296		1733.77	0.00387		1546.7	0.0031		1733.77	0.00387		1546.7	0.00294		1735.69	0.000253006
1735.69	0.00385		1548.62	0.003		1735.69	0.00385		1548.62	0.00297		1735.69	0.00385		1548.62	0.00308		1735.69	0.00385		1548.62	0.00293		1737.62	0.000236078
1737.62	0.00382		1550.55	0.00304		1737.62	0.00382		1550.55	0.00301		1737.62	0.00382		1550.55	0.00312		1737.62	0.00382		1550.55	0.00296		1739.55	0.000214592
1739.55	0.00379		1552.48	0.00309		1739.55	0.00379		1552.48	0.00309		1739.55	0.00379		1552.48	0.00319		1739.55	0.00379		1552.48	0.00303		1741.48	0.000181529
1741.48	0.00376		1554.41	0.00317		1741.48	0.00376		1554.41	0.00317		1741.48	0.00376		1554.41	0.00329		1741.48	0.00376		1554.41	0.00311		1743.41	0.000144095
1743.41	0.00374		1556.34	0.00333		1743.41	0.00374		1556.34	0.00322		1743.41	0.00374		1556.34	0.00343		1743.41	0.00374		1556.34	0.00319		1745.34	0.000102932
1745.34	0.00371		1558.27	0.00347		1745.34	0.00371		1558.27	0.00326		1745.34	0.00371		1558.27	0.00354		1745.34	0.00371		1558.27	0.00324		1747.26	7.11641e-05
1747.27	0.00368		1560.19	0.00349		1747.27	0.00368		1560.19	0.00328		1747.27	0.00368		1560.19	0.00352		1747.27	0.00368		1560.19	0.00322		1749.19	6.90676e-05
1749.19	0.00365		1562.12	0.00346		1749.19	0.00365		1562.12	0.0033		1749.19	0.00365		1562.12	0.00346		1749.19	0.00365		1562.12	0.00321		1751.12	7.77954e-05
1751.12	0.00362		1564.05	0.00345		1751.12	0.00362		1564.05	0.00333		1751.12	0.00362		1564.05	0.00342		1751.12	0.00362		1564.05	0.00324		1753.05	8.45773e-05
1753.05	0.00358		1565.98	0.00346		1753.05	0.00358		1565.98	0.00337		1753.05	0.00358		1565.98	0.00341		1753.05	0.00358		1565.98	0.0033		1754.98	9.14064e-05
1754.98	0.00355		1567.91	0.00353		1754.98	0.00355		1567.91	0.00345		1754.98	0.00355		1567.91	0.00346		1754.98	0.00355		1567.91	0.00341		1756.91	9.52935e-05
1756.91	0.00352		1569.84	0.00363		1756.91	0.00352		1569.84	0.00355		1756.91	0.00352		1569.84	0.00355		1756.91	0.00352		1569.84	0.00353		1758.84	9.82249e-05
1758.84	0.00349		1571.77	0.00371		1758.84	0.00349		1571.77	0.00365		1758.84	0.00349		1571.77	0.00366		1758.84	0.00349		1571.77	0.00365		1760.76	0.000103088
1760.76	0.00345		1573.69	0.0038		1760.76	0.00345		1573.69	0.00377		1760.76	0.00345		1573.69	0.00377		1760.76	0.00345		1573.69	0.00377		1762.69	0.000104031
1762.69	0.00342		1575.62	0.00392		1762.69	0.00342		1575.62	0.0039		1762.69	0.00342		1575.62	0.00387		1762.69	0.00342		1575.62	0.00388		1764.62	9.67157e-05
1764.62	0.00339		1577.55	0.00403		1764.62	0.00339		1577.55	0.00403		1764.62	0.00339		1577.55	0.00396		1764.62	0.00339		1577.55	0.00395		1766.55	7.90005e-05
1766.55	0.00335		1579.48	0.00411		1766.55	0.00335		1579.48	0.00411		1766.55	0.00335		1579.48	0.00402		1766.55	0.00335		1579.48	0.00399		1768.48	3.90888e-05
1768.48	0.00332		1581.41	0.00416		1768.48	0.00332		1581.41	0.00416		1768.48	0.00332		1581.41	0.00406		1768.48	0.00332		1581.41	0.00399		1770.41	1.97746e-06
1770.41	0.00328		1583.34	0.00416		1770.41	0.00328		1583.34	0.00415		1770.41	0.00328		1583.34	0.00406		1770.41	0.00328		1583.34	0.00398		1772.34	-7.25004e-06
1772.34	0.00324		1585.27	0.00413		1772.34	0.00324		1585.27	0.00411		1772.34	0.00324		1585.27	0.00404		1772.34	0.00324		1585.27	0.00394		1774.26	-3.46259e-07
1774.26	0.00321		1587.19	0.00406		1774.26	0.00321		1587.19	0.00403		1774.26	0.00321		1587.19	0.00399		1774.26	0.00321		1587.19	0.00389		1776.19	2.44737e-05
1776.19	0.00317		1589.12	0.00399		1776.19	0.00317		1589.12	0.00395		1776.19	0.00317		1589.12	0.00393		1776.19	0.00317		1589.12	0.00383		1778.12	5.39055e-05
1778.12	0.00313		1591.05	0.00393		1778.12	0.00313		1591.05	0.00388		1778.12	0.00313		1591.05	0.00387		1778.12	0.00313		1591.05	0.00378		1780.05	7.67014e-05
1780.05	0.0031		1592.98	0.00389		1780.05	0.0031		1592.98	0.00383		1780.05	0.0031		1592.98	0.00382		1780.05	0.0031		1592.98	0.00374		1781.98	8.9504e-05
1781.98	0.00306		1594.91	0.00386		1781.98	0.00306		1594.91	0.0038		1781.98	0.00306		1594.91	0.00378		1781.98	0.00306		1594.91	0.00372		1783.91	8.21978e-05
1783.91	0.00302		1596.84	0.00384		1783.91	0.00302		1596.84	0.00379		1783.91	0.00302		1596.84	0.00375		1783.91	0.00302		1596.84	0.00371		1785.84	6.02162e-05
1785.84	0.00298		1598.77	0.00383		1785.84	0.00298		1598.77	0.0038		1785.84	0.00298		1598.77	0.00373		1785.84	0.00298		1598.77	0.00371		1787.76	1.98309e-05
1787.76	0.00294		1600.69	0.00384		1787.76	0.00294		1600.69	0.00382		1787.76	0.00294		1600.69	0.00373		1787.76	0.00294		1600.69	0.00371		1789.69	-2.36796e-05
1789.69	0.0029		1602.62	0.00384		1789.69	0.0029		1602.62	0.00383		1789.69	0.0029		1602.62	0.00372		1789.69	0.0029		1602.62	0.00373		1791.62	-5.81218e-05
1791.62	0.00286		1604.55	0.00383		1791.62	0.00286		1604.55	0.00382		1791.62	0.00286		1604.55	0.00371		1791.62	0.00286		1604.55	0.00373		1793.55	-7.69509e-05
1793.55	0.00282		1606.48	0.00379		1793.55	0.00282		1606.48	0.00379		1793.55	0.00282		1606.48	0.00369		1793.55	0.00282		1606.48	0.0037		1795.48	-6.15295e-05
1795.48	0.00278		1608.41	0.00374		1795.48	0.00278		1608.41	0.00374		1795.48	0.00278		1608.41	0.00366		1795.48	0.00278		1608.41	0.00365		1797.41	-3.43934e-05
1797.41	0.00274		1610.34	0.00368		1797.41	0.00274		1610.34	0.00368		1797.41	0.00274		1610.34	0.00363		1797.41	0.00274		1610.34	0.00358		1799.34	-1.39738e-05
1799.34	0.0027		1612.27	0.00361		1799.34	0.0027		1612.27	0.00361		1799.34	0.0027		1612.27	0.00359		1799.34	0.0027		1612.27	0.0035		1801.26	7.24005e-06
1801.26	0.00266		1614.19	0.00351		1801.26	0.00266		1614.19	0.00354		1801.26	0.00266		1614.19	0.00351		1801.26	0.00266		1614.19	0.00341
			1616.12	0.0034					1616.12	0.00345					1616.12	0.00342					1616.12	0.00331
			1618.05	0.0033					1618.05	0.00333					1618.05	0.00329					1618.05	0.00319
			1619.98	0.00321					1619.98	0.0032					1619.98	0.00316					1619.98	0.00308
			1621.91	0.00314					1621.91	0.00309					1621.91	0.00306					1621.91	0.003
			1623.84	0.00309					1623.84	0.003					1623.84	0.00298					1623.84	0.00293
			1625.77	0.00304					1625.77	0.00296					1625.77	0.00293					1625.77	0.00289
			1627.69	0.00302					1627.69	0.00295					1627.69	0.0029					1627.69	0.00289
			1629.62	0.00304					1629.62	0.00298					1629.62	0.00291					1629.62	0.00294
			1631.55	0.00308					1631.55	0.00303					1631.55	0.00297					1631.55	0.00301
			1633.48	0.00319					1633.48	0.0031					1633.48	0.0031					1633.48	0.00312
			1635.41	0.0033					1635.41	0.00317					1635.41	0.00323					1635.41	0.00321
			1637.34	0.00334					1637.34	0.00321					1637.34	0.00326					1637.34	0.00326
			1639.27	0.00334					1639.27	0.00325					1639.27	0.00326					1639.27	0.00328
			1641.19	0.00332					1641.19	0.0033					1641.19	0.00325					1641.19	0.0033
			1643.12	0.00331					1643.12	0.00336					1643.12	0.00327					1643.12	0.00332
			1645.05	0.00334					1645.05	0.00345					1645.05	0.00337					1645.05	0.00336
			1646.98	0.00338					1646.98	0.00353					1646.98	0.00348					1646.98	0.0034
			1648.91	0.00339					1648.91	0.00356					1648.91	0.00355					1648.91	0.00341
			1650.84	0.0034					1650.84	0.00355					1650.84	0.00357					1650.84	0.00341
			1652.77	0.00341					1652.77	0.00351					1652.77	0.00352					1652.77	0.00338
			1654.69	0.00341					1654.69	0.00346					1654.69	0.00345					1654.69	0.00336
			1656.62	0.00339					1656.62	0.00342					1656.62	0.00339					1656.62	0.00333
			1658.55	0.00339					1658.55	0.00338					1658.55	0.00335					1658.55	0.00331
			1660.48	0.00341					1660.48	0.00339					1660.48	0.00336					1660.48	0.00332
			1662.41	0.00345					1662.41	0.00342					1662.41	0.0034					1662.41	0.00335
			1664.34	0.00352					1664.34	0.00347					1664.34	0.00343					1664.34	0.00339
			1666.27	0.00358					1666.27	0.00353					1666.27	0.00347					1666.27	0.00343
			1668.19	0.00364					1668.19	0.00361					1668.19	0.00352					1668.19	0.00351
			1670.12	0.00368					1670.12	0.00369					1670.12	0.00358					1670.12	0.00357
			1672.05	0.00367					1672.05	0.00373					1672.05	0.00363					1672.05	0.0036
			1673.98	0.00366					1673.98	0.00375					1673.98	0.00366					1673.98	0.0036
			1675.91	0.00368					1675.91	0.00377					1675.91	0.00368					1675.91	0.00362
			1677.84	0.00373					1677.84	0.00379					1677.84	0.0037					1677.84	0.00364
			1679.77	0.00382					1679.77	0.00384					1679.77	0.00375					1679.77	0.00367
			1681.69	0.00391					1681.69	0.0039					1681.69	0.00381					1681.69	0.00371
			1683.62	0.00399					1683.62	0.00397					1683.62	0.00389					1683.62	0.00375
			1685.55	0.00403					1685.55	0.00402					1685.55	0.00394					1685.55	0.00378
			1687.48	0.004					1687.48	0.00401					1687.48	0.00389					1687.48	0.00378
			1689.41	0.00394					1689.41	0.00398					1689.41	0.00383					1689.41	0.00377
			1691.34	0.00389					1691.34	0.00398					1691.34	0.00381					1691.34	0.00377
			1693.27	0.00386					1693.27	0.00398					1693.27	0.00382					1693.27	0.00377
			1695.19	0.00388					1695.19	0.00401					1695.19	0.00392					1695.19	0.00377
			1697.12	0.00393					1697.12	0.00404					1697.12	0.00402					1697.12	0.00378
			1699.05	0.00398					1699.05	0.00408					1699.05	0.00406					1699.05	0.00382
			1700.98	0.00402					1700.98	0.0041					1700.98	0.00407					1700.98	0.00386
			1702.91	0.00401					1702.91	0.0041					1702.91	0.00404					1702.91	0.00387
			1704.84	0.00399					1704.84	0.00407					1704.84	0.004					1704.84	0.00387
			1706.77	0.00397					1706.77	0.00403					1706.77	0.00397					1706.77	0.00385
			1708.69	0.00395					1708.69	0.00398					1708.69	0.00394					1708.69	0.00384
			1710.62	0.00394					1710.62	0.00396					1710.62	0.00393					1710.62	0.00384
			1712.55	0.00394					1712.55	0.00396					1712.55	0.00393					1712.55	0.00384
			1714.48	0.00397					1714.48	0.00396					1714.48	0.00397					1714.48	0.00386
			1716.41	0.00399					1716.41	0.00396					1716.41	0.00398					1716.41	0.00385
			1718.34	0.00394					1718.34	0.00391					1718.34	0.00388					1718.34	0.00376
			1720.27	0.00388					1720.27	0.00385					1720.27	0.00374					1720.27	0.00366
			1722.19	0.00382					1722.19	0.00379					1722.19	0.00363					1722.19	0.00358
			1724.12	0.00377					1724.12	0.00374					1724.12	0.00354					1724.12	0.00352
			1726.05	0.00372					1726.05	0.0037					1726.05	0.00351					1726.05	0.0035
			1727.98	0.00369					1727.98	0.00367					1727.98	0.00351					1727.98	0.00349
			1729.91	0.00368					1729.91	0.0037					1729.91	0.00354					1729.91	0.00349
			1731.84	0.00368					1731.84	0.00373					1731.84	0.00359					1731.84	0.0035
			1733.77	0.00368					1733.77	0.00376					1733.77	0.00362					1733.77	0.00351
			1735.69	0.00366					1735.69	0.00377					1735.69	0.00363					1735.69	0.00351
			1737.62	0.00365					1737.62	0.00375					1737.62	0.00362					1737.62	0.00351
			1739.55	0.00363					1739.55	0.00371					1739.55	0.0036					1739.55	0.00351
			1741.48	0.00363					1741.48	0.00368					1741.48	0.00359					1741.48	0.00351
			1743.41	0.00363					1743.41	0.00366					1743.41	0.00357					1743.41	0.00353
			1745.34	0.00364					1745.34	0.00367					1745.34	0.00357					1745.34	0.00355
			1747.27	0.00365					1747.27	0.00369					1747.27	0.00356					1747.27	0.00356
			1749.19	0.00365					1749.19	0.00369					1749.19	0.00352					1749.19	0.00352
			1751.12	0.00363					1751.12	0.00369					1751.12	0.00347					1751.12	0.00347
			1753.05	0.0036					1753.05	0.00367					1753.05	0.00341					1753.05	0.00341
			1754.98	0.00357					1754.98	0.00363					1754.98	0.00335					1754.98	0.00336
			1756.91	0.00355					1756.91	0.00359					1756.91	0.00333					1756.91	0.00333
			1758.84	0.00352					1758.84	0.00355					1758.84	0.00331					1758.84	0.00331
			1760.76	0.00347					1760.76	0.00349					1760.76	0.00328					1760.76	0.00327
			1762.69	0.00341					1762.69	0.00343					1762.69	0.00325					1762.69	0.00325
			1764.62	0.00335					1764.62	0.0034					1764.62	0.00322					1764.62	0.00324
			1766.55	0.0033					1766.55	0.00337					1766.55	0.0032					1766.55	0.00325
			1768.48	0.00329					1768.48	0.00336					1768.48	0.00321					1768.48	0.00325
			1770.41	0.0033					1770.41	0.00334					1770.41	0.00322					1770.41	0.00325
			1772.34	0.00331					1772.34	0.0033					1772.34	0.00319					1772.34	0.00319
			1774.26	0.00329					1774.26	0.00326					1774.26	0.00315					1774.26	0.00313
			1776.19	0.00322					1776.19	0.00322					1776.19	0.00309					1776.19	0.0031
			1778.12	0.00315					1778.12	0.00318					1778.12	0.00302					1778.12	0.00307
			1780.05	0.00308					1780.05	0.00314					1780.05	0.00297					1780.05	0.00303
			1781.98	0.00302					1781.98	0.0031					1781.98	0.00293					1781.98	0.00298
			1783.91	0.00298					1783.91	0.00305					1783.91	0.00289					1783.91	0.00292
			1785.84	0.00296					1785.84	0.00302					1785.84	0.00287					1785.84	0.00287
			1787.76	0.00296					1787.76	0.00302					1787.76	0.00287					1787.76	0.00286
			1789.69	0.00297					1789.69	0.00303					1789.69	0.00289					1789.69	0.00286
			1791.62	0.00295					1791.62	0.00303					1791.62	0.0029					1791.62	0.00285
			1793.55	0.00291					1793.55	0.00302					1793.55	0.00289					1793.55	0.00283
			1795.48	0.00286					1795.48	0.00298					1795.48	0.00286					1795.48	0.00278
			1797.41	0.00279					1797.41	0.00291					1797.41	0.0028					1797.41	0.00273
			1799.34	0.00275					1799.34	0.00284					1799.34	0.00272					1799.34	0.00268
			1801.26	0.00271					1801.26	0.00277					1801.26	0.00264					1801.26	0.00263
			1803.19	0.00267					1803.19	0.00271					1803.19	0.00255					1803.19	0.00256
			1805.12	0.00263					1805.12	0.00265					1805.12	0.00247					1805.12	0.00249
			1807.05	0.00258					1807.05	0.00263					1807.05	0.00242					1807.05	0.00245
			1808.98	0.00254					1808.98	0.00262					1808.98	0.00237					1808.98	0.00242
			1810.91	0.00252					1810.91	0.0026					1810.91	0.00233					1810.91	0.00239
			1812.84	0.0025					1812.84	0.00257					1812.84	0.00228					1812.84	0.00236
			1814.76	0.00246					1814.76	0.00254					1814.76	0.00226					1814.76	0.00234
			1816.69	0.00242					1816.69	0.0025					1816.69	0.00223					1816.69	0.00232
			1818.62	0.00239					1818.62	0.00247					1818.62	0.00221					1818.62	0.00229
			1820.55	0.00236					1820.55	0.00245					1820.55	0.0022					1820.55	0.00226
			1822.48	0.00234					1822.48	0.00243					1822.48	0.00218					1822.48	0.00223
			1824.41	0.00232					1824.41	0.00242					1824.41	0.00216					1824.41	0.00221
			1826.34	0.0023					1826.34	0.00242					1826.34	0.00216					1826.34	0.00221
			1828.26	0.00228					1828.26	0.00241					1828.26	0.00215					1828.26	0.0022
			1830.19	0.00226					1830.19	0.00237					1830.19	0.00212					1830.19	0.00217
			1832.12	0.00224					1832.12	0.00231					1832.12	0.00208					1832.12	0.00213
			1834.05	0.00222					1834.05	0.00225					1834.05	0.00204					1834.05	0.00207
			1835.98	0.00219					1835.98	0.00219					1835.98	0.00201					1835.98	0.00201
			1837.91	0.00217					1837.91	0.00215					1837.91	0.00199					1837.91	0.00198
			1839.84	0.00214					1839.84	0.00214					1839.84	0.00199					1839.84	0.00197
			1841.76	0.00212					1841.76	0.00215					1841.76	0.002					1841.76	0.00199
			1843.69	0.0021					1843.69	0.00215					1843.69	0.002					1843.69	0.00201
			1845.62	0.00207					1845.62	0.00213					1845.62	0.00197					1845.62	0.002
			1847.55	0.00203					1847.55	0.00208					1847.55	0.00193					1847.55	0.00198
			1849.48	0.00199					1849.48	0.00201					1849.48	0.00185					1849.48	0.00194
			1851.41	0.00195					1851.41	0.00194					1851.41	0.00178					1851.41	0.00189
			1853.34	0.00192					1853.34	0.00189					1853.34	0.00173					1853.34	0.00184
			1855.26	0.00191					1855.26	0.00186					1855.26	0.0017					1855.26	0.00179
			1857.19	0.0019					1857.19	0.00185					1857.19	0.00168					1857.19	0.00175
			1859.12	0.00189					1859.12	0.00186					1859.12	0.00166					1859.12	0.00171
			1861.05	0.00186					1861.05	0.00186					1861.05	0.00165					1861.05	0.0017
			1862.98	0.00184					1862.98	0.00187					1862.98	0.00164					1862.98	0.0017
			1864.91	0.00182					1864.91	0.00187					1864.91	0.00164					1864.91	0.00171
			1866.84	0.0018					1866.84	0.00187					1866.84	0.00164					1866.84	0.00172
			1868.76	0.00176					1868.76	0.00184					1868.76	0.00162					1868.76	0.0017
			1870.69	0.00172					1870.69	0.00179					1870.69	0.0016					1870.69	0.00165
			1872.62	0.00169					1872.62	0.00174					1872.62	0.00155					1872.62	0.00159
			1874.55	0.00167					1874.55	0.0017					1874.55	0.00149					1874.55	0.00153
			1876.48	0.00166					1876.48	0.00168					1876.48	0.00146					1876.48	0.00149
			1878.41	0.00164					1878.41	0.00168					1878.41	0.00143					1878.41	0.00146
			1880.33	0.00162					1880.33	0.00167					1880.33	0.00141					1880.33	0.00145
			1882.26	0.0016					1882.26	0.00167					1882.26	0.0014					1882.26	0.00145
			1884.19	0.00159					1884.19	0.00165					1884.19	0.0014					1884.19	0.00148
			1886.12	0.00158					1886.12	0.00163					1886.12	0.0014					1886.12	0.0015
			1888.05	0.00159					1888.05	0.00161					1888.05	0.00141					1888.05	0.00151
			1889.98	0.00159					1889.98	0.00158					1889.98	0.00142					1889.98	0.0015
			1891.91	0.00158					1891.91	0.00153					1891.91	0.0014					1891.91	0.00145
			1893.83	0.00155					1893.83	0.00149					1893.83	0.00136					1893.83	0.0014
			1895.76	0.00151					1895.76	0.00146					1895.76	0.00131					1895.76	0.00137
			1897.69	0.00148					1897.69	0.00145					1897.69	0.00127					1897.69	0.00136
			1899.62	0.00144					1899.62	0.00145					1899.62	0.00123					1899.62	0.00135
			1901.55	0.0014					1901.55	0.00146					1901.55	0.00121					1901.55	0.00135
			1903.48	0.00137					1903.48	0.00147					1903.48	0.0012					1903.48	0.00135
			1905.41	0.00135					1905.41	0.00147					1905.41	0.0012					1905.41	0.00134
			1907.33	0.00135					1907.33	0.00145					1907.33	0.0012					1907.33	0.00132
			1909.26	0.00135					1909.26	0.00142					1909.26	0.0012					1909.26	0.0013
			1911.19	0.00135					1911.19	0.00139					1911.19	0.00119					1911.19	0.00128
			1913.12	0.00133					1913.12	0.00137					1913.12	0.00118					1913.12	0.00127
			1915.05	0.00132					1915.05	0.00136					1915.05	0.00117					1915.05	0.00127
			1916.98	0.0013					1916.98	0.00135					1916.98	0.00116					1916.98	0.00127
			1918.9	0.00129					1918.9	0.00133					1918.9	0.00115					1918.9	0.00125
			1920.83	0.00128					1920.83	0.00132					1920.83	0.00113					1920.83	0.00122
			1922.76	0.00126					1922.76	0.00129					1922.76	0.0011					1922.76	0.00118
			1924.69	0.00125					1924.69	0.00126					1924.69	0.00106					1924.69	0.00114
			1926.62	0.00123					1926.62	0.00122					1926.62	0.00103					1926.62	0.00111
			1928.55	0.00122					1928.55	0.00119					1928.55	0.00101					1928.55	0.00108
			1930.48	0.00119					1930.48	0.00118					1930.48	0.000993215					1930.48	0.00106
			1932.4	0.00117					1932.4	0.00118					1932.4	0.000981976					1932.4	0.00105
			1934.33	0.00115					1934.33	0.00117					1934.33	0.00096867					1934.33	0.00104
			1936.26	0.00114					1936.26	0.00116					1936.26	0.00095624					1936.26	0.00103
			1938.19	0.00112					1938.19	0.00114					1938.19	0.000944371					1938.19	0.00102
			1940.12	0.00111					1940.12	0.00111					1940.12	0.00093708					1940.12	0.00102
			1942.05	0.0011					1942.05	0.0011					1942.05	0.000943586					1942.05	0.00103
			1943.98	0.00109					1943.98	0.00109					1943.98	0.000947972					1943.98	0.00104
			1945.9	0.00108					1945.9	0.00108					1945.9	0.000933745					1945.9	0.00101
			1947.83	0.00107					1947.83	0.00106					1947.83	0.000911844					1947.83	0.000966734
			1949.76	0.00107					1949.76	0.00105					1949.76	0.000885777					1949.76	0.000927511
			1951.69	0.00106					1951.69	0.00103					1951.69	0.000861345					1951.69	0.000899194
			1953.62	0.00103					1953.62	0.00102					1953.62	0.000846382					1953.62	0.000900918
			1955.55	0.00101					1955.55	0.00101					1955.55	0.000838304					1955.55	0.000908956
			1957.48	0.000990714					1957.48	0.001					1957.48	0.00083939					1957.48	0.000900933
			1959.4	0.000983305					1959.4	0.000986991					1959.4	0.000842886					1959.4	0.000891923
			1961.33	0.00098922					1961.33	0.000972294					1961.33	0.000842442					1961.33	0.00089378
			1963.26	0.000993002					1963.26	0.000953816					1963.26	0.000839134					1963.26	0.000893782
			1965.19	0.000978562					1965.19	0.000925706					1965.19	0.000834876					1965.19	0.000880983
			1967.12	0.000953584					1967.12	0.00089697					1967.12	0.000820809					1967.12	0.000861909
			1969.05	0.000916747					1969.05	0.00087317					1969.05	0.000781331					1969.05	0.000836467
			1970.98	0.000878974					1970.98	0.000858788					1970.98	0.000738589					1970.98	0.000813573
			1972.9	0.000852235					1972.9	0.000864445					1972.9	0.000711488					1972.9	0.000806848
			1974.83	0.000832063					1974.83	0.000877281					1974.83	0.000694149					1974.83	0.000802087
			1976.76	0.000817276					1976.76	0.000889265					1976.76	0.000691227					1976.76	0.000787593
			1978.69	0.000809988					1978.69	0.000896538					1978.69	0.000690034					1978.69	0.000769457
			1980.62	0.000811261					1980.62	0.000889902					1980.62	0.000675136					1980.62	0.000747507
			1982.55	0.000823067					1982.55	0.000877347					1982.55	0.000659437					1982.55	0.000728831
			1984.48	0.000855492					1984.48	0.000863637					1984.48	0.000650681					1984.48	0.000719671
			1986.4	0.000885249					1986.4	0.00084926					1986.4	0.000648918					1986.4	0.000722392
			1988.33	0.000890125					1988.33	0.000837578					1988.33	0.000663345					1988.33	0.00075142
			1990.26	0.000876982					1990.26	0.000824727					1990.26	0.000674271					1990.26	0.000776826
			1992.19	0.0008372					1992.19	0.000807349					1992.19	0.000661938					1992.19	0.000768332
			1994.12	0.000795016					1994.12	0.000787282					1994.12	0.000635744					1994.12	0.00074141
			1996.05	0.000776658					1996.05	0.000762437					1996.05	0.000592523					1996.05	0.000694595
			1997.98	0.000767532					1997.98	0.000741244					1997.98	0.000550208					1997.98	0.00064842
			1999.9	0.000765013					1999.9	0.000735604					1999.9	0.000527621					1999.9	0.000629302
			2001.83	0.000759433					2001.83	0.000733013					2001.83	0.000518924					2001.83	0.000618124
			2003.76	0.000734323					2003.76	0.000723898					2003.76	0.000529855					2003.76	0.000601404
			2005.69	0.000707458					2005.69	0.000711374					2005.69	0.000544501					2005.69	0.000588661
			2007.62	0.000693483					2007.62	0.000693253					2007.62	0.000548706					2007.62	0.000587686
			2009.55	0.000685322					2009.55	0.000675864					2009.55	0.000542942					2009.55	0.000590187
			2011.48	0.000682594					2011.48	0.000665933					2011.48	0.000517088					2011.48	0.000589451
			2013.4	0.000679846					2013.4	0.000660068					2013.4	0.00048877					2013.4	0.000588528
			2015.33	0.000671502					2015.33	0.000656494					2015.33	0.000477187					2015.33	0.000589013
			2017.26	0.000657546					2017.26	0.000657081					2017.26	0.000467508					2017.26	0.000588561
			2019.19	0.000632418					2019.19	0.000665771					2019.19	0.000447433					2019.19	0.000584847
			2021.12	0.000607175					2021.12	0.000674569					2021.12	0.000428568					2021.12	0.000579404
			2023.05	0.000590332					2023.05	0.000678315					2023.05	0.000419595					2023.05	0.000573739
			2024.97	0.000583949					2024.97	0.000672445					2024.97	0.000416993					2024.97	0.000565602
			2026.9	0.000599384					2026.9	0.000643464					2026.9	0.000425193					2026.9	0.000551757
			2028.83	0.000617262					2028.83	0.000613015					2028.83	0.000429033					2028.83	0.000536672
			2030.76	0.000620687					2030.76	0.000600729					2030.76	0.000407372					2030.76	0.000523471
			2032.69	0.000613579					2032.69	0.000599145					2032.69	0.000382568					2032.69	0.000512953
			2034.62	0.000589026					2034.62	0.000612814					2034.62	0.000372568					2034.62	0.000508097
			2036.55	0.000562616					2036.55	0.000625325					2036.55	0.000369469					2036.55	0.000505489
			2038.47	0.000548653					2038.47	0.000618046					2038.47	0.00037394					2038.47	0.000504668
			2040.4	0.00054407					2040.4	0.000602198					2040.4	0.000378224					2040.4	0.00049975
			2042.33	0.000555375					2042.33	0.000580719					2042.33	0.000372205					2042.33	0.000482099
			2044.26	0.000568156					2044.26	0.000559829					2044.26	0.000363633					2044.26	0.000459514
			2046.19	0.000569112					2046.19	0.00054796					2046.19	0.000359191					2046.19	0.000435826
			2048.12	0.000561421					2048.12	0.000541416					2048.12	0.00035196					2048.12	0.000414307
			2050.05	0.000541089					2050.05	0.000539484					2050.05	0.000332883					2050.05	0.000397973
			2051.97	0.000516336					2051.97	0.000541648					2051.97	0.000315053					2051.97	0.000391423
			2053.9	0.000493659					2053.9	0.000548416					2053.9	0.000312258					2053.9	0.000405676
			2055.83	0.000474241					2055.83	0.000556014					2055.83	0.000313362					2055.83	0.000424489
			2057.76	0.000460208					2057.76	0.000563752					2057.76	0.000310956					2057.76	0.000434855
			2059.69	0.000455235					2059.69	0.000562881					2059.69	0.000307659					2059.69	0.000438087
			2061.62	0.000469478					2061.62	0.000539567					2061.62	0.000302592					2061.62	0.000427563
			2063.55	0.000485619					2063.55	0.000508375					2063.55	0.000298839					2063.55	0.000414075
			2065.47	0.000488096					2065.47	0.00047721					2065.47	0.000302317					2065.47	0.000411021
			2067.4	0.000481804					2067.4	0.000452217					2067.4	0.000303647					2067.4	0.000403959
			2069.33	0.000463273					2069.33	0.000446493					2069.33	0.000291988					2069.33	0.000379153
			2071.26	0.000442034					2071.26	0.000447076					2071.26	0.000277653					2071.26	0.000347881
			2073.19	0.000427244					2073.19	0.000444576					2073.19	0.000268139					2073.19	0.000312888
			2075.12	0.000416562					2075.12	0.000441371					2075.12	0.000261042					2075.12	0.000286041
			2077.05	0.000411904					2077.05	0.000437268					2077.05	0.000259805					2077.05	0.000287344
			2078.97	0.000409664					2078.97	0.000430591					2078.97	0.000254378					2078.97	0.000295126
			2080.9	0.000407821					2080.9	0.00041734					2080.9	0.000231352					2080.9	0.000291522
			2082.83	0.000403528					2082.83	0.000404291					2082.83	0.000204253					2082.83	0.000285113
			2084.76	0.000393427					2084.76	0.000397747					2084.76	0.000180372					2084.76	0.000278138
			2086.69	0.00037703					2086.69	0.000395137					2086.69	0.000165006					2086.69	0.000271751
			2088.62	0.000347886					2088.62	0.000398046					2088.62	0.000170751					2088.62	0.000269637
			2090.55	0.000320524					2090.55	0.000400311					2090.55	0.000183005					2090.55	0.000266446
			--	--
			--	--
			--	--
			--	--
			--	--
			--	--
			--	--
			--	--
			--	--
			--	--
			--	--
			--	--
			--	--
			--	--
			--	--
			--	--
			--	--
			--	--
			--	--
			--	--
			--	--
			--	--
			--	--
			--	--
			--	--
			--	--
			--	--
			--	--
			--	--
			--	--
			--	--
			--	--
			--	--
			--	--
			--	--
			--	--
			--	--
			--	--
			--	--
			--	--
			--	--
			--	--
			--	--
			--	--
			--	--
			--	--
			--	--
			--	--
			--	--
			--	--
			--	--
			--	--
			--	--
			--	--
			--	--
			--	--
			--	--
			--	--
			--	--
			--	--
			--	--
			--	--
			--	--
			--	--
			--	--
			--	--
			--	--
			--	--
			--	--
			--	--
			--	--
			--	--
			--	--
			--	--
			--	--
			--	--
			--	--
			--	--
			--	--
			--	--
			--	--
			--	--
			--	--
			--	--
			--	--
			--	--
			--	--
			--	--
			--	--
			--	--
			--	--
			--	--
			--	--
			--	--
			--	--
			--	--
			--	--
			--	--
			--	--
			--	--
			--	--
			--	--
			--	--
			--	--
			--	--
			--	--
			--	--
			--	--
			--	--
			--	--
			--	--
			--	--
			--	--
			--	--
			--	--
			--	--
			--	--
			--	--
			--	--
			--	--
			--	--
			--	--
			--	--
			--	--
			--	--
			--	--
			--	--
			--	--
			--	--
			--	--
			--	--
			--	--
			--	--
			--	--
			--	--
			--	--
			--	--
			--	--
			--	--
			--	--
			--	--
			--	--
			--	--
			--	--
			--	--
			--	--
			--	--
			--	--
			--	--
			--	--
			--	--
			--	--
			--	--
			--	--
			--	--
			--	--
			--	--
			--	--
			--	--
			--	--
			--	--
			--	--
			--	--
			--	--
			--	--
			--	--
			--	--
			--	--
			--	--
			--	--
			--	--
			--	--
			--	--
			--	--
			--	--
			--	--
			--	--
			--	--
			--	--
			--	--
			--	--
			--	--
			--	--
			--	--
			--	--
			--	--
			--	--
			--	--
			--	--
			--	--
			--	--
			--	--
			--	--
			--	--
			--	--
			--	--
			--	--
			--	--
			--	--
			--	--
			--	--
			--	--
			--	--
			--	--
			--	--
			--	--
			--	--
			--	--
			--	--
			--	--
			--	--
			--	--
			--	--
			--	--
			--	--
			--	--
			--	--
			--	--
			--	--
			--	--
			--	--
			--	--
			--	--
			--	--
			--	--
			--	--
			--	--
			--	--
			--	--
			--	--
			--	--
			--	--
			--	--
			--	--
			--	--
			--	--
			--	--
			--	--
			--	--
			--	--
			--	--
			--	--
			--	--
			--	--
			--	--
			--	--
			--	--
			--	--
			--	--
			--	--
			--	--
			--	--
			--	--
			--	--
			--	--
			--	--
			--	--
			--	--
			--	--
			--	--
			--	--
			--	--
			--	--
			--	--
			--	--
			--	--
			--	--
			--	--
			--	--
			--	--
			--	--
			--	--
			--	--
			--	--
			--	--
			--	--
			--	--
			--	--
			--	--
			--	--
			--	--
			--	--
			--	--
			--	--
			--	--
			--	--
			--	--
			--	--
			--	--
			--	--
			--	--
			--	--
			--	--
			--	--
			--	--
			--	--
			--	--
			--	--
			--	--
			--	--
			--	--
			--	--
			--	--
			--	--
			--	--
			--	--
			--	--
			--	--
			--	--
			--	--
			--	--
			--	--
			--	--
			--	--
			--	--
			--	--
			--	--
			--	--
			--	--
			--	--
			--	--
			--	--
			--	--
			--	--
			--	--
			--	--
			--	--
			--	--
			--	--
			--	--
			--	--
			--	--
			--	--
			--	--
			--	--
			--	--
			--	--
			--	--
			--	--
			--	--
			--	--
			--	--
			--	--
			--	--
			--	--
			--	--
			--	--
			--	--
			--	--
			--	--
			--	--
			--	--
			--	--
			--	--
			--	--
			--	--
			--	--
			--	--
			--	--
			--	--
			--	--
			--	--
			--	--
			--	--
			--	--
			--	--
			--	--
			--	--
			--	--
			--	--
			--	--
			--	--
			--	--
			--	--
			--	--
			--	--
			--	--
			--	--
			--	--
			--	--
			--	--
			--	--
			--	--
			--	--
			--	--
			--	--
			--	--
			--	--
			--	--
			--	--
			--	--
			--	--
			--	--
			--	--
			--	--
			--	--
			--	--
			--	--
			--	--
			--	--
			--	--
			--	--
			--	--
			--	--
			--	--
			--	--
			--	--
			--	--
			--	--
			--	--
			--	--
			--	--
			--	--
			--	--
			--	--
			--	--
			--	--
			--	--
			--	--
			--	--
			--	--
			--	--
			--	--
			--	--
			--	--
			--	--
			--	--
			--	--
			--	--
			--	--
			--	--
			--	--
			--	--
			--	--
			--	--
			--	--
			--	--
			--	--
			--	--
			--	--
			--	--
			--	--
			--	--
			--	--
			--	--
			--	--
			--	--
			--	--
			--	--
			--	--
			--	--
			--	--
			--	--
			--	--
			--	--
			--	--
			--	--
			--	--
			--	--
			--	--
			--	--
			--	--
			--	--
			--	--
			--	--
			--	--
			--	--
			--	--
			--	--
			--	--
			--	--
			--	--
			--	--
			--	--
			--	--
			--	--
			--	--
			--	--
			--	--
			--	--
			--	--
			--	--
			--	--
			--	--
			--	--
			--	--
			--	--
			--	--
			--	--
			--	--
			--	--
			--	--
			--	--
			--	--
			--	--
			--	--
			--	--
			--	--
			--	--
			--	--
			--	--
			--	--
			--	--
			--	--
			--	--
			--	--
			--	--
			--	--
			--	--
			--	--
			--	--
			--	--
			--	--
			--	--
			--	--
			--	--
			--	--
			--	--
			--	--
			--	--
			--	--
			--	--
			--	--
			--	--
			--	--
			--	--
			--	--
			--	--
			--	--
			--	--
			--	--
			--	--
			--	--
			--	--
			--	--
			--	--
			--	--
			--	--
			--	--
			--	--
			--	--
			--	--
			--	--
			--	--
			--	--
			--	--
			--	--
			--	--
			--	--
			--	--
			--	--
			--	--
			--	--
			--	--
			--	--
			--	--
			--	--
			--	--
			--	--
			--	--
			--	--
			--	--
			--	--
			--	--
			--	--
			--	--
			--	--
			--	--
			--	--
			--	--
			--	--
			--	--
			--	--
			--	--
			--	--
			--	--
			--	--
			--	--
			--	--
			--	--
			--	--
			--	--
			--	--
			--	--
			--	--
			--	--
			--	--
			--	--
			--	--
			--	--
			--	--
			--	--
			--	--
			--	--
			--	--
			--	--
			--	--
			--	--
			--	--
			--	--
			--	--
			--	--
			--	--
			--	--
			--	--
			--	--
			--	--
			--	--
			--	--
			--	--
			--	--
			--	--
			--	--
			--	--
			--	--
			--	--
			--	--
			--	--
			--	--
			--	--
			--	--
			--	--
			--	--
			--	--
			--	--
			--	--
			--	--
			--	--
			--	--
			--	--
			--	--
			--	--
			--	--
			--	--
			--	--
			--	--
			--	--
			--	--
			--	--
			--	--
			--	--
			--	--
			--	--
			--	--
			--	--
			--	--
			--	--
			--	--
			--	--
			--	--
			--	--
			--	--
			--	--
			--	--
			--	--
			--	--
			--	--
			--	--
			--	--
			--	--
			--	--
			--	--
			--	--
			--	--
			--	--
			--	--
			--	--
			--	--
			--	--
			--	--
			--	--
			--	--
			--	--
			--	--
			--	--
			--	--
			--	--
			--	--
			--	--
			--	--
