# Supplementary material for: In-situ observation of silk nanofibril assembly via graphene plasmonic infrared sensor
Source: Nat Commun. 2024 May 31;15:4643. doi: 10.1038/s41467-024-49076-5 (PMC11143229; doi:10.1038/s41467-024-49076-5)
Supplement: Supplementary file 4 — Source Data [file 41467_2024_49076_MOESM4_ESM.zip › source data/SNF_SourceData_FigS14.xlsx]

## Sheet: Sheet1
Source data of Figure S14a				Source data of Figure S14b				Source data of Figure S14c				Source data of Figure S14d
amide I				β-sheet				Random coil				Turn
Growth time (min)	Area	error bar		Growth time (min)	Area	error bar		Growth time (min)	Area	error bar		Growth time (min)	Area	error bar
15	0.02905	4.80833e-05		15	0.0147	3.53553e-05		15	0.0124	0.000424264		15	0.00195	0.000411536
60	0.04322	0.00115		60	0.01791	0.00115		60	0.02241	0.00319		60	0.00291	0.000890955
300	0.08885	0.01322		300	0.0371	0.00416		300	0.0479	0.0082		300	0.00385	0.00086267
