# Supplementary material for: In-situ observation of silk nanofibril assembly via graphene plasmonic infrared sensor
Source: Nat Commun. 2024 May 31;15:4643. doi: 10.1038/s41467-024-49076-5 (PMC11143229; doi:10.1038/s41467-024-49076-5)
Supplement: Supplementary file 4 — Source Data [file 41467_2024_49076_MOESM4_ESM.zip › source data/SNF_SourceData_FigS15.xlsx]

## Sheet: Sheet1
Source data of Figure S15a								Source data of Figure S15b								Source data of Figure S15c
FWHM(5-30)cm-1				FWHM(10-35)cm-1				3 deconvolution peaks				4 deconvolution peaks				Baseline_1				Baseline_2				Baseline_3
Growth time (min)	Beta-sheet (%)	error bar		Growth time (min)	Beta-sheet (%)	error bar		Growth time (min)	Beta-sheet (%)	error bar		Growth time (min)	Beta-sheet (%)	error bar		Growth time (min)	Beta-sheet (%)	error bar		Growth time (min)	Beta-sheet (%)	error bar		Growth time (min)	Beta-sheet (%)	error bar
15	88.44	5.07525		15	83.15	4.885		15	88.44	5.07525		15	78.665	8.29817		15	88.44	5.07525		15	82.555	10.2198		15	78.2125	12.1225
60	61.08	3.37493		60	54.1625	6.8468		60	61.08	3.37493		60	61.08	3.37493		60	61.08	3.37493		60	59.9325	7.08029		60	62.95	7.82452
300	47.45	7.06817		300	41.48	5.42456		300	47.45	7.06817		300	35.73	4.41839		300	47.45	7.06817		300	54.435	3.36434		300	56.9075	3.7791
Source data of Figure S15d								Source data of Figure S15e								Source data of Figure S15f
FWHM(5-30)cm-1				FWHM(10-35)cm-1				3 deconvolution peaks				4 deconvolution peaks				Baseline_1				Baseline_2				Baseline_3
Growth time (min)	Beta-sheet (%)	error bar		Growth time (min)	Beta-sheet (%)	error bar		Growth time (min)	Beta-sheet (%)	error bar		Growth time (min)	Beta-sheet (%)	error bar		Growth time (min)	Beta-sheet (%)	error bar		Growth time (min)	Beta-sheet (%)	error bar		Growth time (min)	Beta-sheet (%)	error bar
15	64.9333	4.97712		15	63.6233	5.28448		15	64.9333	4.97712		15	58.9	10.297		15	64.9333	4.97712		15	69.44	2.15543		15	70.66	1.75137
60	62.9467	1.76438		60	61.4767	0.78418		60	62.9467	1.76438		60	56.9133	7.19779		60	62.9467	1.76438		60	64.74	3.50467		60	63.75	1.8995
300	53.3733	5.49533		300	52.4533	4.44379		300	53.3733	5.49533		300	57.4533	4.13938		300	53.3733	5.49533		300	53.97	3.78731		300	57.64	5.76108
Source data of Figure S15g								Source data of Figure S15h								Source data of Figure S15i
FWHM(5-30)cm-1				FWHM(10-35)cm-1				3 deconvolution peaks				4 deconvolution peaks				Baseline_1				Baseline_2				Baseline_3
Growth time (min)	Beta-sheet (%)	error bar		Growth time (min)	Beta-sheet (%)	error bar		Growth time (min)	Beta-sheet (%)	error bar		Growth time (min)	Beta-sheet (%)	error bar		Growth time (min)	Beta-sheet (%)	error bar		Growth time (min)	Beta-sheet (%)	error bar		Growth time (min)	Beta-sheet (%)	error bar
15	69.18	2.42719		15	70.4975	1.5739		15	69.18	2.42719		15	69.125	1.94666		15	69.18	2.42719		15	59.7775	2.92665		15	61.12	2.97195
60	51.05	5.81569		60	48.7225	11.2435		60	51.05	5.81569		60	50.7525	5.85173		60	51.05	5.81569		60	55.0325	6.95859		60	58.165	6.84561
300	44.58	2.08175		300	46.7775	5.1794		300	44.58	2.08175		300	44.65	4.49952		300	44.58	2.08175		300	45.6425	1.12678		300	48.0325	2.06159
