# Supplementary material for: In-situ observation of silk nanofibril assembly via graphene plasmonic infrared sensor
Source: Nat Commun. 2024 May 31;15:4643. doi: 10.1038/s41467-024-49076-5 (PMC11143229; doi:10.1038/s41467-024-49076-5)
Supplement: Supplementary file 4 — Source Data [file 41467_2024_49076_MOESM4_ESM.zip › source data/SNF_SourceData_FigS16.xlsx]

## Sheet: Sheet1
Source data of Figure S16a																													Source data of Figure S16b
Wavenumber (cm-1)	Extinction spectrum of SNFs with GPE	Wavenumber (cm-1)	Gray dashed Baseline	Wavenumber (cm-1)	∆Extinction spectrum of SNFs with GPE	Wavenumber (cm-1)	Beta-sheet	Wavenumber (cm-1)	Random coil	Wavenumber (cm-1)	Turn	Wavenumber (cm-1)	Absorbance spectrum of SNFs without GPE	Wavenumber (cm-1)	Beta-sheet	Wavenumber (cm-1)	Random Coil	Wavenumber (cm-1)	Turn	Wavenumber (cm-1)	Absorbance spectrum of silk fibroin	Wavenumber (cm-1)	Beta-sheet	Wavenumber (cm-1)	Random Coil	Wavenumber (cm-1)	Turn			Beta-sheet (%)	Error bar (%)	Random Coil (%)	Error bar(%)	Turn(%)	Error bar(%)
941.131	0.00023272	1400.13	0.00113	1400.13	-3.2305e-05	1600.69	0.000207901	1600.69	0.000198896	1600.69	0.000198893	397.281	0	1600.69	0.09941	1600.69	0.0936	1600.69	0.09356	397.281	0	1600.69	0.02957	1600.69	0.02933	1600.69	0.0291		Silk fibroin	8.66667	4.04145	79.6667	3.51188	11.6667	2.3094
944.989	0.000309221	1403.98	0.00121	1403.98	6.56083e-06	1601.55	0.000209741	1602.35	0.000197414	1618.57	0.000182803	401.138	0	1601.42	0.10142	1602.02	0.09437	1621.68	0.10538	401.138	0	1601.52	0.02977	1602.38	0.02959	1612.96	0.03027		SNFs without GPE	56	3.8	34	3.7	10	2.8
948.846	0.000333542	1407.84	0.00129	1407.84	3.39055e-05	1603.21	0.000215218	1605.54	0.000194553	1636.44	0.000166761	404.995	0	1602.82	0.10641	1604.6	0.09591	1623.09	0.10618	404.995	0	1603.12	0.03024	1605.64	0.03021	1625.23	0.03144		SNFs with GPE	50	2.02	37	4.3	12	3.5
952.703	0.000365471	1411.7	0.00138	1411.7	7.58554e-05	1604.79	0.000223533	1608.61	0.000191848	1637.79	0.000165574	408.852	0	1604.17	0.11291	1607.06	0.09749	1625.81	0.10774	408.852	0	1604.65	0.03082	1608.76	0.03103	1637.49	0.03261
956.56	0.000405093	1415.55	0.00146	1415.55	9.15911e-05	1606.31	0.000235146	1611.54	0.000189353	1640.41	0.000163325	412.709	0	1605.46	0.12115	1609.43	0.09921	1628.43	0.10926	412.709	0	1606.12	0.03152	1611.75	0.03214	1649.76	0.03379
960.417	0.000489441	1419.41	0.00154	1419.41	0.000109702	1607.76	0.000250375	1614.35	0.000187173	1642.92	0.000161287	416.566	0	1606.68	0.13125	1611.69	0.10118	1630.93	0.1108	416.566	0	1607.51	0.03234	1614.61	0.03364	1650.82	0.0339
964.274	0.000609549	1423.27	0.00163	1423.27	0.000152008	1609.14	0.000269341	1617.04	0.000185498	1645.32	0.000159541	420.423	0	1607.86	0.14325	1613.85	0.10357	1633.33	0.11238	420.423	0	1608.85	0.03329	1617.35	0.03562	1652.87	0.03413
968.131	0.000687895	1427.13	0.00171	1427.13	0.000188074	1610.46	0.000291946	1619.6	0.000184623	1647.62	0.000158197	424.281	0	1608.98	0.15704	1615.91	0.10656	1635.61	0.11411	424.281	0	1610.12	0.03437	1619.96	0.03816	1654.84	0.03439
971.988	0.000736676	1430.98	0.0018	1430.98	0.000186437	1611.72	0.000317862	1622.04	0.000184958	1649.82	0.00015739	428.138	0	1610.04	0.17242	1617.87	0.11036	1637.8	0.11607	428.138	0	1611.34	0.03554	1622.44	0.04132	1656.72	0.03468
975.845	0.000785972	1434.84	0.00188	1434.84	0.000165636	1612.91	0.000346564	1624.36	0.000186999	1651.91	0.000157271	431.995	0	1611.06	0.1891	1619.74	0.11513	1639.88	0.11839	431.995	0	1612.49	0.0368	1624.81	0.04509	1658.52	0.03503
979.702	0.000858095	1438.7	0.00196	1438.7	0.000167575	1614.05	0.000377376	1626.58	0.000191278	1653.91	0.000157984	435.852	0	1612.02	0.2067	1621.52	0.12099	1641.87	0.12117	435.852	0	1613.59	0.03812	1627.07	0.04946	1660.23	0.03546
983.559	0.000940905	1442.55	0.00205	1442.55	0.000207222	1615.13	0.000409529	1628.68	0.000198276	1655.82	0.000159646	439.709	0	1612.93	0.22482	1623.22	0.12799	1643.75	0.12452	439.709	0	1614.63	0.03946	1629.21	0.05434	1661.87	0.03599
987.417	0.00106	1446.41	0.00213	1446.41	0.000197388	1616.15	0.000442227	1630.67	0.000208337	1657.63	0.000162325	443.566	0	1613.8	0.24304	1624.82	0.13609	1645.54	0.1285	443.566	0	1615.61	0.0408	1631.24	0.05964	1663.43	0.03664
991.274	0.00121	1450.27	0.00222	1450.27	0.00021994	1617.11	0.000474705	1632.56	0.00022159	1659.35	0.000166023	447.423	0	1614.62	0.26099	1626.34	0.14516	1647.24	0.13312	447.423	0	1616.55	0.04212	1633.16	0.06522	1664.91	0.03743
995.131	0.00137	1454.12	0.0023	1454.12	0.000254577	1618.02	0.00050627	1634.35	0.000237912	1660.98	0.000170675	451.28	0	1615.39	0.27832	1627.78	0.15498	1648.86	0.13835	451.28	0	1617.43	0.04338	1634.99	0.07094	1666.31	0.03833
998.988	0.00152	1457.98	0.00238	1457.98	0.000245506	1618.88	0.000536343	1636.03	0.000256929	1662.53	0.00017615	455.137	0	1616.12	0.29474	1629.14	0.16531	1650.38	0.14409	455.137	0	1618.26	0.04457	1636.71	0.07667	1667.65	0.03936
1002.85	0.00173	1461.84	0.00247	1461.84	0.000298519	1619.69	0.00056447	1637.63	0.000278056	1663.99	0.000182268	458.994	0	1616.8	0.31005	1630.42	0.17587	1651.82	0.15022	458.994	0	1619.04	0.04569	1638.33	0.08226	1668.92	0.04049
1006.7	0.00196	1465.7	0.00255	1465.7	0.000337079	1620.45	0.000590327	1639.12	0.000300573	1665.37	0.000188815	462.851	0	1617.45	0.32408	1631.62	0.18638	1653.18	0.15657	462.851	0	1619.77	0.0467	1639.85	0.08761	1670.11	0.04169
1010.56	0.00215	1469.55	0.00263	1469.55	0.00033844	1621.17	0.00061372	1640.53	0.000323702	1666.68	0.000195568	466.709	0	1618.05	0.33677	1632.75	0.1966	1654.45	0.16297	466.709	0	1620.46	0.04762	1641.29	0.09263	1671.24	0.04293
1014.42	0.00226	1473.41	0.00271	1473.41	0.000320361	1621.83	0.000634565	1641.85	0.000346688	1667.9	0.00020231	470.566	0	1618.62	0.34808	1633.82	0.20629	1655.65	0.16927	470.566	0	1621.1	0.04844	1642.63	0.09726	1672.31	0.04419
1018.27	0.00233	1477.27	0.00279	1477.27	0.000283738	1622.46	0.000652876	1643.08	0.000368862	1669.05	0.000208849	474.423	0	1619.15	0.35802	1634.81	0.21531	1656.78	0.17532	474.423	0	1621.7	0.04917	1643.89	0.10145	1673.31	0.04542
1022.13	0.0024	1481.12	0.00287	1481.12	0.000246792	1623.03	0.00066874	1644.23	0.000389682	1670.13	0.000215029	478.28	0	1619.64	0.36666	1635.74	0.22354	1657.83	0.18101	478.28	0	1622.26	0.0498	1645.06	0.10519	1674.25	0.04661
1025.99	0.00244	1484.98	0.00295	1484.98	0.000180468	1623.57	0.000682303	1645.31	0.000408753	1671.14	0.00022073	482.137	0	1620.09	0.37408	1636.6	0.23092	1658.81	0.18625	482.137	0	1622.78	0.05034	1646.15	0.10848	1675.14	0.04772
1029.85	0.00243	1488.84	0.00302	1488.84	8.48683e-05	1624.07	0.000693748	1646.3	0.000425829	1672.09	0.000225873	485.994	0	1620.52	0.38037	1637.4	0.23742	1659.73	0.19099	485.994	0	1623.26	0.0508	1647.17	0.11133	1675.96	0.04876
1033.7	0.00242	1492.7	0.0031	1492.7	2.24877e-05	1624.53	0.000703281	1647.22	0.000440797	1672.97	0.000230418	489.851	0	1620.91	0.38565	1638.14	0.24307	1660.58	0.19521	489.851	0	1623.71	0.05119	1648.11	0.11377	1676.73	0.04969
1037.56	0.00243	1496.55	0.00317	1496.55	5.87362e-06	1624.95	0.000711118	1648.08	0.000453657	1673.78	0.000234354	493.708	0	1621.26	0.39002	1638.83	0.2479	1661.36	0.1989	493.708	0	1624.12	0.05152	1648.98	0.11582	1677.45	0.05053
1041.42	0.0023	1500.41	0.00325	1500.41	-3.03337e-05	1625.34	0.000717475	1648.86	0.000464496	1674.54	0.000237697	497.565	0	1621.59	0.39361	1639.46	0.25198	1662.09	0.20208	497.565	0	1624.49	0.05179	1649.77	0.11754	1678.12	0.05127
1045.27	0.00222	1504.27	0.00332	1504.27	-1.15158e-05	1625.7	0.00072256	1649.58	0.000473465	1675.23	0.000240483	501.423	0	1621.89	0.39652	1640.04	0.25537	1662.76	0.20479	501.423	0	1624.83	0.05201	1650.5	0.11895	1678.74	0.0519
1049.13	0.00219	1508.12	0.00339	1508.12	7.11358e-06	1626.02	0.000726567	1650.23	0.000480749	1675.87	0.000242758	505.28	0	1622.17	0.39886	1640.56	0.25817	1663.37	0.20706	505.28	0	1625.14	0.05219	1651.17	0.1201	1679.31	0.05245
1052.99	0.00218	1511.98	0.00346	1511.98	4.72979e-05	1626.31	0.000729675	1650.83	0.000486556	1676.46	0.000244578	509.137	0	1622.41	0.4007	1641.04	0.26044	1663.93	0.20895	509.137	0	1625.42	0.05233	1651.78	0.12102	1679.83	0.05291
1056.84	0.00221	1515.84	0.00352	1515.84	0.000104542	1626.57	0.000732045	1651.37	0.000491098	1677	0.000246002	512.994	0	1622.64	0.40215	1641.48	0.26226	1664.44	0.2105	512.994	0	1625.68	0.05245	1652.33	0.12175	1680.31	0.05329
1060.7	0.00222	1519.7	0.00358	1519.7	0.000152825	1626.81	0.000733815	1651.85	0.000494577	1677.49	0.000247089	516.851	0	1622.83	0.40327	1641.87	0.2637	1664.9	0.21175	516.851	0	1625.9	0.05254	1652.82	0.12232	1680.75	0.05361
1064.56	0.002	1523.55	0.00365	1523.55	0.00020793	1627.02	0.000735109	1652.29	0.000497183	1677.93	0.000247894	520.708	0	1623.01	0.40412	1642.22	0.26483	1665.31	0.21276	520.708	0	1626.11	0.05261	1653.27	0.12277	1681.15	0.05387
1068.42	0.00178	1527.41	0.00371	1527.41	0.000296507	1627.2	0.000736031	1652.67	0.000499086	1678.33	0.000248469	524.565	0	1623.17	0.40476	1642.53	0.26571	1665.68	0.21356	524.565	0	1626.28	0.05267	1653.66	0.1231	1681.51	0.05407
1072.27	0.00167	1531.27	0.00376	1531.27	0.000374002	1627.36	0.000736666	1653.01	0.000500436	1678.68	0.000248861	528.422	0	1623.3	0.40523	1642.8	0.26638	1666.01	0.21419	528.422	0	1626.44	0.05271	1654.01	0.12336	1681.84	0.05424
1076.13	0.00183	1535.12	0.00382	1535.12	0.000428907	1627.5	0.000737087	1653.31	0.00050136	1679	0.000249109	532.279	0	1623.42	0.40557	1643.04	0.26688	1666.3	0.21468	532.279	0	1626.57	0.05274	1654.31	0.12354	1682.13	0.05437
1079.99	0.00176	1538.98	0.00387	1538.98	0.000428618	1627.62	0.000737352	1653.57	0.000501964	1679.28	0.00024925	536.136	0	1623.52	0.40582	1643.25	0.26726	1666.56	0.21506	536.136	0	1626.69	0.05276	1654.57	0.12368	1682.39	0.05447
1083.84	0.00161	1542.84	0.00392	1542.84	0.000359078	1627.72	0.000737507	1653.79	0.000502336	1679.52	0.000249312	539.994	0	1623.61	0.40599	1643.43	0.26754	1666.78	0.21534	539.994	0	1626.79	0.05278	1654.8	0.12378	1682.61	0.05455
1087.7	0.00152	1546.7	0.00397	1546.7	0.000369588	1627.81	0.000737588	1653.98	0.000502544	1679.73	0.000249318	543.851	0	1623.68	0.40611	1643.58	0.26774	1666.96	0.21556	543.851	0	1626.87	0.05279	1654.99	0.12385	1682.81	0.05461
1091.56	0.0015	1550.55	0.00402	1550.55	0.000369405	1627.87	0.00073762	1654.14	0.000502643	1679.91	0.00024929	547.708	0	1623.74	0.40619	1643.7	0.26788	1667.12	0.21573	547.708	0	1626.94	0.0528	1655.15	0.12389	1682.99	0.05465
1095.41	0.00151	1554.41	0.00407	1554.41	0.000333901	1627.93	0.000737625	1654.26	0.000502674	1680.07	0.00024924	551.565	0	1623.79	0.40625	1643.81	0.26799	1667.26	0.21585	551.565	0	1626.99	0.05281	1655.28	0.12392	1683.14	0.05468
1099.27	0.00145	1558.27	0.00411	1558.27	0.000265615	1627.97	0.000737615	1654.37	0.000502665	1680.19	0.000249182	555.422	0	1623.82	0.40628	1643.89	0.26806	1667.37	0.21594	555.422	0	1627.03	0.05282	1655.39	0.12395	1683.26	0.05471
1103.13	0.00124	1562.12	0.00415	1562.12	0.000201782	1628.01	0.000737601	1654.45	0.000502638	1680.3	0.000249122	559.279	0	1623.85	0.4063	1643.95	0.26811	1667.45	0.21601	559.279	0	1627.06	0.05282	1655.47	0.12396	1683.37	0.05473
1106.99	0.000991125	1565.98	0.00419	1565.98	0.000152543	1628.03	0.000737586	1654.51	0.000502607	1680.38	0.000249066	563.136	0	1623.87	0.40632	1644	0.26814	1667.52	0.21605	563.136	0	1627.08	0.05282	1655.53	0.12397	1683.45	0.05474
1110.84	0.000812477	1569.84	0.00423	1569.84	6.22929e-05	1628.04	0.000737574	1654.55	0.000502578	1680.45	0.000249017	566.993	0	1623.88	0.40633	1644.04	0.26816	1667.57	0.21609	566.993	0	1627.1	0.05282	1655.57	0.12397	1683.52	0.05475
1114.7	0.000795105	1573.69	0.00426	1573.69	2.20049e-05	1628.05	0.000737567	1654.58	0.000502555	1680.5	0.000248978	570.85	0	1623.89	0.40633	1644.06	0.26818	1667.61	0.21611	570.85	0	1627.11	0.05282	1655.6	0.12398	1683.57	0.05476
1118.56	0.000802772	1577.55	0.00429	1577.55	-8.65466e-06	1628.06	0.000737562	1654.6	0.00050254	1680.53	0.000248949	574.707	0	1623.9	0.40633	1644.07	0.26819	1667.64	0.21612	574.707	0	1627.11	0.05282	1655.62	0.12398	1683.61	0.05476
1122.41	0.000815257	1581.41	0.00432	1581.41	-3.20177e-05	1628.06	0.000737561	1654.6	0.000502533	1680.56	0.000248929	578.564	0	1623.9	0.40634	1644.08	0.26819	1667.65	0.21613	578.564	0	1627.11	0.05282	1655.63	0.12398	1683.64	0.05476
1126.27	0.000818182	1585.27	0.00435	1585.27	9.63886e-06	1628.06	0.00073756	1654.61	0.00050253	1680.57	0.000248916	582.422	0	1623.9	0.40634	1644.08	0.26819	1667.66	0.21614	582.422	0	1627.11	0.05282	1655.63	0.12398	1683.66	0.05477
1130.13	0.000828381	1589.12	0.00438	1589.12	6.85854e-05	1628.06	0.00073756	1654.61	0.000502529	1680.58	0.000248909	586.279	0	1623.9	0.40634	1644.08	0.26819	1667.66	0.21614	586.279	0	1627.12	0.05282	1655.63	0.12398	1683.67	0.05477
1133.99	0.000826429	1592.98	0.0044	1592.98	0.000130334	1628.06	0.000737558	1654.61	0.000502529	1680.58	0.000248907	590.136	0	1623.9	0.40634	1644.09	0.26819	1667.66	0.21614	590.136	0	1627.12	0.05282	1655.63	0.12398	1683.68	0.05477
1137.84	0.000805989	1596.84	0.00442	1596.84	0.000169277	1628.07	0.000737552	1654.61	0.000502527	1680.58	0.000248907	593.993	0	1623.91	0.40634	1644.09	0.26819	1667.66	0.21614	593.993	0	1627.12	0.05283	1655.63	0.12398	1683.68	0.05477
1141.7	0.00079021	1600.69	0.00444	1600.69	0.000196204	1628.08	0.00073754	1654.62	0.000502521	1680.58	0.000248906	597.85	0	1623.92	0.40635	1644.09	0.2682	1667.66	0.21614	597.85	0	1627.14	0.05283	1655.64	0.12398	1683.68	0.05477
1145.56	0.000771571	1604.55	0.00445	1604.55	0.000241497	1628.1	0.000737518	1654.63	0.00050251	1680.58	0.000248905	601.707	0	1623.94	0.40635	1644.11	0.26821	1667.67	0.21614	601.707	0	1627.16	0.05283	1655.66	0.12398	1683.68	0.05477
1149.41	0.000775737	1608.41	0.00447	1608.41	0.000283232	1628.13	0.000737481	1654.65	0.000502491	1680.59	0.000248902	605.564	0	1623.97	0.40636	1644.13	0.26822	1667.68	0.21615	605.564	0	1627.19	0.05283	1655.68	0.12398	1683.68	0.05477
1153.27	0.000800225	1612.27	0.00448	1612.27	0.000316281	1628.17	0.00073742	1654.68	0.00050246	1680.59	0.000248896	609.421	0	1624.01	0.40637	1644.16	0.26823	1667.7	0.21616	609.421	0	1627.23	0.05283	1655.71	0.12399	1683.69	0.05477
1157.13	0.000732396	1616.12	0.00449	1616.12	0.000415049	1628.23	0.000737323	1654.72	0.000502414	1680.6	0.000248886	613.278	0	1624.06	0.40637	1644.21	0.26825	1667.72	0.21617	613.278	0	1627.28	0.05284	1655.76	0.12399	1683.69	0.05477
1160.99	0.00069703	1619.98	0.0045	1619.98	0.000591688	1628.3	0.000737169	1654.77	0.000502345	1680.62	0.000248871	617.135	0	1624.13	0.40635	1644.27	0.26827	1667.76	0.21619	617.135	0	1627.36	0.05284	1655.82	0.12399	1683.7	0.05477
1164.84	0.000712378	1623.84	0.0045	1623.84	0.000713396	1628.39	0.000736934	1654.84	0.000502244	1680.64	0.00024885	620.992	0	1624.21	0.40629	1644.35	0.26829	1667.81	0.21621	620.992	0	1627.44	0.05284	1655.9	0.12399	1683.72	0.05477
1168.7	0.000732684	1627.69	0.00451	1627.69	0.000755033	1628.5	0.00073658	1654.93	0.0005021	1680.67	0.00024882	624.85	0	1624.32	0.40618	1644.44	0.26831	1667.87	0.21624	624.85	0	1627.55	0.05284	1655.99	0.12399	1683.74	0.05477
1172.56	0.000714599	1631.55	0.00451	1631.55	0.000718596	1628.63	0.00073606	1655.03	0.000501895	1680.71	0.000248781	628.707	0	1624.44	0.40599	1644.56	0.26831	1667.95	0.21627	628.707	0	1627.68	0.05284	1656.11	0.12398	1683.76	0.05477
1176.41	0.000685806	1635.41	0.00451	1635.41	0.000675198	1628.78	0.000735312	1655.16	0.000501609	1680.76	0.00024873	632.564	0	1624.59	0.40567	1644.71	0.26829	1668.05	0.2163	632.564	0	1627.84	0.05283	1656.26	0.12397	1683.8	0.05478
1180.27	0.000677305	1639.27	0.00451	1639.27	0.000599892	1628.96	0.000734255	1655.31	0.000501213	1680.82	0.000248665	636.421	0	1624.77	0.40518	1644.87	0.26822	1668.17	0.21633	636.421	0	1628.02	0.05282	1656.43	0.12394	1683.84	0.05478
1184.13	0.000639117	1643.12	0.00451	1643.12	0.000527245	1629.16	0.000732793	1655.48	0.000500672	1680.89	0.000248582	640.278	0	1624.96	0.40445	1645.07	0.2681	1668.3	0.21634	640.278	0	1628.23	0.05279	1656.63	0.1239	1683.9	0.05478
1187.99	0.000605451	1646.98	0.00451	1646.98	0.000500099	1629.4	0.000730805	1655.69	0.000499945	1680.97	0.000248477	644.135	0	1625.19	0.40341	1645.3	0.2679	1668.46	0.21635	644.135	0	1628.47	0.05274	1656.86	0.12383	1683.96	0.05479
1191.84	0.000626911	1650.84	0.00451	1650.84	0.000530155	1629.67	0.000728147	1655.92	0.000498976	1681.07	0.000248347	647.992	0	1625.45	0.40197	1645.56	0.26759	1668.65	0.21633	647.992	0	1628.74	0.05268	1657.12	0.12373	1684.04	0.05479
1195.7	0.000624465	1654.69	0.0045	1654.69	0.000527958	1629.97	0.00072465	1656.18	0.000497704	1681.19	0.000248185	651.849	0	1625.74	0.40002	1645.85	0.26713	1668.86	0.21627	651.849	0	1629.04	0.05258	1657.41	0.12359	1684.13	0.05479
1199.56	0.000607563	1658.55	0.0045	1658.55	0.000498935	1630.3	0.000720117	1656.47	0.000496054	1681.31	0.000247985	655.706	0	1626.07	0.39743	1646.18	0.26648	1669.1	0.21617	655.706	0	1629.38	0.05245	1657.75	0.12339	1684.23	0.05479
1203.41	0.000599097	1662.41	0.00449	1662.41	0.000447052	1630.68	0.000714327	1656.8	0.000493937	1681.46	0.000247738	659.563	0	1626.43	0.39407	1646.55	0.26559	1669.36	0.21601	659.563	0	1629.75	0.05228	1658.12	0.12313	1684.34	0.05478
1207.27	0.000581573	1666.27	0.00448	1666.27	0.00039981	1631.09	0.000707033	1657.16	0.000491253	1681.62	0.000247436	663.42	0	1626.83	0.38978	1646.96	0.26441	1669.66	0.21577	663.42	0	1630.17	0.05206	1658.53	0.12277	1684.48	0.05478
1211.13	0.000524126	1670.12	0.00447	1670.12	0.000346987	1631.54	0.000697969	1657.56	0.00048789	1681.81	0.000247068	667.278	0	1627.26	0.3844	1647.41	0.26288	1670	0.21542	667.278	0	1630.63	0.05177	1658.99	0.12232	1684.62	0.05476
1214.98	0.000476606	1673.98	0.00446	1673.98	0.000320313	1632.04	0.000686856	1658.01	0.000483723	1682.01	0.000246621	671.135	0	1627.74	0.37778	1647.91	0.26092	1670.37	0.21495	671.135	0	1631.13	0.05142	1659.5	0.12174	1684.79	0.05474
1218.84	0.000441049	1677.84	0.00445	1677.84	0.000302769	1632.58	0.000673415	1658.49	0.000478615	1682.24	0.00024608	674.992	0.04231	1628.27	0.36974	1648.45	0.25847	1670.77	0.21432	674.992	0.00992	1631.67	0.05098	1660.05	0.12101	1684.97	0.05472
1222.7	0.000434359	1681.69	0.00444	1681.69	0.000252123	1633.17	0.000657378	1659.02	0.000472424	1682.49	0.00024543	678.849	0.04286	1628.84	0.36015	1649.05	0.25545	1671.21	0.21351	678.849	0.00995	1632.27	0.05045	1660.65	0.12011	1685.18	0.05468
1226.56	0.00042998	1685.55	0.00443	1685.55	0.000227093	1633.81	0.000638511	1659.6	0.000465004	1682.76	0.000244652	682.706	0.0436	1629.45	0.34891	1649.69	0.25179	1671.7	0.21249	682.706	0.00987	1632.91	0.04981	1661.3	0.119	1685.4	0.05462
1230.41	0.000424575	1689.41	0.00441	1689.41	0.000221304	1634.5	0.000616639	1660.22	0.000456212	1683.05	0.000243725	686.563	0.04419	1630.12	0.33595	1650.39	0.24743	1672.22	0.21122	686.563	0.00977	1633.61	0.04907	1662.01	0.11766	1685.65	0.05455
1234.27	0.00039113	1693.27	0.0044	1693.27	0.000194497	1635.24	0.000591669	1660.89	0.000445913	1683.38	0.000242628	690.42	0.04498	1630.84	0.3213	1651.15	0.24234	1672.79	0.20966	690.42	0.00967	1634.35	0.04822	1662.77	0.11606	1685.91	0.05446
1238.13	0.000341116	1697.12	0.00439	1697.12	0.000160862	1636.03	0.000563622	1661.62	0.000433997	1683.72	0.000241335	694.277	0.04553	1631.61	0.30504	1651.96	0.23647	1673.41	0.2078	694.277	0.00943	1635.16	0.04727	1663.6	0.11417	1686.2	0.05435
1241.98	0.000293819	1700.98	0.00437	1700.98	0.000105918	1636.89	0.000532665	1662.39	0.000420382	1684.1	0.00023982	698.134	0.04608	1632.43	0.28738	1652.84	0.22983	1674.07	0.2056	698.134	0.0091	1636.02	0.0462	1664.48	0.11196	1686.52	0.05421
1245.84	0.000227776	1704.84	0.00436	1704.84	2.76782e-05	1637.8	0.000499128	1663.23	0.000405034	1684.51	0.000238056	701.991	0.04627	1633.31	0.26863	1653.78	0.22247	1674.78	0.20304	701.991	0.00881	1636.94	0.04506	1665.43	0.10941	1686.86	0.05404
1249.7	0.00015514	1708.69	0.00435	1708.69	-6.63288e-06	1638.77	0.000463526	1664.12	0.000387975	1684.94	0.000236014	705.849	0.0463	1634.25	0.24923	1654.78	0.21446	1675.55	0.20011	705.849	0.00855	1637.92	0.04384	1666.44	0.10651	1687.23	0.05383
1253.56	6.35549e-05	1712.55	0.00433	1712.55	-6.99565e-06	1639.81	0.000426551	1665.07	0.0003693	1685.41	0.000233664	709.706	0.04597	1635.26	0.22968	1655.85	0.20593	1676.36	0.19682	709.706	0.00809	1638.97	0.04258	1667.52	0.10324	1687.62	0.05359
1257.41	-3.65517e-05	1716.41	0.00432	1716.41	1.59103e-05	1640.91	0.000389056	1666.08	0.000349186	1685.91	0.000230977	713.563	0.0457	1636.32	0.21056	1656.98	0.19705	1677.23	0.19318	713.563	0.00775	1640.08	0.0413	1668.67	0.09962	1688.04	0.0533
1261.27	-9.58238e-05	1720.27	0.0043	1720.27	6.60813e-05	1642.08	0.000352008	1667.15	0.000327897	1686.44	0.000227927	717.42	0.04542	1637.45	0.19249	1658.19	0.18805	1678.16	0.18923	717.42	0.0075	1641.25	0.04006	1669.89	0.09565	1688.49	0.05296
1265.13	-0.000197902	1724.12	0.00429	1724.12	8.44152e-05	1643.31	0.000316422	1668.29	0.000305786	1687.01	0.000224488	721.277	0.04521	1638.64	0.17602	1659.47	0.17918	1679.14	0.18503	721.277	0.0072	1642.5	0.03888	1671.19	0.09136	1688.97	0.05256
1268.98	-0.000286574	1727.98	0.00427	1727.98	0.00012195	1644.62	0.000283272	1669.5	0.000283285	1687.61	0.000220639	725.134	0.04469	1639.91	0.16162	1660.83	0.17071	1680.18	0.18064	725.134	0.00688	1643.82	0.03781	1672.56	0.0868	1689.48	0.05212
1272.84	-0.000305725	1731.84	0.00425	1731.84	0.000142245	1646	0.000253397	1670.78	0.000260884	1688.25	0.000216366	728.991	0.04416	1641.24	0.1496	1662.27	0.16288	1681.29	0.17617	728.991	0.00668	1645.21	0.03687	1674.01	0.08204	1690.03	0.05161
1276.7	-0.000265552	1735.69	0.00423	1735.69	0.000103222	1647.45	0.000227413	1672.12	0.000239106	1688.92	0.000211661	732.848	0.04326	1642.65	0.1401	1663.78	0.15595	1682.45	0.17173	732.848	0.00646	1646.68	0.03609	1675.54	0.07716	1690.6	0.05105
1280.56	-0.000199775	1739.55	0.00421	1739.55	6.8586e-05	1648.98	0.000205648	1673.54	0.000218466	1689.64	0.000206526	736.705	0.04237	1644.13	0.13304	1665.38	0.15008	1683.69	0.16744	736.705	0.00623	1648.22	0.03548	1677.15	0.07224	1691.21	0.05042
1284.41	-0.000138088	1743.41	0.00418	1743.41	1.62171e-05	1650.59	0.000188114	1675.04	0.000199428	1690.39	0.000200973	740.562	0.04143	1645.68	0.12821	1667.06	0.14537	1684.99	0.16342	740.562	0.00593	1649.84	0.03504	1678.85	0.0674	1691.86	0.04975
1288.27	-9.39263e-05	1747.27	0.00416	1747.27	-1.8213e-05	1652.28	0.000174526	1676.61	0.000182366	1691.19	0.000195028	744.42	0.04071	1647.31	0.12524	1668.82	0.14186	1686.35	0.1598	744.42	0.00562	1651.55	0.03475	1680.64	0.06273	1692.54	0.04902
1292.13	-4.46514e-05	1751.12	0.00413	1751.12	-4.75926e-07	1654.05	0.000164364	1678.26	0.000167523	1692.02	0.00018873	748.277	0.04003	1649.03	0.12372	1670.68	0.13947	1687.79	0.15665	748.277	0.00527	1653.34	0.03461	1682.51	0.05836	1693.26	0.04825
1295.98	-2.14763e-06	1754.98	0.0041	1754.98	-1.04525e-05	1655.91	0.000156965	1679.99	0.000154996	1692.9	0.000182132	752.134	0.03959	1650.82	0.12327	1672.62	0.1381	1689.3	0.15407	752.134	0.00497	1655.21	0.03457	1684.48	0.05436	1694.01	0.04744
1299.84	3.34478e-05	1758.84	0.00406	1758.84	-3.20203e-05	1657.85	0.000151629	1681.8	0.000144726	1693.83	0.000175303	755.991	0.03916	1652.7	0.12353	1674.66	0.13757	1690.88	0.15209	755.991	0.00466	1657.17	0.03463	1686.54	0.05082	1694.81	0.04661
1303.7	7.74e-05	1762.69	0.00403	1762.69	-1.85933e-05	1659.88	0.00014771	1683.7	0.000136522	1694.8	0.000168322	759.848	0.03895	1654.66	0.12423	1676.79	0.1377	1692.54	0.15071	759.848	0.00446	1659.22	0.03475	1688.69	0.04779	1695.64	0.04577
1307.56	0.000122602	1766.55	0.00399	1766.55	1.52237e-06	1662	0.000144672	1685.68	0.000130086	1695.81	0.000161282	763.705	0.03872	1656.71	0.12521	1679.02	0.13832	1694.27	0.1499	763.705	0.0043	1661.36	0.03491	1690.95	0.0453	1696.51	0.04493
1311.41	0.000147746	1770.41	0.00394	1770.41	-6.08479e-06	1663.1	0.000143355	1687.75	0.000125069	1696.87	0.000154282	767.562	0.03854	1657.77	0.12576	1681.35	0.13928	1696.09	0.14961	767.562	0.00421	1662.46	0.03501	1693.3	0.04333	1697.43	0.04412
1315.27	0.000173218	1774.26	0.0039	1774.26	9.68934e-07	1675.72	0.000131347	1689.91	0.000121106	1697.98	0.000147423	771.419	0.03805	1672.17	0.13379	1683.78	0.14046	1697.98	0.14976	771.419	0.004	1675.3	0.0362	1695.76	0.04186	1698.39	0.04335
1319.13	0.000210263	1778.12	0.00385	1778.12	9.62386e-06	1688.35	0.000119976	1691.02	0.000119415	1699.14	0.000140806	775.276	0.03754	1686.58	0.1419	1685.03	0.14112	1699.96	0.15026	775.276	0.00377	1688.14	0.03743	1697.02	0.0413	1699.39	0.04263
1322.98	0.000272	1781.98	0.0038	1781.98	1.49046e-05	1700.98	0.000108607	1700.98	0.000108678	1700.35	0.000134523	779.133	0.03688	1700.98	0.15001	1700.98	0.15001	1700.98	0.15062	779.133	0.00351	1700.98	0.03865	1700.98	0.04018	1700.44	0.04198
1326.84	0.000302005	1785.84	0.00376	1785.84	6.74012e-06							782.99	0.03631							782.99	0.00325		--	--	--	--	--
1330.7	0.000303306	1789.69	0.00371	1789.69	-1.09193e-05							786.848	0.03557							786.848	0.00298		--	--	--	--	--
1334.56	0.000344381	1793.55	0.00366	1793.55	6.2313e-06							790.705	0.03495							790.705	0.00277		--	--	--	--	--
1338.41	0.000426306	1797.41	0.00361	1797.41	1.24568e-05							794.562	0.0342							794.562	0.00253		--	--	--	--	--
1342.27	0.000458728	1801.26	0.00356	1801.26	5.37583e-06							798.419	0.03377							798.419	0.00241		--	--	--	--	--
1346.13	0.000463968											802.276	0.03342							802.276	0.00233		--	--	--	--	--
1349.98	0.000498142											806.133	0.0333							806.133	0.00221		--	--	--	--	--
1353.84	0.000574054											809.99	0.03295							809.99	0.00198		--	--	--	--	--
1357.7	0.000639868											813.847	0.0327							813.847	0.00183		--	--	--	--	--
1361.56	0.000698944											817.704	0.03241							817.704	0.00173		--	--	--	--	--
1365.41	0.00073468											821.562	0.03247							821.562	0.00177		--	--	--	--	--
1369.27	0.000772601											825.419	0.03253							825.419	0.00178		--	--	--	--	--
1373.13	0.000824204											829.276	0.03265							829.276	0.00182		--	--	--	--	--
1376.98	0.000860628											833.133	0.03242							833.133	0.00173		--	--	--	--	--
1380.84	0.000874299											836.99	0.03216							836.99	0.0016		--	--	--	--	--
1384.7	0.000910785											840.847	0.03171							840.847	0.00133		--	--	--	--	--
1388.56	0.000972573											844.704	0.03153							844.704	0.00123		--	--	--	--	--
1392.41	0.00104											848.561	0.03154							848.561	0.00122		--	--	--	--	--
1396.27	0.0011											852.418	0.03174							852.418	0.00124		--	--	--	--	--
1400.13	0.00116											856.275	0.03162							856.275	0.00109		--	--	--	--	--
1403.98	0.00121											860.132	0.03144							860.132	0.000897212		--	--	--	--	--
1407.84	0.00126											863.99	0.03109							863.99	0.000683814		--	--	--	--	--
1411.7	0.0013											867.847	0.03099							867.847	0.000497925		--	--	--	--	--
1415.55	0.00137											871.704	0.03087							871.704	0.000318053		--	--	--	--	--
1419.41	0.00143											875.561	0.03095							875.561	0.000241654		--	--	--	--	--
1423.27	0.00147											879.418	0.03092							879.418	0.000217079		--	--	--	--	--
1427.13	0.00152											883.275	0.03098							883.275	0.000245472		--	--	--	--	--
1430.98	0.00161											887.132	0.03096							887.132	0.00027661		--	--	--	--	--
1434.84	0.00171											890.989	0.03108							890.989	0.000392416		--	--	--	--	--
1438.7	0.0018											894.846	0.03108							894.846	0.000428272		--	--	--	--	--
1442.55	0.00184											898.703	0.0312							898.703	0.000481674		--	--	--	--	--
1446.41	0.00193											902.561	0.03122							902.561	0.000561241		--	--	--	--	--
1450.27	0.002											906.418	0.03134							906.418	0.000685239		--	--	--	--	--
1454.12	0.00204											910.275	0.03141							910.275	0.000813428		--	--	--	--	--
1457.98	0.00214											914.132	0.03178							914.132	0.00108		--	--	--	--	--
1461.84	0.00217											917.989	0.03222							917.989	0.00135		--	--	--	--	--
1465.7	0.00221											921.846	0.03293							921.846	0.00169		--	--	--	--	--
1469.55	0.00229											925.703	0.03358							925.703	0.00199		--	--	--	--	--
1473.41	0.00239											929.56	0.03407							929.56	0.00223		--	--	--	--	--
1477.27	0.00251											933.417	0.03422							933.417	0.00243		--	--	--	--	--
1481.12	0.00262											937.274	0.0344							937.274	0.00266		--	--	--	--	--
1484.98	0.00277											941.131	0.03449							941.131	0.00285		--	--	--	--	--
1488.84	0.00294											944.989	0.0348							944.989	0.00306		--	--	--	--	--
1492.7	0.00308											948.846	0.03505							948.846	0.00319		--	--	--	--	--
1496.55	0.00317											952.703	0.03542							952.703	0.00336		--	--	--	--	--
1500.41	0.00328											956.56	0.03573							956.56	0.00342		--	--	--	--	--
1504.27	0.00333											960.417	0.03622							960.417	0.00345		--	--	--	--	--
1508.12	0.00338											964.274	0.03676							964.274	0.00343		--	--	--	--	--
1511.98	0.00341											968.131	0.03787							968.131	0.00342		--	--	--	--	--
1515.84	0.00342											971.988	0.03933							971.988	0.00346		--	--	--	--	--
1519.7	0.00343											975.845	0.04056							975.845	0.00367		--	--	--	--	--
1523.55	0.00344											979.702	0.04066							979.702	0.00379		--	--	--	--	--
1527.41	0.00341											983.56	0.04031							983.56	0.00392		--	--	--	--	--
1531.27	0.00339											987.417	0.04039							987.417	0.00416		--	--	--	--	--
1535.12	0.00339											991.274	0.04167							991.274	0.00468		--	--	--	--	--
1538.98	0.00344											995.131	0.04329							995.131	0.00529		--	--	--	--	--
1542.84	0.00357											998.988	0.04458							998.988	0.00601		--	--	--	--	--
1546.7	0.0036											1002.85	0.04489							1002.85	0.00679		--	--	--	--	--
1550.55	0.00365											1006.7	0.04474							1006.7	0.00781		--	--	--	--	--
1554.41	0.00373											1010.56	0.04439							1010.56	0.00904		--	--	--	--	--
1558.27	0.00384											1014.42	0.04415							1014.42	0.0102		--	--	--	--	--
1562.12	0.00395											1018.27	0.04331							1018.27	0.01052		--	--	--	--	--
1565.98	0.00404											1022.13	0.04219							1022.13	0.01011		--	--	--	--	--
1569.84	0.00416											1025.99	0.04076							1025.99	0.00976		--	--	--	--	--
1573.69	0.00424											1029.85	0.03971							1029.85	0.00994		--	--	--	--	--
1577.55	0.0043											1033.7	0.03845							1033.7	0.00992		--	--	--	--	--
1581.41	0.00436											1037.56	0.03735							1037.56	0.00985		--	--	--	--	--
1585.27	0.00434											1041.42	0.03576							1041.42	0.00972		--	--	--	--	--
1589.12	0.00431											1045.27	0.03442							1045.27	0.01007		--	--	--	--	--
1592.98	0.00427											1049.13	0.03256							1049.13	0.01077		--	--	--	--	--
1596.84	0.00425											1052.99	0.03129							1052.99	0.01188		--	--	--	--	--
1600.69	0.00424											1056.84	0.02975							1056.84	0.01262		--	--	--	--	--
1604.55	0.00421											1060.7	0.02897							1060.7	0.01266		--	--	--	--	--
1608.41	0.00418											1064.56	0.02752							1064.56	0.01164		--	--	--	--	--
1612.27	0.00416											1068.42	0.02675							1068.42	0.01095		--	--	--	--	--
1616.12	0.00407											1072.27	0.02499							1072.27	0.0099		--	--	--	--	--
1619.98	0.00391											1076.13	0.02382							1076.13	0.00976		--	--	--	--	--
1623.84	0.00379											1079.99	0.02111							1079.99	0.00898		--	--	--	--	--
1627.69	0.00375											1083.84	0.01818							1083.84	0.00772		--	--	--	--	--
1631.55	0.00379											1087.7	0.01357							1087.7	0.00603		--	--	--	--	--
1635.41	0.00384											1091.56	0.01048							1091.56	0.00535		--	--	--	--	--
1639.27	0.00391											1095.41	0.0069							1095.41	0.0044		--	--	--	--	--
1643.12	0.00399											1099.27	0.00483							1099.27	0.00401		--	--	--	--	--
1646.98	0.00401											1103.13	0.00237							1103.13	0.00332		--	--	--	--	--
1650.84	0.00398											1106.99	0.00117							1106.99	0.00307		--	--	--	--	--
1654.69	0.00397											1110.84	0							1110.84	0.00197		--	--	--	--	--
1658.55	0.004											1114.7	0.000448988							1114.7	0.00125		--	--	--	--	--
1662.41	0.00404											1118.56	0.00164							1118.56	0.000831326		--	--	--	--	--
1666.27	0.00408											1122.41	0.00369							1122.41	0.00108		--	--	--	--	--
1670.12	0.00412											1126.27	0.00532							1126.27	0.00122		--	--	--	--	--
1673.98	0.00414											1130.13	0.00687							1130.13	0.00137		--	--	--	--	--
1677.84	0.00415											1133.99	0.00785							1133.99	0.00154		--	--	--	--	--
1681.69	0.00419											1137.84	0.0089							1137.84	0.00186		--	--	--	--	--
1685.55	0.0042											1141.7	0.00978							1141.7	0.00207		--	--	--	--	--
1689.41	0.00419											1145.56	0.01118							1145.56	0.00246		--	--	--	--	--
1693.27	0.00421											1149.41	0.01292							1149.41	0.00281		--	--	--	--	--
1697.12	0.00423											1153.27	0.01529							1153.27	0.00331		--	--	--	--	--
1700.98	0.00427											1157.13	0.01768							1157.13	0.00388		--	--	--	--	--
1704.84	0.00433											1160.99	0.02							1160.99	0.00455		--	--	--	--	--
1708.69	0.00435											1164.84	0.02149							1164.84	0.00504		--	--	--	--	--
1712.55	0.00434											1168.7	0.02244							1168.7	0.00559		--	--	--	--	--
1716.41	0.0043											1172.56	0.02215							1172.56	0.00576		--	--	--	--	--
1720.27	0.00424											1176.41	0.02079							1176.41	0.00539		--	--	--	--	--
1724.12	0.0042											1180.27	0.01879							1180.27	0.00452		--	--	--	--	--
1727.98	0.00415											1184.13	0.01747							1184.13	0.0038		--	--	--	--	--
1731.84	0.00411											1187.99	0.01658							1187.99	0.00324		--	--	--	--	--
1735.69	0.00413											1191.84	0.01628							1191.84	0.00304		--	--	--	--	--
1739.55	0.00414											1195.7	0.01621							1195.7	0.00299		--	--	--	--	--
1743.41	0.00417											1199.56	0.01688							1199.56	0.00328		--	--	--	--	--
1747.27	0.00418											1203.41	0.01822							1203.41	0.0038		--	--	--	--	--
1751.12	0.00413											1207.27	0.0208							1207.27	0.00467		--	--	--	--	--
1754.98	0.00411											1211.13	0.02446							1211.13	0.00574		--	--	--	--	--
1758.84	0.0041											1214.98	0.02941							1214.98	0.0074		--	--	--	--	--
1762.69	0.00404											1218.84	0.03469							1218.84	0.00945		--	--	--	--	--
1766.55	0.00398											1222.7	0.04052							1222.7	0.01202		--	--	--	--	--
1770.41	0.00395											1226.56	0.0469							1226.56	0.01489		--	--	--	--	--
1774.26	0.0039											1230.41	0.05337							1230.41	0.01797		--	--	--	--	--
1778.12	0.00384											1234.27	0.0575							1234.27	0.02083		--	--	--	--	--
1781.98	0.00379											1238.13	0.05895							1238.13	0.02324		--	--	--	--	--
1785.84	0.00375											1241.98	0.05873							1241.98	0.02439		--	--	--	--	--
1789.69	0.00372											1245.84	0.05861							1245.84	0.02424		--	--	--	--	--
1793.55	0.00365											1249.7	0.05865							1249.7	0.02315		--	--	--	--	--
1797.41	0.0036											1253.56	0.05953							1253.56	0.02208		--	--	--	--	--
1801.26	0.00355											1257.41	0.06123							1257.41	0.02127		--	--	--	--	--
1805.12	0.0035											1261.27	0.064							1261.27	0.02117		--	--	--	--	--
1808.98	0.00345											1265.13	0.06575							1265.13	0.02146		--	--	--	--	--
1812.84	0.00341											1268.98	0.06503							1268.98	0.02177		--	--	--	--	--
1816.69	0.00336											1272.84	0.06139							1272.84	0.02155		--	--	--	--	--
1820.55	0.0033											1276.7	0.05708							1276.7	0.02096		--	--	--	--	--
1824.41	0.00324											1280.56	0.05319							1280.56	0.02007		--	--	--	--	--
1828.26	0.00318											1284.41	0.05032							1284.41	0.01925		--	--	--	--	--
1832.12	0.00313											1288.27	0.0479							1288.27	0.01845		--	--	--	--	--
1835.98	0.00309											1292.13	0.04607							1292.13	0.01783		--	--	--	--	--
1839.84	0.00306											1295.98	0.04461							1295.98	0.01726		--	--	--	--	--
1843.69	0.00304											1299.84	0.04375							1299.84	0.01686		--	--	--	--	--
1847.55	0.00303											1303.7	0.04308							1303.7	0.01646		--	--	--	--	--
1851.41	0.00297											1307.56	0.04271							1307.56	0.01614		--	--	--	--	--
1855.26	0.00291											1311.41	0.04227							1311.41	0.01582		--	--	--	--	--
1859.12	0.00289											1315.27	0.04197							1315.27	0.01568		--	--	--	--	--
1862.98	0.00289											1319.13	0.04164							1319.13	0.01557		--	--	--	--	--
1866.84	0.00284											1322.98	0.04181							1322.98	0.01595		--	--	--	--	--
1870.69	0.00274											1326.84	0.04228							1326.84	0.01715		--	--	--	--	--
1874.55	0.00272											1330.7	0.04314							1330.7	0.01932		--	--	--	--	--
1878.41	0.00271											1334.56	0.04372							1334.56	0.02116		--	--	--	--	--
1882.26	0.00268											1338.41	0.0439							1338.41	0.02119		--	--	--	--	--
1886.12	0.00263											1342.27	0.04321							1342.27	0.019		--	--	--	--	--
1889.98	0.00261											1346.13	0.04241							1346.13	0.01696		--	--	--	--	--
1893.83	0.00259											1349.98	0.04139							1349.98	0.01529		--	--	--	--	--
1897.69	0.00257											1353.84	0.04079							1353.84	0.01431		--	--	--	--	--
1901.55	0.00256											1357.7	0.04062							1357.7	0.01397		--	--	--	--	--
1905.41	0.00254											1361.56	0.0416							1361.56	0.01443		--	--	--	--	--
1909.26	0.00249											1365.41	0.04331							1365.41	0.01537		--	--	--	--	--
1913.12	0.00246											1369.27	0.04496							1369.27	0.01674		--	--	--	--	--
1916.98	0.00245											1373.13	0.04602							1373.13	0.01827		--	--	--	--	--
1920.83	0.00243											1376.98	0.04703							1376.98	0.01957		--	--	--	--	--
1924.69	0.00241											1380.84	0.04775							1380.84	0.02026		--	--	--	--	--
1928.55	0.00238											1384.7	0.04859							1384.7	0.02092		--	--	--	--	--
1932.4	0.00235											1388.56	0.04928							1388.56	0.02105		--	--	--	--	--
1936.26	0.00234											1392.41	0.05							1392.41	0.02065		--	--	--	--	--
1940.12	0.0023											1396.27	0.05073							1396.27	0.01995		--	--	--	--	--
1943.98	0.00224											1400.13	0.05227							1400.13	0.01971		--	--	--	--	--
1947.83	0.00224											1403.98	0.05388							1403.98	0.02035		--	--	--	--	--
1951.69	0.00222											1407.84	0.05526							1407.84	0.02176		--	--	--	--	--
1955.55	0.00219											1411.7	0.05521							1411.7	0.02274		--	--	--	--	--
1959.4	0.00219											1415.55	0.0543							1415.55	0.02276		--	--	--	--	--
1963.26	0.00218											1419.41	0.05197							1419.41	0.02087		--	--	--	--	--
1967.12	0.00214											1423.27	0.04987							1423.27	0.01875		--	--	--	--	--
1970.98	0.00212											1427.13	0.04897							1427.13	0.01733		--	--	--	--	--
1974.83	0.0021											1430.98	0.05046							1430.98	0.01666		--	--	--	--	--
1978.69	0.00209											1434.84	0.05614							1434.84	0.01662		--	--	--	--	--
1982.55	0.00209											1438.7	0.06664							1438.7	0.01757		--	--	--	--	--
1986.4	0.00207											1442.55	0.07318							1442.55	0.01886		--	--	--	--	--
1990.26	0.00205											1446.41	0.07641							1446.41	0.02072		--	--	--	--	--
1994.12	0.00203											1450.27	0.07587							1450.27	0.02253		--	--	--	--	--
1997.98	0.00201											1454.12	0.07234							1454.12	0.02371		--	--	--	--	--
2001.83	0.002											1457.98	0.06175							1457.98	0.02217		--	--	--	--	--
2005.69	0.00196											1461.84	0.05446							1461.84	0.02005		--	--	--	--	--
2009.55	0.00195											1465.7	0.04979							1465.7	0.01827		--	--	--	--	--
2013.4	0.00195											1469.55	0.04649							1469.55	0.01728		--	--	--	--	--
2017.26	0.00191											1473.41	0.04291							1473.41	0.01603		--	--	--	--	--
2021.12	0.0019											1477.27	0.04046							1477.27	0.01503		--	--	--	--	--
2024.98	0.00192											1481.12	0.03968							1481.12	0.01495		--	--	--	--	--
2028.83	0.00192											1484.98	0.04039							1484.98	0.01573		--	--	--	--	--
2032.69	0.0019											1488.84	0.04306							1488.84	0.01733		--	--	--	--	--
2036.55	0.00187											1492.7	0.04817							1492.7	0.01976		--	--	--	--	--
2040.4	0.00183											1496.55	0.05518							1496.55	0.02264		--	--	--	--	--
2044.26	0.0018											1500.41	0.06615							1500.41	0.02688		--	--	--	--	--
2048.12	0.00179											1504.27	0.07554							1504.27	0.03039		--	--	--	--	--
2051.97	0.00178											1508.12	0.10361							1508.12	0.03965		--	--	--	--	--
2055.83	0.00176											1511.98	0.12931							1511.98	0.04754		--	--	--	--	--
2059.69	0.00173											1515.84	0.14731							1515.84	0.05318		--	--	--	--	--
2063.55	0.00172											1519.7	0.16856							1519.7	0.05866		--	--	--	--	--
2067.4	0.00173											1523.55	0.18824							1523.55	0.06272		--	--	--	--	--
2071.26	0.00174											1527.41	0.20048							1527.41	0.06567		--	--	--	--	--
2075.12	0.00173											1531.27	0.20702							1531.27	0.06882		--	--	--	--	--
2078.97	0.00173											1535.12	0.20914							1535.12	0.072		--	--	--	--	--
2082.83	0.00172											1538.98	0.20638							1538.98	0.07473		--	--	--	--	--
2086.69	0.00168											1542.84	0.19123							1542.84	0.07666		--	--	--	--	--
2090.55	0.00164											1546.7	0.1808							1546.7	0.07701		--	--	--	--	--
2094.4	0.00162											1550.55	0.17145							1550.55	0.07666		--	--	--	--	--
2098.26	0.00162											1554.41	0.16251							1554.41	0.07569		--	--	--	--	--
2102.12	0.0016											1558.27	0.14729							1558.27	0.06959		--	--	--	--	--
2105.97	0.00157											1562.12	0.13246							1562.12	0.0616		--	--	--	--	--
2109.83	0.00158											1565.98	0.12313							1565.98	0.05702		--	--	--	--	--
2113.69	0.00157											1569.84	0.11068							1569.84	0.05078		--	--	--	--	--
2117.55	0.00159											1573.69	0.09884							1573.69	0.04487		--	--	--	--	--
2121.4	0.00158											1577.55	0.08805							1577.55	0.03895		--	--	--	--	--
2125.26	0.00153											1581.41	0.08039							1581.41	0.03448		--	--	--	--	--
2129.12	0.0015											1585.27	0.07648							1585.27	0.03181		--	--	--	--	--
2132.97	0.0015											1589.12	0.07419							1589.12	0.02972		--	--	--	--	--
2136.83	0.00151											1592.98	0.07577							1592.98	0.02902		--	--	--	--	--
2140.69	0.0015											1596.84	0.08014							1596.84	0.02863		--	--	--	--	--
2144.55	0.00148											1600.69	0.09029							1600.69	0.0291		--	--	--	--	--
2148.4	0.00148											1604.55	0.1101							1604.55	0.03038		--	--	--	--	--
2152.26	0.00148											1608.41	0.1472							1608.41	0.03388		--	--	--	--	--
2156.12	0.00147											1612.27	0.1963							1612.27	0.03851		--	--	--	--	--
2159.97	0.00146											1616.12	0.27499							1616.12	0.04591		--	--	--	--	--
2163.83	0.00144											1619.98	0.36931							1619.98	0.05463		--	--	--	--	--
2167.69	0.00143											1623.84	0.40292							1623.84	0.06349		--	--	--	--	--
2171.55	0.00143											1627.69	0.38796							1627.69	0.07212		--	--	--	--	--
2175.4	0.0014											1631.55	0.3579							1631.55	0.07858		--	--	--	--	--
2179.26	0.00139											1635.41	0.32103							1635.41	0.08653		--	--	--	--	--
2183.12	0.00137											1639.27	0.28725							1639.27	0.09699		--	--	--	--	--
2186.97	0.00135											1643.12	0.27527							1643.12	0.10349		--	--	--	--	--
2190.83	0.00135											1646.98	0.26377							1646.98	0.11242		--	--	--	--	--
2194.69	0.00135											1650.84	0.25368							1650.84	0.12071		--	--	--	--	--
2198.55	0.00134											1654.69	0.2427							1654.69	0.12473		--	--	--	--	--
2202.4	0.00132											1658.55	0.23519							1658.55	0.12333		--	--	--	--	--
2206.26	0.00131											1662.41	0.22603							1662.41	0.11739		--	--	--	--	--
2210.12	0.00126											1666.27	0.21563							1666.27	0.10999		--	--	--	--	--
2213.97	0.00123											1670.12	0.20413							1670.12	0.10166		--	--	--	--	--
2217.83	0.00126											1673.98	0.19091							1673.98	0.09185		--	--	--	--	--
2221.69	0.00129											1677.84	0.18063							1677.84	0.08473		--	--	--	--	--
2225.55	0.00129											1681.69	0.17138							1681.69	0.07874		--	--	--	--	--
2229.4	0.00127											1685.55	0.15698							1685.55	0.06803		--	--	--	--	--
2233.26	0.00126											1689.41	0.14868							1689.41	0.06085		--	--	--	--	--
2237.12	0.00125											1693.27	0.1454							1693.27	0.05605		--	--	--	--	--
2240.97	0.00125											1697.12	0.14567							1697.12	0.04935		--	--	--	--	--
2244.83	0.00124											1700.98	0.14029							1700.98	0.03864		--	--	--	--	--
2248.69	0.0012											1704.84	0.12148							1704.84	0.03127		--	--	--	--	--
2252.54	0.00119											1708.69	0.10178							1708.69	0.02516		--	--	--	--	--
2256.4	0.00124											1712.55	0.09116							1712.55	0.02208		--	--	--	--	--
2260.26	0.00124											1716.41	0.08102							1716.41	0.01886		--	--	--	--	--
2264.12	0.0012											1720.27	0.07304							1720.27	0.01602		--	--	--	--	--
2267.97	0.0012											1724.12	0.06905							1724.12	0.01458		--	--	--	--	--
2271.83	0.00119											1727.98	0.06619							1727.98	0.01403		--	--	--	--	--
2275.69	0.00116											1731.84	0.06296							1731.84	0.01345		--	--	--	--	--
2279.54	0.00117											1735.69	0.0598							1735.69	0.01282		--	--	--	--	--
2283.4	0.00115											1739.55	0.05734							1739.55	0.01214		--	--	--	--	--
2287.26	0.00116											1743.41	0.05573							1743.41	0.01203		--	--	--	--	--
2291.11	0.00119											1747.27	0.05381							1747.27	0.01169		--	--	--	--	--
2294.97	0.00117											1751.12	0.05207							1751.12	0.01119		--	--	--	--	--
2298.83	0.00115											1754.98	0.05049							1754.98	0.01052		--	--	--	--	--
2302.69	0.00117											1758.84	0.04945							1758.84	0.01028		--	--	--	--	--
2306.54	0.00122											1762.69	0.04802							1762.69	0.00989		--	--	--	--	--
2310.4	0.00128											1766.55	0.04716							1766.55	0.00994		--	--	--	--	--
2314.26	0.00127											1770.41	0.04611							1770.41	0.00987		--	--	--	--	--
2318.11	0.00128											1774.26	0.04503							1774.26	0.00952		--	--	--	--	--
2321.97	0.00137											1778.12	0.04405							1778.12	0.00913		--	--	--	--	--
2325.83	0.00147											1781.98	0.04329							1781.98	0.00904		--	--	--	--	--
2329.69	0.00142											1785.84	0.04242							1785.84	0.00887		--	--	--	--	--
2333.54	0.00133											1789.69	0.04185							1789.69	0.00897		--	--	--	--	--
2337.4	0.00136											1793.55	0.04094							1793.55	0.00886		--	--	--	--	--
2341.26	0.00143											1797.41	0.04024							1797.41	0.00872		--	--	--	--	--
2345.11	0.00139											1801.26	0.03942							1801.26	0.00849		--	--	--	--	--
2348.97	0.00139											1805.12	0.03885							1805.12	0.00835		--	--	--	--	--
2352.83	0.00137											1808.98	0.03826							1808.98	0.00824		--	--	--	--	--
2356.69	0.00135											1812.84	0.0377							1812.84	0.0081		--	--	--	--	--
2360.54	0.00152											1816.69	0.03714							1816.69	0.00788		--	--	--	--	--
2364.4	0.00158											1820.55	0.03673							1820.55	0.00788		--	--	--	--	--
2368.26	0.00146											1824.41	0.03623							1824.41	0.00793		--	--	--	--	--
2372.11	0.0013											1828.26	0.03578							1828.26	0.008		--	--	--	--	--
2375.97	0.00115											1832.12	0.03524							1832.12	0.00778		--	--	--	--	--
2379.83	0.00103											1835.98	0.03489							1835.98	0.00765		--	--	--	--	--
2383.69	0.000977201											1839.84	0.03449							1839.84	0.00766		--	--	--	--	--
2387.54	0.000981268											1843.69	0.03412							1843.69	0.00779		--	--	--	--	--
2391.4	0.000957224											1847.55	0.03366							1847.55	0.00756		--	--	--	--	--
2395.26	0.00091311											1851.41	0.03334							1851.41	0.00736		--	--	--	--	--
2399.11	0.000912085											1855.26	0.03298							1855.26	0.00729		--	--	--	--	--
2402.97	0.000916231											1859.12	0.03269							1859.12	0.00731		--	--	--	--	--
2406.83	0.000900156											1862.98	0.03241							1862.98	0.00737		--	--	--	--	--
2410.68	0.000874244											1866.84	0.03221							1866.84	0.00755		--	--	--	--	--
												1870.69	0.03186							1870.69	0.00742		--	--	--	--	--
												1874.55	0.0316							1874.55	0.00723		--	--	--	--	--
												1878.41	0.03135							1878.41	0.0072		--	--	--	--	--
												1882.26	0.03114							1882.26	0.00725		--	--	--	--	--
												1886.12	0.03093							1886.12	0.00728		--	--	--	--	--
												1889.98	0.03074							1889.98	0.00731		--	--	--	--	--
												1893.83	0.03048							1893.83	0.00727		--	--	--	--	--
												1897.69	0.03024							1897.69	0.00721		--	--	--	--	--
												1901.55	0.03001							1901.55	0.0071		--	--	--	--	--
												1905.41	0.02983							1905.41	0.00709		--	--	--	--	--
												1909.26	0.02965							1909.26	0.00711		--	--	--	--	--
												1913.12	0.02948							1913.12	0.00707		--	--	--	--	--
												1916.98	0.02931							1916.98	0.00709		--	--	--	--	--
												1920.83	0.02915							1920.83	0.00713		--	--	--	--	--
												1924.69	0.02897							1924.69	0.00701		--	--	--	--	--
												1928.55	0.02881							1928.55	0.00689		--	--	--	--	--
												1932.4	0.02868							1932.4	0.00683		--	--	--	--	--
												1936.26	0.02855							1936.26	0.00684		--	--	--	--	--
												1940.12	0.02845							1940.12	0.00692		--	--	--	--	--
												1943.98	0.02835							1943.98	0.00694		--	--	--	--	--
												1947.83	0.02824							1947.83	0.00679		--	--	--	--	--
												1951.69	0.02813							1951.69	0.00672		--	--	--	--	--
												1955.55	0.02803							1955.55	0.00673		--	--	--	--	--
												1959.4	0.02793							1959.4	0.00671		--	--	--	--	--
												1963.26	0.02786							1963.26	0.0067		--	--	--	--	--
												1967.12	0.02778							1967.12	0.00672		--	--	--	--	--
												1970.98	0.0277							1970.98	0.00666		--	--	--	--	--
												1974.83	0.02761							1974.83	0.00659		--	--	--	--	--
												1978.69	0.02755							1978.69	0.00656		--	--	--	--	--
												1982.55	0.02748							1982.55	0.00654		--	--	--	--	--
												1986.4	0.02743							1986.4	0.00655		--	--	--	--	--
												1990.26	0.02734							1990.26	0.00656		--	--	--	--	--
												1994.12	0.02727							1994.12	0.00652		--	--	--	--	--
												1997.98	0.02719							1997.98	0.00645		--	--	--	--	--
												2001.83	0.02714							2001.83	0.00642		--	--	--	--	--
												2005.69	0.02706							2005.69	0.00636		--	--	--	--	--
												2009.55	0.02702							2009.55	0.00634		--	--	--	--	--
												2013.4	0.02698							2013.4	0.00635		--	--	--	--	--
												2017.26	0.02697							2017.26	0.00635		--	--	--	--	--
												2021.12	0.02693							2021.12	0.00627		--	--	--	--	--
												2024.98	0.02693							2024.98	0.00624		--	--	--	--	--
												2028.83	0.02689							2028.83	0.00621		--	--	--	--	--
												2032.69	0.02687							2032.69	0.00618		--	--	--	--	--
												2036.55	0.02687							2036.55	0.00613		--	--	--	--	--
												2040.4	0.02691							2040.4	0.00612		--	--	--	--	--
												2044.26	0.0269							2044.26	0.0061		--	--	--	--	--
												2048.12	0.02691							2048.12	0.00612		--	--	--	--	--
												2051.97	0.02689							2051.97	0.00611		--	--	--	--	--
												2055.83	0.02692							2055.83	0.00605		--	--	--	--	--
												2059.69	0.02692							2059.69	0.00602		--	--	--	--	--
												2063.55	0.02696							2063.55	0.00603		--	--	--	--	--
												2067.4	0.02697							2067.4	0.00596		--	--	--	--	--
												2071.26	0.02703							2071.26	0.00592		--	--	--	--	--
												2075.12	0.02704							2075.12	0.00591		--	--	--	--	--
												2078.97	0.02708							2078.97	0.00589		--	--	--	--	--
												2082.83	0.02709							2082.83	0.00585		--	--	--	--	--
												2086.69	0.02716							2086.69	0.00586		--	--	--	--	--
												2090.55	0.02717							2090.55	0.00589		--	--	--	--	--
												2094.4	0.02725							2094.4	0.00589		--	--	--	--	--
												2098.26	0.02726							2098.26	0.00585		--	--	--	--	--
												2102.12	0.0273							2102.12	0.00586		--	--	--	--	--
												2105.97	0.02728							2105.97	0.00581		--	--	--	--	--
												2109.83	0.02734							2109.83	0.00576		--	--	--	--	--
												2113.69	0.02736							2113.69	0.00571		--	--	--	--	--
												2117.55	0.02741							2117.55	0.00569		--	--	--	--	--
												2121.4	0.02742							2121.4	0.0056		--	--	--	--	--
												2125.26	0.02751							2125.26	0.00555		--	--	--	--	--
												2129.12	0.02751							2129.12	0.00552		--	--	--	--	--
												2132.97	0.02756							2132.97	0.00551		--	--	--	--	--
												2136.83	0.02756							2136.83	0.00545		--	--	--	--	--
												2140.69	0.0276							2140.69	0.00541		--	--	--	--	--
												2144.55	0.02763							2144.55	0.00534		--	--	--	--	--
												2148.4	0.02769							2148.4	0.00535		--	--	--	--	--
												2152.26	0.02768							2152.26	0.00531		--	--	--	--	--
												2156.12	0.02774							2156.12	0.00522		--	--	--	--	--
												2159.97	0.02777							2159.97	0.00512		--	--	--	--	--
												2163.83	0.02785							2163.83	0.00512		--	--	--	--	--
												2167.69	0.02788							2167.69	0.00507		--	--	--	--	--
												2171.55	0.02794							2171.55	0.00503		--	--	--	--	--
												2175.4	0.02792							2175.4	0.00494		--	--	--	--	--
												2179.26	0.02798							2179.26	0.00487		--	--	--	--	--
												2183.12	0.02801							2183.12	0.00481		--	--	--	--	--
												2186.97	0.02809							2186.97	0.00479		--	--	--	--	--
												2190.83	0.02812							2190.83	0.00473		--	--	--	--	--
												2194.69	0.02821							2194.69	0.00464		--	--	--	--	--
												2198.55	0.02823							2198.55	0.00454		--	--	--	--	--
												2202.4	0.0283							2202.4	0.00451		--	--	--	--	--
												2206.26	0.02832							2206.26	0.00443		--	--	--	--	--
												2210.12	0.02839							2210.12	0.00437		--	--	--	--	--
												2213.97	0.02842							2213.97	0.00429		--	--	--	--	--
												2217.83	0.02851							2217.83	0.00423		--	--	--	--	--
												2221.69	0.02855							2221.69	0.00416		--	--	--	--	--
												2225.55	0.02865							2225.55	0.00414		--	--	--	--	--
												2229.4	0.0287							2229.4	0.00405		--	--	--	--	--
												2233.26	0.02881							2233.26	0.00396		--	--	--	--	--
												2237.12	0.02886							2237.12	0.00383		--	--	--	--	--
												2240.97	0.02894							2240.97	0.00381		--	--	--	--	--
												2244.83	0.02898							2244.83	0.00379		--	--	--	--	--
												2248.69	0.02909							2248.69	0.00374		--	--	--	--	--
												2252.54	0.02911							2252.54	0.00364		--	--	--	--	--
												2256.4	0.0292							2256.4	0.00358		--	--	--	--	--
												2260.26	0.02927							2260.26	0.0035		--	--	--	--	--
												2264.11	0.0294							2264.11	0.00348		--	--	--	--	--
												2267.97	0.02946							2267.97	0.00344		--	--	--	--	--
												2271.83	0.02961							2271.83	0.00342		--	--	--	--	--
												2275.69	0.02968							2275.69	0.00332		--	--	--	--	--
												2279.54	0.02981							2279.54	0.00325		--	--	--	--	--
												2283.4	0.02986							2283.4	0.00318		--	--	--	--	--
												2287.26	0.03001							2287.26	0.00317		--	--	--	--	--
												2291.11	0.03015							2291.11	0.00315		--	--	--	--	--
												2294.97	0.03033							2294.97	0.00317		--	--	--	--	--
												2298.83	0.03045							2298.83	0.0032		--	--	--	--	--
												2302.69	0.03065							2302.69	0.00329		--	--	--	--	--
												2306.54	0.03078							2306.54	0.00325		--	--	--	--	--
												2310.4	0.03107							2310.4	0.00328		--	--	--	--	--
												2314.26	0.03128							2314.26	0.00333		--	--	--	--	--
												2318.11	0.03167							2318.11	0.00344		--	--	--	--	--
												2321.97	0.03199							2321.97	0.00344		--	--	--	--	--
												2325.83	0.03243							2325.83	0.00362		--	--	--	--	--
												2329.69	0.03253							2329.69	0.00357		--	--	--	--	--
												2333.54	0.0329							2333.54	0.00371		--	--	--	--	--
												2337.4	0.03314							2337.4	0.00365		--	--	--	--	--
												2341.26	0.03353							2341.26	0.0037		--	--	--	--	--
												2345.11	0.03313							2345.11	0.00345		--	--	--	--	--
												2348.97	0.03305							2348.97	0.00333		--	--	--	--	--
												2352.83	0.03326							2352.83	0.00317		--	--	--	--	--
												2356.69	0.03416							2356.69	0.00346		--	--	--	--	--
												2360.54	0.03444							2360.54	0.00363		--	--	--	--	--
												2364.4	0.03468							2364.4	0.00349		--	--	--	--	--
												2368.26	0.03415							2368.26	0.00292		--	--	--	--	--
												2372.11	0.03394							2372.11	0.00273		--	--	--	--	--
												2375.97	0.03361							2375.97	0.0024		--	--	--	--	--
												2379.83	0.03343							2379.83	0.00224		--	--	--	--	--
												2383.69	0.03328							2383.69	0.00202		--	--	--	--	--
												2387.54	0.03332							2387.54	0.00182		--	--	--	--	--
												2391.4	0.03339							2391.4	0.0017		--	--	--	--	--
												2395.26	0.03357							2395.26	0.00166		--	--	--	--	--
												2399.11	0.03372							2399.11	0.00159		--	--	--	--	--
												2402.97	0.03394							2402.97	0.00153		--	--	--	--	--
												2406.83	0.03411							2406.83	0.00148		--	--	--	--	--
												2410.68	0.03432							2410.68	0.00153		--	--	--	--	--
												2414.54	0.0345							2414.54	0.0015		--	--	--	--	--
												2418.4	0.03473							2418.4	0.00142		--	--	--	--	--
												2422.26	0.03491							2422.26	0.00135		--	--	--	--	--
												2426.11	0.03515							2426.11	0.00137		--	--	--	--	--
												2429.97	0.03533							2429.97	0.00135		--	--	--	--	--
												2433.83	0.03558							2433.83	0.00135		--	--	--	--	--
												2437.68	0.03576							2437.68	0.00129		--	--	--	--	--
												2441.54	0.03598							2441.54	0.00125		--	--	--	--	--
												2445.4	0.03617							2445.4	0.00119		--	--	--	--	--
												2449.26	0.03636							2449.26	0.00115		--	--	--	--	--
												2453.11	0.03648							2453.11	0.00109		--	--	--	--	--
												2456.97	0.03669							2456.97	0.00103		--	--	--	--	--
												2460.83	0.03684							2460.83	0.000951815		--	--	--	--	--
												2464.68	0.03707							2464.68	0.000988834		--	--	--	--	--
												2468.54	0.03729							2468.54	0.000985462		--	--	--	--	--
												2472.4	0.03755							2472.4	0.000967607		--	--	--	--	--
												2476.26	0.03772							2476.26	0.000932317		--	--	--	--	--
												2480.11	0.03795							2480.11	0.000887387		--	--	--	--	--
												2483.97	0.03815							2483.97	0.000806741		--	--	--	--	--
												2487.83	0.0384							2487.83	0.000838943		--	--	--	--	--
												2491.68	0.03861							2491.68	0.000836633		--	--	--	--	--
												2495.54	0.03882							2495.54	0.000841349		--	--	--	--	--
												2499.4	0.03897							2499.4	0.000801437		--	--	--	--	--
												2503.26	0.03917							2503.26	0.000768192		--	--	--	--	--
												2507.11	0.03934							2507.11	0.000673078		--	--	--	--	--
												2510.97	0.03955							2510.97	0.000650749		--	--	--	--	--
												2514.83	0.0397							2514.83	0.000580847		--	--	--	--	--
												2518.68	0.03991							2518.68	0.000529427		--	--	--	--	--
												2522.54	0.0401							2522.54	0.000488088		--	--	--	--	--
												2526.4	0.04032							2526.4	0.000479888		--	--	--	--	--
												2530.26	0.04049							2530.26	0.000436239		--	--	--	--	--
												2534.11	0.04072							2534.11	0.00043584		--	--	--	--	--
												2537.97	0.04091							2537.97	0.000374984		--	--	--	--	--
												2541.83	0.04117							2541.83	0.00032533		--	--	--	--	--
												2545.68	0.04141							2545.68	0.000279144		--	--	--	--	--
												2549.54	0.04166							2549.54	0.000252832		--	--	--	--	--
												2553.4	0.04187							2553.4	0.000198539		--	--	--	--	--
												2557.26	0.04217							2557.26	0.000177912		--	--	--	--	--
												2561.11	0.04244							2561.11	0.000158049		--	--	--	--	--
												2564.97	0.04275							2564.97	0.000205312		--	--	--	--	--
												2568.83	0.04301							2568.83	0.000248436		--	--	--	--	--
												2572.68	0.0433							2572.68	0.000236705		--	--	--	--	--
												2576.54	0.04356							2576.54	0.000217158		--	--	--	--	--
												2580.4	0.04391							2580.4	0.00028272		--	--	--	--	--
												2584.26	0.04421							2584.26	0.000281293		--	--	--	--	--
												2588.11	0.04453							2588.11	0.00027512		--	--	--	--	--
												2591.97	0.04485							2591.97	0.000286132		--	--	--	--	--
												2595.83	0.04521							2595.83	0.000359967		--	--	--	--	--
												2599.68	0.04551							2599.68	0.000415027		--	--	--	--	--
												2603.54	0.04584							2603.54	0.000472095		--	--	--	--	--
												2607.4	0.04615							2607.4	0.000413295		--	--	--	--	--
												2611.25	0.04643							2611.25	0.000378422		--	--	--	--	--
												2615.11	0.04669							2615.11	0.000390023		--	--	--	--	--
												2618.97	0.04696							2618.97	0.000453439		--	--	--	--	--
												2622.82	0.04714							2622.82	0.000420317		--	--	--	--	--
												2626.68	0.04734							2626.68	0.000399377		--	--	--	--	--
												2630.54	0.04749							2630.54	0.000420112		--	--	--	--	--
												2634.4	0.04769							2634.4	0.000447497		--	--	--	--	--
												2638.25	0.04787							2638.25	0.000399768		--	--	--	--	--
												2642.11	0.04806							2642.11	0.000386883		--	--	--	--	--
												2645.97	0.04824							2645.97	0.000413049		--	--	--	--	--
												2649.82	0.04851							2649.82	0.000417858		--	--	--	--	--
												2653.68	0.04875							2653.68	0.000331149		--	--	--	--	--
												2657.54	0.04902							2657.54	0.000289559		--	--	--	--	--
												2661.4	0.04928							2661.4	0.000258353		--	--	--	--	--
												2665.25	0.04959							2665.25	0.000211448		--	--	--	--	--
												2669.11	0.04987							2669.11	0.000195954		--	--	--	--	--
												2672.97	0.05018							2672.97	0.0002659		--	--	--	--	--
												2676.82	0.05047							2676.82	0.000369053		--	--	--	--	--
												2680.68	0.05083							2680.68	0.000455391		--	--	--	--	--
												2684.54	0.05117							2684.54	0.000415966		--	--	--	--	--
												2688.4	0.05151							2688.4	0.000413638		--	--	--	--	--
												2692.25	0.05178							2692.25	0.000442471		--	--	--	--	--
												2696.11	0.05213							2696.11	0.000452574		--	--	--	--	--
												2699.97	0.05246							2699.97	0.000435025		--	--	--	--	--
												2703.82	0.05282							2703.82	0.000443585		--	--	--	--	--
												2707.68	0.05318							2707.68	0.000397597		--	--	--	--	--
												2711.54	0.05356							2711.54	0.000412323		--	--	--	--	--
												2715.4	0.05393							2715.4	0.000450339		--	--	--	--	--
												2719.25	0.05437							2719.25	0.000522919		--	--	--	--	--
												2723.11	0.05475							2723.11	0.000578169		--	--	--	--	--
												2726.97	0.05516							2726.97	0.000647035		--	--	--	--	--
												2730.82	0.05557							2730.82	0.000669517		--	--	--	--	--
												2734.68	0.056							2734.68	0.000724644		--	--	--	--	--
												2738.54	0.05641							2738.54	0.000815783		--	--	--	--	--
												2742.4	0.05684							2742.4	0.000930365		--	--	--	--	--
												2746.25	0.05733							2746.25	0.001		--	--	--	--	--
												2750.11	0.05785							2750.11	0.00108		--	--	--	--	--
												2753.97	0.05834							2753.97	0.00118		--	--	--	--	--
												2757.82	0.05884							2757.82	0.00126		--	--	--	--	--
												2761.68	0.05932							2761.68	0.00132		--	--	--	--	--
												2765.54	0.05982							2765.54	0.00149		--	--	--	--	--
												2769.39	0.06028							2769.39	0.00161		--	--	--	--	--
												2773.25	0.06075							2773.25	0.00172		--	--	--	--	--
												2777.11	0.0612							2777.11	0.00187		--	--	--	--	--
												2780.97	0.06166							2780.97	0.00207		--	--	--	--	--
												2784.82	0.06206							2784.82	0.00228		--	--	--	--	--
												2788.68	0.06249							2788.68	0.00249		--	--	--	--	--
												2792.54	0.0629							2792.54	0.00265		--	--	--	--	--
												2796.39	0.06335							2796.39	0.00281		--	--	--	--	--
												2800.25	0.06376							2800.25	0.00295		--	--	--	--	--
												2804.11	0.06411							2804.11	0.00303		--	--	--	--	--
												2807.97	0.06442							2807.97	0.00305		--	--	--	--	--
												2811.82	0.06474							2811.82	0.00318		--	--	--	--	--
												2815.68	0.06503							2815.68	0.00335		--	--	--	--	--
												2819.54	0.06531							2819.54	0.00344		--	--	--	--	--
												2823.39	0.06556							2823.39	0.0034		--	--	--	--	--
												2827.25	0.06587							2827.25	0.00335		--	--	--	--	--
												2831.11	0.0662							2831.11	0.00339		--	--	--	--	--
												2834.97	0.06657							2834.97	0.00346		--	--	--	--	--
												2838.82	0.06701							2838.82	0.00346		--	--	--	--	--
												2842.68	0.06765							2842.68	0.00343		--	--	--	--	--
												2846.54	0.06842							2846.54	0.00342		--	--	--	--	--
												2850.39	0.06922							2850.39	0.00348		--	--	--	--	--
												2854.25	0.06996							2854.25	0.00358		--	--	--	--	--
												2858.11	0.07082							2858.11	0.00375		--	--	--	--	--
												2861.97	0.07176							2861.97	0.00397		--	--	--	--	--
												2865.82	0.07282							2865.82	0.00424		--	--	--	--	--
												2869.68	0.07394							2869.68	0.00466		--	--	--	--	--
												2873.54	0.07487							2873.54	0.00518		--	--	--	--	--
												2877.39	0.07532							2877.39	0.00552		--	--	--	--	--
												2881.25	0.07543							2881.25	0.00569		--	--	--	--	--
												2885.11	0.07545							2885.11	0.00569		--	--	--	--	--
												2888.97	0.07562							2888.97	0.00561		--	--	--	--	--
												2892.82	0.07599							2892.82	0.00564		--	--	--	--	--
												2896.68	0.07654							2896.68	0.00573		--	--	--	--	--
												2900.54	0.07718							2900.54	0.00583		--	--	--	--	--
												2904.39	0.078							2904.39	0.00606		--	--	--	--	--
												2908.25	0.07895							2908.25	0.00648		--	--	--	--	--
												2912.11	0.08015							2912.11	0.00714		--	--	--	--	--
												2915.97	0.08155							2915.97	0.00794		--	--	--	--	--
												2919.82	0.08298							2919.82	0.00884		--	--	--	--	--
												2923.68	0.08449							2923.68	0.00989		--	--	--	--	--
												2927.54	0.08607							2927.54	0.01102		--	--	--	--	--
												2931.39	0.08721							2931.39	0.01205		--	--	--	--	--
												2935.25	0.08756							2935.25	0.01281		--	--	--	--	--
												2939.11	0.08716							2939.11	0.013		--	--	--	--	--
												2942.97	0.08634							2942.97	0.01256		--	--	--	--	--
												2946.82	0.08558							2946.82	0.01183		--	--	--	--	--
												2950.68	0.08528							2950.68	0.01114		--	--	--	--	--
												2954.54	0.08544							2954.54	0.01074		--	--	--	--	--
												2958.39	0.08617							2958.39	0.01058		--	--	--	--	--
												2962.25	0.0874							2962.25	0.01053		--	--	--	--	--
												2966.11	0.08865							2966.11	0.01064		--	--	--	--	--
												2969.96	0.0893							2969.96	0.01087		--	--	--	--	--
												2973.82	0.08953							2973.82	0.01119		--	--	--	--	--
												2977.68	0.08965							2977.68	0.0116		--	--	--	--	--
												2981.53	0.08959							2981.53	0.01195		--	--	--	--	--
												2985.39	0.08914							2985.39	0.01198		--	--	--	--	--
												2989.25	0.08832							2989.25	0.01159		--	--	--	--	--
												2993.11	0.08722							2993.11	0.01092		--	--	--	--	--
												2996.96	0.08622							2996.96	0.01025		--	--	--	--	--
												3000.82	0.08558							3000.82	0.00979		--	--	--	--	--
												3004.68	0.08539							3004.68	0.00952		--	--	--	--	--
												3008.53	0.0856							3008.53	0.00941		--	--	--	--	--
												3012.39	0.08613							3012.39	0.00948		--	--	--	--	--
												3016.25	0.08689							3016.25	0.00979		--	--	--	--	--
												3020.11	0.08783							3020.11	0.01016		--	--	--	--	--
												3023.96	0.08884							3023.96	0.01057		--	--	--	--	--
												3027.82	0.09002							3027.82	0.01113		--	--	--	--	--
												3031.68	0.09138							3031.68	0.01169		--	--	--	--	--
												3035.53	0.09287							3035.53	0.01227		--	--	--	--	--
												3039.39	0.09447							3039.39	0.01308		--	--	--	--	--
												3043.25	0.0963							3043.25	0.01405		--	--	--	--	--
												3047.11	0.09821							3047.11	0.01496		--	--	--	--	--
												3050.96	0.10016							3050.96	0.01587		--	--	--	--	--
												3054.82	0.10202							3054.82	0.0169		--	--	--	--	--
												3058.68	0.10385							3058.68	0.01795		--	--	--	--	--
												3062.53	0.10549							3062.53	0.01896		--	--	--	--	--
												3066.39	0.10682							3066.39	0.01992		--	--	--	--	--
												3070.25	0.10769							3070.25	0.02066		--	--	--	--	--
												3074.11	0.10827							3074.11	0.02124		--	--	--	--	--
												3077.96	0.10855							3077.96	0.0217		--	--	--	--	--
												3081.82	0.10844							3081.82	0.02179		--	--	--	--	--
												3085.68	0.10804							3085.68	0.0216		--	--	--	--	--
												3089.53	0.10752							3089.53	0.02123		--	--	--	--	--
												3093.39	0.10689							3093.39	0.02072		--	--	--	--	--
												3097.25	0.10623							3097.25	0.02016		--	--	--	--	--
												3101.11	0.10552							3101.11	0.01949		--	--	--	--	--
												3104.96	0.10488							3104.96	0.01884		--	--	--	--	--
												3108.82	0.10438							3108.82	0.01846		--	--	--	--	--
												3112.68	0.10398							3112.68	0.0181		--	--	--	--	--
												3116.53	0.10365							3116.53	0.01758		--	--	--	--	--
												3120.39	0.10351							3120.39	0.01717		--	--	--	--	--
												3124.25	0.10362							3124.25	0.01693		--	--	--	--	--
												3128.11	0.10391							3128.11	0.01684		--	--	--	--	--
												3131.96	0.10433							3131.96	0.01695		--	--	--	--	--
												3135.82	0.10492							3135.82	0.01715		--	--	--	--	--
												3139.68	0.10565							3139.68	0.01737		--	--	--	--	--
												3143.53	0.10661							3143.53	0.01765		--	--	--	--	--
												3147.39	0.10774							3147.39	0.01808		--	--	--	--	--
												3151.25	0.10899							3151.25	0.01856		--	--	--	--	--
												3155.11	0.11042							3155.11	0.01909		--	--	--	--	--
												3158.96	0.11202							3158.96	0.01963		--	--	--	--	--
												3162.82	0.11365							3162.82	0.02038		--	--	--	--	--
												3166.68	0.11537							3166.68	0.02131		--	--	--	--	--
												3170.53	0.11727							3170.53	0.02228		--	--	--	--	--
												3174.39	0.11935							3174.39	0.02333		--	--	--	--	--
												3178.25	0.12153							3178.25	0.02443		--	--	--	--	--
												3182.1	0.12381							3182.1	0.02552		--	--	--	--	--
												3185.96	0.12618							3185.96	0.02678		--	--	--	--	--
												3189.82	0.12862							3189.82	0.02809		--	--	--	--	--
												3193.68	0.13116							3193.68	0.02939		--	--	--	--	--
												3197.53	0.13387							3197.53	0.0308		--	--	--	--	--
												3201.39	0.13665							3201.39	0.03232		--	--	--	--	--
												3205.25	0.13948							3205.25	0.03385		--	--	--	--	--
												3209.1	0.14238							3209.1	0.03546		--	--	--	--	--
												3212.96	0.14535							3212.96	0.03707		--	--	--	--	--
												3216.82	0.1484							3216.82	0.03864		--	--	--	--	--
												3220.68	0.15167							3220.68	0.04032		--	--	--	--	--
												3224.53	0.15524							3224.53	0.04202		--	--	--	--	--
												3228.39	0.15901							3228.39	0.04364		--	--	--	--	--
												3232.25	0.16312							3232.25	0.04532		--	--	--	--	--
												3236.1	0.16775							3236.1	0.04714		--	--	--	--	--
												3239.96	0.17295							3239.96	0.04907		--	--	--	--	--
												3243.82	0.17892							3243.82	0.05108		--	--	--	--	--
												3247.68	0.18585							3247.68	0.05322		--	--	--	--	--
												3251.53	0.19377							3251.53	0.05567		--	--	--	--	--
												3255.39	0.20333							3255.39	0.05857		--	--	--	--	--
												3259.25	0.21479							3259.25	0.06185		--	--	--	--	--
												3263.1	0.22836							3263.1	0.06556		--	--	--	--	--
												3266.96	0.2439							3266.96	0.06953		--	--	--	--	--
												3270.82	0.26014							3270.82	0.07355		--	--	--	--	--
												3274.68	0.27572							3274.68	0.07747		--	--	--	--	--
												3278.53	0.28821							3278.53	0.08103		--	--	--	--	--
												3282.39	0.29519							3282.39	0.0838		--	--	--	--	--
												3286.25	0.2956							3286.25	0.08582		--	--	--	--	--
												3290.1	0.2895							3290.1	0.08717		--	--	--	--	--
												3293.96	0.27843							3293.96	0.08778		--	--	--	--	--
												3297.82	0.26444							3297.82	0.08762		--	--	--	--	--
												3301.68	0.24944							3301.68	0.08694		--	--	--	--	--
												3305.53	0.23486							3305.53	0.08588		--	--	--	--	--
												3309.39	0.22118							3309.39	0.08461		--	--	--	--	--
												3313.25	0.20878							3313.25	0.08308		--	--	--	--	--
												3317.1	0.19765							3317.1	0.08148		--	--	--	--	--
												3320.96	0.1875							3320.96	0.07985		--	--	--	--	--
												3324.82	0.17804							3324.82	0.07817		--	--	--	--	--
												3328.67	0.16938							3328.67	0.07638		--	--	--	--	--
												3332.53	0.16184							3332.53	0.07468		--	--	--	--	--
												3336.39	0.15525							3336.39	0.07282		--	--	--	--	--
												3340.24	0.14956							3340.24	0.07091		--	--	--	--	--
												3344.1	0.14474							3344.1	0.0692		--	--	--	--	--
												3347.96	0.14053							3347.96	0.06752		--	--	--	--	--
												3351.82	0.1369							3351.82	0.06567		--	--	--	--	--
												3355.67	0.13371							3355.67	0.06392		--	--	--	--	--
												3359.53	0.13091							3359.53	0.06247		--	--	--	--	--
												3363.39	0.12845							3363.39	0.06113		--	--	--	--	--
												3367.24	0.12629							3367.24	0.05973		--	--	--	--	--
												3371.1	0.12439							3371.1	0.05848		--	--	--	--	--
												3374.96	0.12268							3374.96	0.05728		--	--	--	--	--
												3378.82	0.12107							3378.82	0.05609		--	--	--	--	--
												3382.67	0.11965							3382.67	0.05506		--	--	--	--	--
												3386.53	0.11833							3386.53	0.05415		--	--	--	--	--
												3390.39	0.11699							3390.39	0.0533		--	--	--	--	--
												3394.24	0.11573							3394.24	0.05245		--	--	--	--	--
												3398.1	0.11452							3398.1	0.05157		--	--	--	--	--
												3401.96	0.11339							3401.96	0.05078		--	--	--	--	--
												3405.82	0.11232							3405.82	0.04994		--	--	--	--	--
												3409.67	0.11114							3409.67	0.04917		--	--	--	--	--
												3413.53	0.10991							3413.53	0.0485		--	--	--	--	--
												3417.39	0.10873							3417.39	0.04777		--	--	--	--	--
												3421.24	0.10762							3421.24	0.04696		--	--	--	--	--
												3425.1	0.10658							3425.1	0.04624		--	--	--	--	--
												3428.96	0.10546							3428.96	0.04564		--	--	--	--	--
												3432.82	0.10435							3432.82	0.04507		--	--	--	--	--
												3436.67	0.10338							3436.67	0.04458		--	--	--	--	--
												3440.53	0.10257							3440.53	0.04417		--	--	--	--	--
												3444.39	0.10166							3444.39	0.04363		--	--	--	--	--
												3448.24	0.10078							3448.24	0.04304		--	--	--	--	--
												3452.1	0.10003							3452.1	0.04248		--	--	--	--	--
												3455.96	0.09923							3455.96	0.04214		--	--	--	--	--
												3459.82	0.09833							3459.82	0.04185		--	--	--	--	--
												3463.67	0.09749							3463.67	0.04156		--	--	--	--	--
												3467.53	0.09673							3467.53	0.04118		--	--	--	--	--
												3471.39	0.0959							3471.39	0.04078		--	--	--	--	--
												3475.24	0.09512							3475.24	0.04039		--	--	--	--	--
												3479.1	0.0943							3479.1	0.04008		--	--	--	--	--
												3482.96	0.09342							3482.96	0.03971		--	--	--	--	--
												3486.82	0.0925							3486.82	0.03932		--	--	--	--	--
												3490.67	0.0916							3490.67	0.03889		--	--	--	--	--
												3494.53	0.09068							3494.53	0.03845		--	--	--	--	--
												3498.39	0.08968							3498.39	0.03798		--	--	--	--	--
												3502.24	0.08861							3502.24	0.03746		--	--	--	--	--
												3506.1	0.0876							3506.1	0.0368		--	--	--	--	--
												3509.96	0.08657							3509.96	0.03625		--	--	--	--	--
												3513.82	0.08549							3513.82	0.03571		--	--	--	--	--
												3517.67	0.08442							3517.67	0.03511		--	--	--	--	--
												3521.53	0.08317							3521.53	0.03438		--	--	--	--	--
												3525.39	0.08189							3525.39	0.03378		--	--	--	--	--
												3529.24	0.08072							3529.24	0.03309		--	--	--	--	--
												3533.1	0.07946							3533.1	0.03215		--	--	--	--	--
												3536.96	0.0781							3536.96	0.0312		--	--	--	--	--
												3540.81	0.07676							3540.81	0.03053		--	--	--	--	--
												3544.67	0.07527							3544.67	0.02979		--	--	--	--	--
												3548.53	0.07384							3548.53	0.02871		--	--	--	--	--
												3552.39	0.07247							3552.39	0.02772		--	--	--	--	--
												3556.24	0.07112							3556.24	0.02675		--	--	--	--	--
												3560.1	0.06977							3560.1	0.02595		--	--	--	--	--
												3563.96	0.06825							3563.96	0.02532		--	--	--	--	--
												3567.81	0.06661							3567.81	0.02407		--	--	--	--	--
												3571.67	0.06543							3571.67	0.02274		--	--	--	--	--
												3575.53	0.06428							3575.53	0.02182		--	--	--	--	--
												3579.39	0.06302							3579.39	0.02096		--	--	--	--	--
												3583.24	0.06182							3583.24	0.02029		--	--	--	--	--
												3587.1	0.06052							3587.1	0.01945		--	--	--	--	--
												3590.96	0.05933							3590.96	0.01825		--	--	--	--	--
												3594.81	0.0582							3594.81	0.01742		--	--	--	--	--
												3598.67	0.05706							3598.67	0.01641		--	--	--	--	--
												3602.53	0.05611							3602.53	0.01548		--	--	--	--	--
												3606.39	0.05503							3606.39	0.0149		--	--	--	--	--
												3610.24	0.0537							3610.24	0.01426		--	--	--	--	--
												3614.1	0.05256							3614.1	0.01336		--	--	--	--	--
												3617.96	0.0516							3617.96	0.01239		--	--	--	--	--
												3621.81	0.05081							3621.81	0.01148		--	--	--	--	--
												3625.67	0.04985							3625.67	0.01108		--	--	--	--	--
												3629.53	0.04856							3629.53	0.01035		--	--	--	--	--
												3633.39	0.04801							3633.39	0.00912		--	--	--	--	--
												3637.24	0.04748							3637.24	0.00829		--	--	--	--	--
												3641.1	0.04667							3641.1	0.00759		--	--	--	--	--
												3644.96	0.04551							3644.96	0.00716		--	--	--	--	--
												3648.81	0.0442							3648.81	0.00692		--	--	--	--	--
												3652.67	0.04393							3652.67	0.00592		--	--	--	--	--
												3656.53	0.04359							3656.53	0.00508		--	--	--	--	--
												3660.39	0.04309							3660.39	0.00432		--	--	--	--	--
												3664.24	0.04244							3664.24	0.00382		--	--	--	--	--
												3668.1	0.04147							3668.1	0.00381		--	--	--	--	--
												3671.96	0.04048							3671.96	0.00385		--	--	--	--	--
												3675.81	0.04018							3675.81	0.00325		--	--	--	--	--
												3679.67	0.04033							3679.67	0.00256		--	--	--	--	--
												3683.53	0.04007							3683.53	0.00217		--	--	--	--	--
												3687.38	0.03937							3687.38	0.00236		--	--	--	--	--
												3691.24	0.03915							3691.24	0.00226		--	--	--	--	--
												3695.1	0.03924							3695.1	0.00159		--	--	--	--	--
												3698.95	0.03896							3698.95	0.00131		--	--	--	--	--
												3702.81	0.03877							3702.81	0.00125		--	--	--	--	--
												3706.67	0.03849							3706.67	0.00128		--	--	--	--	--
												3710.53	0.03795							3710.53	0.0017		--	--	--	--	--
												3714.38	0.03805							3714.38	0.00138		--	--	--	--	--
												3718.24	0.03796							3718.24	0.00102		--	--	--	--	--
												3722.1	0.03763							3722.1	0.0012		--	--	--	--	--
												3725.95	0.03742							3725.95	0.00126		--	--	--	--	--
												3729.81	0.03679							3729.81	0.00119		--	--	--	--	--
												3733.67	0.03575							3733.67	0.00183		--	--	--	--	--
												3737.53	0.03593							3737.53	0.0023		--	--	--	--	--
												3741.38	0.03578							3741.38	0.00192		--	--	--	--	--
												3745.24	0.0347							3745.24	0.00196		--	--	--	--	--
												3749.1	0.03407							3749.1	0.00213		--	--	--	--	--
												3752.95	0.03488							3752.95	0.00151		--	--	--	--	--
												3756.81	0.0355							3756.81	0.000836428		--	--	--	--	--
												3760.67	0.03555							3760.67	0.00054042		--	--	--	--	--
												3764.53	0.0354							3764.53	0.00033287		--	--	--	--	--
												3768.38	0.03509							3768.38	0.000222117		--	--	--	--	--
												3772.24	0.03511							3772.24	5.48735e-05		--	--	--	--	--
												3776.1	0.03496							3776.1	0		--	--	--	--	--
												3779.95	0.03468							3779.95	0.000197329		--	--	--	--	--
												3783.81	0.03452							3783.81	0.00034824		--	--	--	--	--
												3787.67	0.03444							3787.67	0.00022259		--	--	--	--	--
												3791.53	0.0342							3791.53	5.30779e-05		--	--	--	--	--
												3795.38	0.0335							3795.38	7.03e-05		--	--	--	--	--
												3799.24	0.03237							3799.24	0.000482049		--	--	--	--	--
												3803.1	0.03196							3803.1	0.000803851		--	--	--	--	--
												3806.95	0.03249							3806.95	0.000626002		--	--	--	--	--
												3810.81	0.03271							3810.81	0.00034168		--	--	--	--	--
												3814.67	0.03196							3814.67	0.000506546		--	--	--	--	--
												3818.53	0.03076							3818.53	0.00106		--	--	--	--	--
												3822.38	0.03069							3822.38	0.000931155		--	--	--	--	--
												3826.24	0.03102							3826.24	0.000567969		--	--	--	--	--
												3830.1	0.03069							3830.1	0.000564754		--	--	--	--	--
												3833.95	0.0298							3833.95	0.000915751		--	--	--	--	--
												3837.81	0.02862							3837.81	0.0014		--	--	--	--	--
												3841.67	0.02913							3841.67	0.00123		--	--	--	--	--
												3845.53	0.0298							3845.53	0.000758469		--	--	--	--	--
												3849.38	0.02874							3849.38	0.000737935		--	--	--	--	--
												3853.24	0.02669							3853.24	0.00132		--	--	--	--	--
												3857.1	0.02784							3857.1	0.000912435		--	--	--	--	--
												3860.95	0.02808							3860.95	0.000643596		--	--	--	--	--
												3864.81	0.02729							3864.81	0.000912316		--	--	--	--	--
												3868.67	0.02663							3868.67	0.00119		--	--	--	--	--
												3872.53	0.02674							3872.53	0.00115		--	--	--	--	--
												3876.38	0.02706							3876.38	0.000790749		--	--	--	--	--
												3880.24	0.02657							3880.24	0.000798766		--	--	--	--	--
												3884.1	0.02622							3884.1	0.00111		--	--	--	--	--
												3887.95	0.02596							3887.95	0.00119		--	--	--	--	--
												3891.81	0.02565							3891.81	0.00111		--	--	--	--	--
												3895.67	0.02544							3895.67	0.00097492		--	--	--	--	--
												3899.52	0.02439							3899.52	0.00136		--	--	--	--	--
												3903.38	0.02384							3903.38	0.00189		--	--	--	--	--
												3907.24	0.02477							3907.24	0.00125		--	--	--	--	--
												3911.1	0.02496							3911.1	0.000665024		--	--	--	--	--
												3914.95	0.02427							3914.95	0.000790022		--	--	--	--	--
												3918.81	0.02352							3918.81	0.00118		--	--	--	--	--
												3922.67	0.02316							3922.67	0.00116		--	--	--	--	--
												3926.52	0.02287							3926.52	0.00113		--	--	--	--	--
												3930.38	0.02254							3930.38	0.00138		--	--	--	--	--
												3934.24	0.02254							3934.24	0.00156		--	--	--	--	--
												3938.09	0.02235							3938.09	0.00128		--	--	--	--	--
												3941.95	0.02174							3941.95	0.00126		--	--	--	--	--
												3945.81	0.02123							3945.81	0.00137		--	--	--	--	--
												3949.67	0.02092							3949.67	0.00132		--	--	--	--	--
												3953.52	0.02072							3953.52	0.00143		--	--	--	--	--
												3957.38	0.02037							3957.38	0.00134		--	--	--	--	--
												3961.24	0.01995							3961.24	0.00121		--	--	--	--	--
												3965.09	0.01963							3965.09	0.00138		--	--	--	--	--
												3968.95	0.01914							3968.95	0.00144		--	--	--	--	--
												3972.81	0.01863							3972.81	0.00142		--	--	--	--	--
												3976.67	0.01827							3976.67	0.00163		--	--	--	--	--
												3980.52	0.01793							3980.52	0.00181		--	--	--	--	--
												3984.38	0.01766							3984.38	0.00178		--	--	--	--	--
												3988.24	0.01719							3988.24	0.00171		--	--	--	--	--
												3992.09	0.01669							3992.09	0.00186		--	--	--	--	--
												3995.95	0.01631							3995.95	0.00208		--	--	--	--	--
												3999.81	0.0158							3999.81	0.0021		--	--	--	--	--
												4003.67	0							4003.67	0		--	--	--	--	--
