# Supplementary material for: In-situ observation of silk nanofibril assembly via graphene plasmonic infrared sensor
Source: Nat Commun. 2024 May 31;15:4643. doi: 10.1038/s41467-024-49076-5 (PMC11143229; doi:10.1038/s41467-024-49076-5)
Supplement: Supplementary file 4 — Source Data [file 41467_2024_49076_MOESM4_ESM.zip › source data/SNF_SourceData_FigS17.xlsx]

## Sheet: Sheet1
Source data of Figure S17a			Source data of Figure S17b			Source data of Figure S17c																																				Source data of Figure S17d
X (μm)	Height (nm)		X (μm)	Height (nm)		SNFs without Gr						SNFs with Gr						SNFs without Gr												SNFs with Gr												SNFs without Gr				SNFs with Gr
0	-4.28668		0	0.7331		baseline			Extinction spectrum			baseline			Extinction spectrum			average ∆Extinction spectra			β-sheet			Random coil			Turn			average ∆Extinction spectra			β-sheet			Random coil			Turn			secondary structures	Secondary structure (%)	error bar		secondary structures	Secondary structure (%)	error bar
0.00391	-5.16431		0.00391	1.93866		Wavenumber (cm-1)	Extinction		Wavenumber (cm-1)	Extinction		Wavenumber (cm-1)	Extinction		Wavenumber (cm-1)	Extinction		Wavenumber (cm-1)	Extinction		Wavenumber (cm-1)	Extinction		Wavenumber (cm-1)	Extinction		Wavenumber (cm-1)	Extinction		Wavenumber (cm-1)	Extinction		Wavenumber (cm-1)	Extinction		Wavenumber (cm-1)	Extinction		Wavenumber (cm-1)	Extinction		β-sheet	58	4		β-sheet	57	3.2
0.00781	-4.13176		0.00781	6.49735		1346.13	0.00121		748.277	1.59332e-05		1400.13	0.000640521		736.705	-0.000134172		1346.13	-9.12142e-05		1601.36	0.00102		1600.69	0.000930686		1600.69	0.000930657		1400.13	-2.2683e-05		1600.69	0.000345423		1600.69	0.000313515		1600.69	0.000313377		Random coil	29	1.15		Random coil	41	4.78
0.01172	-3.79381		0.01172	8.88114		1349.98	0.00142		752.134	-2.35473e-05		1403.98	0.000743667		740.562	-0.000154606		1349.98	-2.54087e-05		1602.66	0.00104		1602.2	0.000915781		1608.43	0.000853918		1403.98	-2.08982e-05		1601.41	0.000349251		1602.23	0.000307232		1606.74	0.000288254		Turn	16	1.5		Turn	2	1.2
0.01563	-4.67143		0.01563	9.63278		1353.84	0.00162		755.991	-6.73199e-05		1407.84	0.00084704		744.42	-0.000182507		1353.84	1.55392e-05		1603.9	0.00106		1605.12	0.000886947		1616.17	0.000777178		1407.84	-1.34969e-06		1602.79	0.000360072		1605.2	0.000295205		1612.78	0.00026313
0.01953	-4.59397		0.01953	5.94191		1357.7	0.00183		759.848	-0.000125947		1411.7	0.000951075		748.277	-0.000191733		1357.7	5.83279e-05		1605.09	0.00109		1607.91	0.000859474		1623.9	0.000700438		1411.7	3.11046e-05		1604.12	0.000375369		1608.04	0.00028403		1618.83	0.000238007
0.02344	-3.64825		0.02344	1.6175		1361.56	0.00203		763.705	-0.000181793		1415.55	0.00106		752.134	-0.000167034		1361.56	4.76731e-05		1606.23	0.00112		1610.59	0.000833504		1631.64	0.000623698		1415.55	7.08465e-05		1605.39	0.000395262		1610.77	0.000273945		1624.87	0.000212883
0.02734	-4.09173		0.02734	1.46229		1365.41	0.00224		767.562	-0.000195562		1419.41	0.00116		755.991	-0.000148254		1365.41	2.8866e-05		1607.31	0.00116		1613.15	0.000809296		1639.37	0.000546958		1419.41	9.05562e-05		1606.6	0.000419627		1613.37	0.000265283		1630.91	0.00018776
0.03125	-4.18794		0.03125	0.49101		1369.27	0.00245		771.419	-0.000172588		1423.27	0.00127		759.848	-0.000171959		1369.27	7.03148e-05		1608.35	0.0012		1615.6	0.000787247		1647.11	0.000470322		1423.27	9.34738e-05		1607.76	0.000448097		1615.86	0.000258463		1636.96	0.000162636
0.03516	-4.37095		0.03516	-1.56572		1373.13	0.00266		775.276	-0.000128216		1427.13	0.00138		763.705	-0.000203184		1373.13	0.000106524		1609.33	0.00124		1617.93	0.0007679		1647.76	0.000463884		1427.13	9.14217e-05		1608.86	0.000480087		1618.24	0.000253951		1643	0.000137513
0.03906	-3.6857		0.03906	-2.17385		1376.98	0.00287		779.133	-6.88844e-05		1430.98	0.00149		767.562	-0.00024648		1376.98	0.000136301		1610.27	0.00128		1620.16	0.000751903		1649.03	0.000451537		1430.98	5.73026e-05		1609.91	0.000514846		1620.51	0.000252203		1649.04	0.000112434
0.04297	-3.08727		0.04297	-0.78774		1380.84	0.00308		782.99	-2.38624e-05		1434.84	0.0016		771.419	-0.000291356		1380.84	0.000184957		1611.16	0.00132		1622.28	0.000739934		1650.24	0.000439981		1434.84	3.15301e-05		1610.91	0.000551512		1622.66	0.000253589		1649.59	0.000110188
0.04688	0.02914		0.04688	1.77564		1384.7	0.00329		786.848	3.40603e-05		1438.7	0.00172		775.276	-0.000313409		1384.7	0.000211542		1612	0.00136		1624.29	0.000732596		1651.4	0.000429356		1438.7	3.95554e-05		1611.86	0.000589183		1624.72	0.000258334		1650.65	0.000105899
0.05078	1.14852		0.05078	2.79964		1388.56	0.0035		790.705	8.09144e-05		1442.55	0.00183		779.133	-0.000336498		1388.56	0.000233113		1612.8	0.00139		1626.21	0.000730305		1652.5	0.00041985		1442.55	9.23912e-05		1612.76	0.000626974		1626.67	0.00026646		1651.65	0.000101918
0.05469	1.83377		0.05469	-0.89023		1392.41	0.00371		794.562	0.000161113		1446.41	0.00195		782.99	-0.000325134		1392.41	0.000256428		1613.56	0.00143		1628.03	0.000733197		1653.55	0.000411677		1446.41	0.000140608		1613.61	0.000664072		1628.52	0.000277773		1652.61	9.83067e-05
0.05859	1.99805		0.05859	-1.31681		1396.27	0.00391		798.419	0.000211267		1450.27	0.00207		786.848	-0.000235651		1396.27	0.000226653		1614.27	0.00146		1629.75	0.000741084		1654.55	0.000405051		1450.27	0.000200378		1614.42	0.000699771		1630.27	0.000291872		1653.52	9.51465e-05
0.0625	1.81504		0.0625	0.52127		1400.13	0.00412		802.276	0.000222833		1454.12	0.00219		790.705	-0.000223957		1400.13	0.000220904		1614.94	0.00149		1631.38	0.000753451		1655.5	0.000400149		1454.12	0.000271193		1615.18	0.000733497		1631.93	0.000308192		1654.39	9.25252e-05
0.06641	2.32665		0.06641	2.45212		1403.98	0.00433		806.133	0.000239721		1457.98	0.00231		794.562	-0.000217211		1403.98	0.000251025		1615.58	0.00152		1632.92	0.000769515		1656.4	0.00039707		1457.98	0.000265324		1615.9	0.00076482		1633.5	0.000326063		1655.21	9.05249e-05
0.07031	1.44902		0.07031	2.74985		1407.84	0.00453		809.99	0.000255059		1461.84	0.00242		798.419	-0.000151457		1407.84	0.000250825		1616.17	0.00154		1634.37	0.000788308		1657.25	0.000395814		1461.84	0.000242184		1616.58	0.000793447		1634.98	0.000344774		1655.99	8.92046e-05
0.07422	0.22408		0.07422	4.13698		1411.7	0.00473		813.847	0.000235452		1465.7	0.00254		802.276	-0.000115866		1411.7	0.000262751		1616.73	0.00156		1635.74	0.000808781		1658.06	0.000396269		1465.7	0.000262444		1617.21	0.000819218		1636.37	0.00036364		1656.73	8.85859e-05
0.07813	-0.4799		0.07813	4.70706		1415.55	0.00493		817.704	0.000232468		1469.55	0.00265		806.133	-0.000150818		1415.55	0.000268944		1617.25	0.00158		1637.02	0.000829907		1658.82	0.000398222		1469.55	0.00033976		1617.81	0.000842084		1637.67	0.000382044		1657.42	8.86451e-05
0.08203	-1.01023		0.08203	4.64263		1419.41	0.00513		821.562	0.000212845		1473.41	0.00276		809.99	-0.000196039		1419.41	0.000172489		1617.74	0.00159		1638.22	0.000850756		1659.54	0.00040138		1473.41	0.000344592		1618.36	0.000862092		1638.9	0.000399479		1658.08	8.9313e-05
0.08594	-2.40882		0.08594	3.30919		1423.27	0.00533		825.419	0.000160638		1477.27	0.00287		813.847	-0.000141531		1423.27	6.43809e-05		1618.19	0.0016		1639.35	0.000870559		1660.22	0.000405404		1477.27	0.000242958		1618.88	0.000879362		1640.04	0.000415559		1658.7	9.04828e-05
0.08984	-2.59183		0.08984	4.42397		1427.13	0.00552		829.276	9.28206e-05		1481.12	0.00297		817.704	-9.55692e-05		1427.13	5.21575e-06		1618.62	0.00161		1640.4	0.000888732		1660.85	0.000409945		1481.12	0.000175965		1619.37	0.00089407		1641.11	0.000430025		1659.28	9.20233e-05
0.09375	-2.16708		0.09375	5.17562		1430.98	0.00571		833.133	7.34536e-05		1484.98	0.00307		821.562	-0.000101851		1430.98	-3.59785e-05		1619.01	0.00162		1641.37	0.000904881		1661.45	0.000414673		1484.98	0.000113447		1619.82	0.000906427		1642.1	0.000442736		1659.82	9.37938e-05
0.09766	-2.43691		0.09766	4.74806		1434.84	0.00589		836.99	5.53794e-05		1488.84	0.00316		825.419	-0.000101888		1434.84	6.26474e-06		1619.37	0.00163		1642.28	0.000918792		1662	0.000419305		1488.84	7.30588e-06		1620.23	0.000916665		1643.03	0.000453651		1660.33	9.56588e-05
0.10156	-2.61992		0.10156	1.32953		1438.7	0.00608		840.847	1.66528e-05		1492.7	0.00325		829.276	-9.51573e-05		1438.7	0.00013506		1619.7	0.00163		1643.12	0.000930406		1662.52	0.000423614		1492.7	-5.28862e-05		1620.62	0.000925026		1643.89	0.000462812		1660.81	9.74993e-05
0.10547	-2.19516		0.10547	5.70763		1442.55	0.00625		844.704	-8.15597e-05		1496.55	0.00333		833.133	-8.78587e-05		1442.55	0.000295284		1620	0.00163		1643.9	0.000939783		1663.01	0.000427438		1496.55	-3.81795e-05		1620.97	0.000931749		1644.68	0.000470321		1661.25	9.92199e-05
0.10938	-2.03086		0.10938	10.4489		1446.41	0.00643		848.561	-0.000146854		1500.41	0.0034		836.99	-0.000122181		1446.41	0.000443888		1620.28	0.00164		1644.61	0.000947073		1663.46	0.000430677		1500.41	-1.47701e-05		1621.3	0.000937065		1645.4	0.000476325		1661.66	0.000100752
0.11328	-1.08513		0.11328	11.9258		1450.27	0.00659		852.418	-0.00016805		1504.27	0.00347		840.847	-0.000179122		1450.27	0.000554098		1620.53	0.00164		1645.27	0.000952489		1663.87	0.000433286		1504.27	2.16877e-05		1621.59	0.000941189		1646.07	0.000480991		1662.04	0.000102053
0.11719	0.46838		0.11719	12.1327		1454.12	0.00675		856.275	-0.000209468		1508.12	0.00354		844.704	-0.000184121		1454.12	0.000593072		1620.76	0.00164		1645.87	0.000956273		1664.26	0.000435267		1508.12	9.27648e-05		1621.86	0.000944319		1646.68	0.0004845		1662.39	0.000103104
0.12109	0.11172		0.12109	9.9842		1457.98	0.00691		860.132	-0.000304674		1511.98	0.00359		848.561	-0.000206524		1457.98	0.000407984		1620.96	0.00164		1646.41	0.000958682		1664.61	0.000436654		1511.98	0.000199095		1622.11	0.000946634		1647.23	0.000487032		1662.71	0.000103906
0.125	0.53648		0.125	5.1151		1461.84	0.00706		863.99	-0.000366658		1515.84	0.00364		852.418	-0.000208782		1461.84	0.00029118		1621.15	0.00164		1646.9	0.000959968		1664.94	0.000437505		1515.84	0.000318801		1622.32	0.000948291		1647.73	0.000488759		1663.01	0.000104473
0.12891	0.093		0.12891	5.05067		1465.7	0.0072		867.847	-0.000385256		1519.7	0.00369		856.275	-0.000206449		1465.7	0.000226486		1621.31	0.00164		1647.34	0.00096037		1665.23	0.000437894		1519.7	0.000416648		1622.52	0.000949427		1648.18	0.000489841		1663.28	0.000104829
0.13281	-0.9583		0.13281	5.8931		1469.55	0.00734		871.704	-0.000363923		1523.55	0.00373		860.132	-0.00023487		1469.55	0.000157118		1621.46	0.00164		1647.74	0.000960104		1665.5	0.0004379		1523.55	0.000516948		1622.7	0.00095016		1648.58	0.000490419		1663.53	0.000105005
0.13672	-2.00957		0.13672	6.55396		1473.41	0.00747		875.561	-0.000361585		1527.41	0.00377		863.99	-0.000229435		1473.41	-1.51731e-05		1621.58	0.00164		1648.09	0.000959358		1665.74	0.000437601		1527.41	0.000596843		1622.85	0.00095059		1648.94	0.000490618		1663.75	0.000105032
0.14063	-0.80336		0.14063	4.6768		1477.27	0.00759		879.418	-0.000383542		1531.27	0.0038		867.847	-0.000204919		1477.27	-0.000109274		1621.69	0.00164		1648.4	0.000958296		1665.96	0.000437075		1531.27	0.000637909		1622.98	0.000950797		1649.26	0.000490544		1663.95	0.000104943
0.14453	0.22919		0.14453	-0.19132		1481.12	0.0077		883.275	-0.000379731		1535.12	0.00383		871.704	-0.000247723		1481.12	-8.14422e-05		1621.79	0.00164		1648.67	0.000957052		1666.16	0.00043639		1535.12	0.00068433		1623.1	0.000950849		1649.54	0.000490285		1664.13	0.000104769
0.14844	0.65397		0.14844	0.46856		1484.98	0.0078		887.132	-0.000329624		1538.98	0.00385		875.561	-0.000228381		1484.98	-5.5094e-05		1621.86	0.00164		1648.91	0.000955733		1666.33	0.000435607		1538.98	0.000691571		1623.2	0.0009508		1649.78	0.000489913		1664.29	0.000104536
0.15234	0.64461		0.15234	1.03961		1488.84	0.0079		890.989	-0.000300995		1542.84	0.00387		879.418	-0.000220439		1488.84	1.97524e-05		1621.93	0.00163		1649.11	0.000954424		1666.49	0.000434777		1542.84	0.000582672		1623.29	0.000950689		1649.98	0.000489484		1664.43	0.000104267
0.15625	-0.14619		0.15625	1.51891		1492.7	0.00799		894.846	-0.000273676		1546.7	0.00389		883.275	-0.000231278		1492.7	0.00020458		1621.99	0.00163		1649.28	0.000953186		1666.62	0.000433942		1546.7	0.000559514		1623.36	0.000950549		1650.16	0.000489042		1664.55	0.000103984
0.16016	0.01809		0.16016	0.63841		1496.55	0.00807		898.703	-0.000231836		1550.55	0.0039		887.132	-0.000256161		1496.55	0.000382024		1622.03	0.00163		1649.43	0.000952064		1666.74	0.000433136		1550.55	0.000525959		1623.41	0.000950402		1650.3	0.000488618		1664.66	0.0001037
0.16406	1.83208		0.16406	1.11868		1500.41	0.00815		902.561	-0.000204548		1554.41	0.00391		890.989	-0.000279372		1500.41	0.000629929		1622.06	0.00163		1649.54	0.000951083		1666.84	0.000432383		1554.41	0.000499808		1623.46	0.000950263		1650.42	0.000488232		1664.75	0.000103429
0.16797	2.43051		0.16797	0.6921		1504.27	0.00821		906.418	-0.000148752		1558.27	0.00391		894.846	-0.000270761		1504.27	0.000814871		1622.09	0.00163		1649.64	0.000950257		1666.92	0.000431701		1558.27	0.000430261		1623.5	0.000950142		1650.51	0.000487899		1664.83	0.00010318
0.17188	3.20258		0.17188	0.80826		1508.12	0.00828		910.275	-8.73601e-05		1562.12	0.00392		898.703	-0.000289332		1508.12	0.0011		1622.11	0.00163		1649.71	0.000949589		1666.99	0.000431101		1562.12	0.000290646		1623.52	0.000950043		1650.59	0.000487624		1664.89	0.000102957
0.17578	1.89084		0.17578	1.28854		1511.98	0.00833		914.132	-5.66579e-05		1565.98	0.00392		902.561	-0.000328539		1511.98	0.0013		1622.12	0.00163		1649.76	0.000949073		1667.05	0.000430588		1565.98	0.000205472		1623.54	0.000949969		1650.64	0.000487409		1664.94	0.000102766
0.17969	0.57907		0.17969	1.31489		1515.84	0.00838		917.989	-2.46006e-05		1569.84	0.00391		906.418	-0.000340082		1515.84	0.00144		1622.13	0.00163		1649.8	0.000948696		1667.1	0.000430164		1569.84	0.000121518		1623.56	0.000949917		1650.68	0.000487251		1664.99	0.000102606
0.18359	0.74336		0.18359	0.16302		1519.7	0.00842		921.846	2.51119e-05		1573.69	0.00391		910.275	-0.00033805		1519.7	0.00155		1622.13	0.00163		1649.83	0.00094844		1667.13	0.000429826		1573.69	4.33738e-05		1623.56	0.000949885		1650.71	0.000487142		1665.02	0.000102478
0.1875	1.34178		0.1875	-3.34521		1523.55	0.00846		925.703	0.000106911		1577.55	0.0039		914.132	-0.000311347		1523.55	0.00159		1622.13	0.00163		1649.85	0.000948283		1667.16	0.000429566		1577.55	-2.37962e-05		1623.57	0.000949868		1650.73	0.000487075		1665.04	0.000102379
0.19141	2.46118		0.19141	-3.13729		1527.41	0.00849		929.56	0.000192542		1581.41	0.00389		917.989	-0.000262778		1527.41	0.00163		1622.13	0.00163		1649.85	0.000948202		1667.18	0.000429377		1581.41	-4.03805e-05		1623.57	0.000949862		1650.74	0.000487041		1665.06	0.000102307
0.19531	2.53864		0.19531	-3.11094		1531.27	0.00852		933.417	0.000268931		1585.27	0.00388		921.846	-0.000232109		1531.27	0.00161		1622.13	0.00163		1649.86	0.000948172		1667.19	0.00042925		1585.27	3.0222e-05		1623.57	0.000949861		1650.74	0.000487028		1665.07	0.000102258
0.19922	3.05022		0.19922	-2.90302		1535.12	0.00854		937.274	0.000332028		1589.12	0.00386		925.703	-0.000227267		1535.12	0.00158		1622.13	0.00163		1649.86	0.000948168		1667.2	0.000429172		1589.12	0.000148216		1623.57	0.00094986		1650.74	0.000487026		1665.08	0.000102229
0.20313	3.04086		0.20313	-2.87667		1538.98	0.00855		941.131	0.000444571		1592.98	0.00385		929.56	-0.000232617		1538.98	0.00157		1622.14	0.00163		1649.86	0.000948164		1667.21	0.000429132		1592.98	0.000240383		1623.57	0.00094985		1650.74	0.000487025		1665.08	0.000102213
0.20703	1.98958		0.20703	-2.57895		1542.84	0.00857		944.989	0.000567614		1596.84	0.00383		933.417	-0.000218425		1542.84	0.00135		1622.15	0.00163		1649.86	0.000948141		1667.21	0.000429117		1596.84	0.00028146		1623.58	0.000949824		1650.74	0.000487015		1665.09	0.000102207
0.21094	-0.3641		0.21094	-1.01127		1546.7	0.00857		948.846	0.000687503		1600.69	0.00381		937.274	-0.000174632		1546.7	0.00117		1622.17	0.00163		1649.87	0.000948077		1667.21	0.000429115		1600.69	0.000313377		1623.59	0.000949771		1650.75	0.000486987		1665.09	0.000102207
0.21484	-2.45732		0.21484	1.09916		1550.55	0.00858		952.703	0.000831469		1604.55	0.00379		941.131	-0.000132348		1550.55	0.000976964		1622.2	0.00163		1649.88	0.000947952		1667.21	0.000429112		1604.55	0.000373167		1623.61	0.000949681		1650.76	0.000486933		1665.09	0.000102206
0.21875	-1.68523		0.21875	1.48865		1554.41	0.00858		956.56	0.00094731		1608.41	0.00376		944.989	-9.73484e-05		1554.41	0.00078126		1622.24	0.00163		1649.9	0.000947744		1667.21	0.000429095		1608.41	0.000485301		1623.64	0.000949541		1650.78	0.000486842		1665.09	0.0001022
0.22266	-0.56585		0.22266	1.60579		1558.27	0.00858		960.417	0.00104		1612.27	0.00374		948.846	-5.78816e-05		1558.27	0.000529202		1622.3	0.00163		1649.93	0.000947431		1667.21	0.000429049		1612.27	0.000604142		1623.68	0.000949332		1650.81	0.000486705		1665.09	0.000102184
0.22656	1.07451		0.22656	2.26665		1562.12	0.00857		964.274	0.00119		1616.12	0.00371		952.703	-5.80085e-05		1562.12	0.000328743		1622.36	0.00163		1649.97	0.000946987		1667.22	0.000428959		1616.12	0.000785246		1623.74	0.00094903		1650.86	0.00048651		1665.1	0.000102153
0.23047	1.49926		0.23047	1.84007		1565.98	0.00856		968.131	0.00137		1619.98	0.00368		956.56	-7.77992e-05		1565.98	0.000187093		1622.45	0.00163		1650.03	0.000946385		1667.24	0.000428809		1619.98	0.000937031		1623.81	0.000948602		1650.92	0.000486243		1665.11	0.000102102
0.23438	1.4899		0.23438	1.68486		1569.84	0.00855		971.988	0.0016		1623.84	0.00365		960.417	-4.08009e-05		1569.84	5.08773e-05		1622.56	0.00163		1650.1	0.000945592		1667.26	0.000428582		1623.84	0.000981077		1623.9	0.000948004		1650.99	0.000485887		1665.13	0.000102024
0.23828	2.17515		0.23828	2.25494		1573.69	0.00853		975.845	0.00189		1627.69	0.00362		964.274	3.86814e-05		1573.69	-2.56469e-05		1622.68	0.00163		1650.2	0.000944572		1667.29	0.000428261		1627.69	0.00092084		1624.01	0.000947178		1651.09	0.000485424		1665.15	0.000101914
0.24219	0.77656		0.24219	3.09737		1577.55	0.00852		979.702	0.0022		1631.55	0.00359		968.131	9.1689e-05		1577.55	5.06399e-05		1622.83	0.00162		1650.31	0.000943278		1667.33	0.000427826		1631.55	0.00081451		1624.14	0.000946049		1651.2	0.000484828		1665.19	0.000101764
0.24609	-1.05615		0.24609	3.48686		1581.41	0.0085		983.56	0.00257		1635.41	0.00356		971.988	0.000152438		1581.41	0.000170098		1623.01	0.00162		1650.44	0.000941659		1667.39	0.000427252		1635.41	0.000677676		1624.3	0.000944522		1651.34	0.000484071		1665.23	0.000101567
0.25	-1.23918		0.25	2.2442		1585.27	0.00848		987.417	0.00308		1639.27	0.00353		975.845	0.000204637		1585.27	0.000295322		1623.21	0.00162		1650.6	0.000939652		1667.45	0.000426513		1639.27	0.000564555		1624.48	0.000942477		1651.51	0.000483117		1665.29	0.000101312
0.25391	-2.20363		0.25391	2.08899		1589.12	0.00845		991.274	0.00369		1643.12	0.0035		979.702	0.000254445		1589.12	0.000426197		1623.44	0.00161		1650.79	0.000937182		1667.53	0.000425577		1643.12	0.000522005		1624.69	0.000939766		1651.7	0.000481923		1665.35	0.000100988
0.25781	-1.86568		0.25781	6.3763		1592.98	0.00843		995.131	0.00431		1646.98	0.00346		983.56	0.000340012		1592.98	0.0005965		1623.7	0.00161		1651	0.000934159		1667.63	0.000424404		1646.98	0.000510541		1624.93	0.000936211		1651.92	0.000480436		1665.43	0.000100582
0.26172	-3.26427		0.26172	8.0348		1596.84	0.0084		998.988	0.00495		1650.84	0.00343		987.417	0.000418894		1596.84	0.000771128		1624	0.0016		1651.24	0.000930481		1667.75	0.000422949		1650.84	0.000509351		1625.2	0.000931601		1652.17	0.000478595		1665.53	0.000100077
0.26563	-2.1449		0.26563	8.5141		1600.69	0.00837		1002.85	0.00555		1654.69	0.00339		991.274	0.000502359		1600.69	0.000932753		1624.33	0.00159		1651.52	0.000926026		1667.88	0.000421158		1654.69	0.000453407		1625.5	0.000925685		1652.46	0.000476327		1665.63	9.94531e-05
0.26953	-1.11233		0.26953	7.63458		1604.55	0.00834		1006.7	0.00598		1658.55	0.00336		995.131	0.000646809		1604.55	0.00108		1624.69	0.00158		1651.83	0.000920653		1668.03	0.000418967		1658.55	0.000399313		1625.84	0.000918179		1652.78	0.000473546		1665.76	9.86884e-05
0.27344	-1.81631		0.27344	3.49076		1608.41	0.00831		1010.56	0.00614		1662.41	0.00333		998.988	0.000847924		1608.41	0.00124		1625.1	0.00156		1652.18	0.000914203		1668.21	0.000416302		1662.41	0.000357297		1626.22	0.000908761		1653.14	0.000470155		1665.91	9.77557e-05
0.27734	-2.95443		0.27734	1.97575		1612.27	0.00827		1014.42	0.006		1666.27	0.00329		1002.85	0.00106		1612.27	0.00139		1625.54	0.00155		1652.57	0.000906494		1668.41	0.000413078		1666.27	0.000271582		1626.64	0.000897078		1653.54	0.000466042		1666.07	9.66244e-05
0.28125	-3.6584		0.28125	3.18132		1616.12	0.00824		1018.27	0.00566		1670.12	0.00326		1006.7	0.00129		1616.12	0.00153		1626.03	0.00153		1653	0.000897328		1668.64	0.000409198		1670.12	0.000172884		1627.1	0.000882751		1653.98	0.000461081		1666.25	9.52598e-05
0.28516	-4.36238		0.28516	2.75376		1619.98	0.0082		1022.13	0.00523		1673.98	0.00322		1010.56	0.00151		1619.98	0.00165		1626.56	0.0015		1653.47	0.000886485		1668.89	0.000404555		1673.98	7.75687e-05		1627.6	0.000865392		1654.47	0.000455135		1666.46	9.36234e-05
0.28906	-3.76395		0.28906	0.51444		1623.84	0.00816		1025.99	0.00477		1677.84	0.00319		1014.42	0.00169		1623.84	0.00163		1627.14	0.00147		1653.98	0.000873734		1669.17	0.000399035		1677.84	1.95112e-05		1628.15	0.000844615		1655	0.000448054		1666.69	9.16737e-05
0.29297	-3.42602		0.29297	-1.90639		1627.69	0.00812		1029.85	0.0043		1681.69	0.00315		1018.27	0.00184		1627.69	0.0015		1627.76	0.00144		1654.54	0.000858833		1669.48	0.000392517		1681.69	3.51504e-06		1628.75	0.000820063		1655.58	0.00043968		1666.94	8.93675e-05
0.29688	-3.43538		0.29688	-3.14901		1631.55	0.00808		1033.7	0.00385		1685.55	0.00312		1022.13	0.00197		1631.55	0.00134		1628.44	0.0014		1655.15	0.000841541		1669.82	0.000384881		1685.55	1.4764e-05		1629.39	0.000791442		1656.21	0.000429852		1667.22	8.66619e-05
0.30078	-3.09743		0.30078	-3.57558		1635.41	0.00803		1037.56	0.00354		1689.41	0.00309		1025.99	0.00205		1635.41	0.00119		1629.16	0.00136		1655.81	0.000821627		1670.19	0.000376015		1689.41	9.57684e-06		1630.09	0.000758552		1656.89	0.000418409		1667.52	8.3517e-05
0.30469	-2.58582		0.30469	-3.0963		1639.27	0.00799		1041.42	0.00332		1693.27	0.00305		1029.85	0.00208		1639.27	0.00107		1629.94	0.00131		1656.53	0.000798887		1670.59	0.000365822		1693.27	9.43359e-06		1630.84	0.000721328		1657.63	0.0004052		1667.85	7.98993e-05
0.30859	-2.42154		0.30859	-3.61365		1643.12	0.00794		1045.27	0.00317		1697.12	0.00302		1033.7	0.0021		1643.12	0.00102		1630.78	0.00125		1657.3	0.00077316		1671.03	0.000354239		1697.12	2.76279e-05		1631.65	0.000679888		1658.42	0.000390095		1668.21	7.57865e-05
0.3125	-2.77822		0.3125	-3.76885		1646.98	0.00789		1049.13	0.00307		1700.98	0.00298		1037.56	0.00214		1646.98	0.000987736		1631.67	0.0012		1658.12	0.000744345		1671.51	0.000341242		1700.98	-1.20076e-05		1632.51	0.000634563		1659.27	0.000372994		1668.6	7.11724e-05
0.31641	-1.83247		0.31641	-3.47016		1650.84	0.00784		1052.99	0.0029		1704.84	0.00295		1041.42	0.00213		1650.84	0.000936602		1632.63	0.00113		1659.01	0.000712431		1672.03	0.000326865		1704.84	-6.03922e-05		1633.44	0.000585932		1660.19	0.000353842		1669.02	6.60714e-05
0.32031	-1.66819		0.32031	-3.4438		1654.69	0.00779		1056.84	0.00284		1708.69	0.00291		1045.27	0.00216		1654.69	0.000881947		1633.64	0.00107		1659.95	0.000677509		1672.58	0.000311211		1708.69	-4.31345e-05		1634.43	0.000534826		1661.16	0.000332643		1669.48	6.05232e-05
0.32422	-0.54879		0.32422	-3.05432		1658.55	0.00774		1060.7	0.00286		1712.55	0.00287		1049.13	0.00223		1658.55	0.000785304		1634.72	0.000997587		1660.96	0.000639796		1673.18	0.000294458		1712.55	-4.93252e-06		1635.47	0.000482319		1662.21	0.000309474		1669.97	5.45951e-05
0.32813	1.69934		0.32813	-3.11875		1662.41	0.00769		1064.56	0.00286		1716.41	0.00282		1052.99	0.00214		1662.41	0.000685108		1635.87	0.000928127		1662.03	0.000599648		1673.82	0.00027686		1716.41	3.04952e-05		1636.59	0.00042967		1663.31	0.000284497		1670.49	4.83815e-05
0.33203	2.29776		0.33203	-3.09239		1666.27	0.00763		1068.42	0.00292		1720.27	0.00278		1056.84	0.00203		1666.27	0.000594048		1637.08	0.00085937		1663.18	0.000557559		1674.5	0.000258737		1720.27	5.50059e-05		1637.77	0.000378251		1664.49	0.000257965		1671.05	4.2e-05
0.33594	3.24349		0.33594	-2.88448		1670.12	0.00758		1072.27	0.00299		1724.12	0.00273		1060.7	0.0021		1670.12	0.000485763		1638.36	0.000792852		1664.39	0.000514149		1675.23	0.000240451		1724.12	7.53037e-05		1639.03	0.000329424		1665.74	0.000230225		1671.64	3.55825e-05
0.33984	3.06048		0.33984	-3.85573		1673.98	0.00752		1076.13	0.00293		1727.98	0.00268		1064.56	0.00212		1673.98	0.000331125		1639.71	0.000730003		1665.67	0.000470144		1676.01	0.000222373		1727.98	8.61837e-05		1640.35	0.000284416		1667.07	0.00020171		1672.28	2.92623e-05
0.34375	2.53015		0.34375	-3.91918		1677.84	0.00747		1079.99	0.00294		1731.84	0.00263		1068.42	0.00213		1677.84	0.000186123		1641.13	0.000672003		1667.02	0.000426324		1676.83	0.000204837		1731.84	0.000101114		1641.75	0.000244183		1668.46	0.000172922		1672.95	2.31584e-05
0.34766	1.3052		0.34766	-3.62146		1681.69	0.00741		1083.84	0.00324		1735.69	0.00259		1072.27	0.00189		1681.69	8.2918e-05		1642.63	0.000619658		1668.45	0.00038347		1677.71	0.000188104		1735.69	0.00010583		1643.22	0.000209307		1669.94	0.000144405		1673.67	1.73603e-05
0.35156	-0.96165		0.35156	-3.1412		1685.55	0.00735		1087.7	0.00342		1739.55	0.00254		1076.13	0.00163		1685.55	5.45799e-05		1644.21	0.000573321		1669.96	0.000342289		1678.63	0.000172318		1739.55	7.6282e-05		1644.77	0.000179934		1671.5	0.000116704		1674.42	1.19152e-05
0.35547	-2.36024		0.35547	-3.38719		1689.41	0.00729		1091.56	0.00331		1743.41	0.00248		1079.99	0.00175		1689.41	4.87224e-05		1645.86	0.000532869		1671.54	0.000303354		1679.61	0.000157493		1743.41	2.41544e-05		1646.4	0.000155782		1673.14	9.03241e-05		1675.22	6.82242e-06
0.35938	-3.41152		0.35938	-3.17927		1693.27	0.00723		1095.41	0.00313		1747.27	0.00243		1083.84	0.00186		1693.27	4.00055e-05		1647.6	0.000497747		1673.21	0.000267039		1680.64	0.000143516		1747.27	-4.01975e-06		1648.11	0.000136212		1674.86	6.5685e-05		1676.07	2.03618e-06
0.36328	-0.12148		0.36328	-2.88057		1697.12	0.00717		1099.27	0.00301		1751.12	0.00238		1087.7	0.00167		1697.12	-1.47812e-06		1649.42	0.000467074		1674.96	0.000233484		1681.73	0.000130174		1751.12	-4.90848e-07		1649.91	0.000120348		1676.67	4.30799e-05		1676.96	-2.52373e-06
0.36719	5.5129		0.36719	-2.945		1700.98	0.00711		1103.13	0.00307		1754.98	0.00233		1091.56	0.00151		1700.98	-6.20932e-05		1651.32	0.000439791		1676.8	0.000202587		1682.88	0.000117196		1754.98	1.05814e-06		1651.79	0.000107228		1678.56	2.40858e-05		1677.89	-6.84303e-06
0.37109	7.41373		0.37109	-2.19337		1704.84	0.00704		1106.99	0.00312		1758.84	0.00228		1095.41	0.00142		1704.84	-8.51029e-05		1653.31	0.000414811		1678.72	0.000174035		1684.09	0.000104306		1758.84	-1.74035e-05		1653.76	9.59338e-05		1680.55	9.74482e-06		1678.88	-9.29362e-06
0.375	7.66486		0.375	1.18604		1708.69	0.00697		1110.84	0.00297		1762.69	0.00223		1099.27	0.00143		1708.69	-3.76903e-05		1655.39	0.000391147		1680.74	0.000147353		1685.35	9.1255e-05		1762.69	-9.90267e-06		1655.82	8.56918e-05		--	--		1679.91	-1.17044e-05
0.37891	7.82915		0.37891	2.02847		1712.55	0.0069		1114.7	0.00281		1766.55	0.00217		1103.13	0.00112		1712.55	-7.93996e-06		1656.46	0.000379548		1682.84	0.000121979		1686.68	7.785e-05		1766.55	1.0451e-05		1657.96	7.59173e-05		--	--		--	--
0.38281	7.73296		0.38281	3.59619		1716.41	0.00682		1118.56	0.00276		1770.41	0.00212		1106.99	0.000806502		1716.41	9.77904e-05		1667.59	0.00026705		1685.04	9.73428e-05		1688.07	6.39545e-05		1770.41	1.1867e-05		1659.07	7.1075e-05		--	--		--	--
0.38672	8.15772		0.38672	5.07312		1720.27	0.00675		1122.41	0.00267		1774.26	0.00206		1110.84	0.000663071		1720.27	0.000255705		1678.72	0.000156623		1687.33	7.29212e-05		1689.52	4.94818e-05		1774.26	-5.75485e-06		1673.04	1.26155e-05		--	--		--	--
0.39063	9.01664		0.39063	5.82477		1724.12	0.00666		1126.27	0.0025		1778.12	0.00201		1114.7	0.000556031		1724.12	0.000242498		1689.85	4.62175e-05		1688.52	6.06527e-05		1690.27	4.20117e-05		1778.12	5.29951e-06		--	--		--	--		--	--
0.39453	9.0941		0.39453	6.21426		1727.98	0.00658		1130.13	0.00237		1781.98	0.00196		1118.56	0.000547585		1727.98	0.000147001		1700.98	-6.4188e-05		1700.98	-6.41748e-05		1700.98	-6.4188e-05		1781.98	5.20817e-06		--	--		--	--		--	--
0.39844	8.56377		0.39844	4.69925		1731.84	0.00649		1133.99	0.00227		1785.84	0.0019		1122.41	0.000528657		1731.84	4.1705e-05		--	--		--	--		--	--		1785.84	-4.49711e-07		--	--		--	--		--	--
0.40234	7.5125		0.40234	3.63816		1735.69	0.0064		1137.84	0.00219		1789.69	0.00185		1126.27	0.00047202		1735.69	-1.59975e-05		--	--		--	--		--	--		1789.69	-1.02624e-05		--	--		--	--		--	--
0.40625	6.02706		0.40625	2.75766		1739.55	0.0063		1141.7	0.00213		1793.55	0.00179		1130.13	0.000447725		1739.55	-5.87038e-05		--	--		--	--		--	--		1793.55	-9.44657e-07		--	--		--	--		--	--
0.41016	2.28416		0.41016	2.51265		1743.41	0.0062		1145.56	0.00209		1797.41	0.00174		1133.99	0.000409876		1743.41	-0.000122016		--	--		--	--		--	--		1797.41	3.62237e-06		--	--		--	--		--	--
0.41406	-1.71925		0.41406	1.72293		1747.27	0.0061		1149.41	0.00202		1801.26	0.00168		1137.84	0.000347165		1747.27	-0.000154905		--	--		--	--		--	--		1801.26	3.27464e-06		--	--		--	--		--	--
0.41797	-2.51005		0.41797	-0.69794		1751.12	0.006		1153.27	0.00194					1141.7	0.00028878		1751.12	-7.28811e-05		--	--		--	--		--	--					--	--		--	--		--	--
0.42188	-2.95355		0.42188	-1.94055		1754.98	0.00589		1157.13	0.00189					1145.56	0.000298931		1754.98	-4.1946e-06		--	--		--	--		--	--					--	--		--	--		--	--
0.42578	-2.44195		0.42578	-2.18556		1758.84	0.00578		1160.99	0.00187					1149.41	0.00037575		1758.84	3.64584e-05		--	--		--	--		--	--					--	--		--	--		--	--
0.42969	-1.84352		0.42969	-0.89023		1762.69	0.00567		1164.84	0.00183					1153.27	0.000389934		1762.69	8.21607e-05		--	--		--	--		--	--					--	--		--	--		--	--
0.43359	-1.76606		0.43359	-0.04783		1766.55	0.00556		1168.7	0.00176					1157.13	0.000353733		1766.55	6.25768e-05		--	--		--	--		--	--					--	--		--	--		--	--
0.4375	-1.86225		0.4375	-0.56518		1770.41	0.00545		1172.56	0.00173					1160.99	0.000290903		1770.41	3.65207e-05		--	--		--	--		--	--					--	--		--	--		--	--
0.44141	-2.4794		0.44141	-3.71224		1774.26	0.00535		1176.41	0.00172					1164.84	0.000268216		1774.26	5.57106e-05		--	--		--	--		--	--					--	--		--	--		--	--
0.44531	-1.9678		0.44531	-3.41354		1778.12	0.00524		1180.27	0.00167					1168.7	0.000260707		1778.12	6.19103e-05		--	--		--	--		--	--					--	--		--	--		--	--
0.44922	-1.1089		0.44922	-4.11245		1781.98	0.00514		1184.13	0.00163					1172.56	0.000241338		1781.98	4.87674e-05		--	--		--	--		--	--					--	--		--	--		--	--
0.45313	-0.16315		0.45313	-4.53902		1785.84	0.00504		1187.99	0.00159					1176.41	0.000230951		1785.84	4.16767e-05		--	--		--	--		--	--					--	--		--	--		--	--
0.45703	-0.86713		0.45703	-4.24033		1789.69	0.00495		1191.84	0.00157					1180.27	0.000232294		1789.69	2.18692e-05		--	--		--	--		--	--					--	--		--	--		--	--
0.46094	-1.39746		0.46094	-2.12895		1793.55	0.00486		1195.7	0.00156					1184.13	0.000230941		1793.55	1.84569e-05		--	--		--	--		--	--					--	--		--	--		--	--
0.46484	-2.18826		0.46484	-0.01757		1797.41	0.00477		1199.56	0.00151					1187.99	0.000206806		1797.41	1.46858e-05		--	--		--	--		--	--					--	--		--	--		--	--
0.46875	-2.19762		0.46875	0.28016		1801.26	0.00469		1203.41	0.00147					1191.84	0.000193724		1801.26	1.4212e-05		--	--		--	--		--	--					--	--		--	--		--	--
0.47266	-1.85969		0.47266	0.66867		1805.12	0.00461		1207.27	0.00145					1195.7	0.000190906		1805.12	1.33716e-05		--	--		--	--		--	--					--	--		--	--		--	--
0.47656	-1.34809		0.47656	-0.02928		1808.98	0.00454		1211.13	0.00141					1199.56	0.000176817		1808.98	4.25819e-06		--	--		--	--		--	--					--	--		--	--		--	--
0.48047	-0.83648		0.48047	-0.36507		1812.84	0.00446		1214.98	0.00135					1203.41	0.000136879		1812.84	1.61641e-05		--	--		--	--		--	--					--	--		--	--		--	--
0.48438	0.54338		0.48438	-1.15477		1816.69	0.00439		1218.84	0.0013					1207.27	0.00014831		1816.69	3.85706e-05		--	--		--	--		--	--					--	--		--	--		--	--
0.48828	1.57593		0.48828	-1.12841		1820.55	0.00433		1222.7	0.00127					1211.13	0.000126652		1820.55	3.20102e-05		--	--		--	--		--	--					--	--		--	--		--	--
0.49219	2.6085		0.49219	-3.36864		1824.41	0.00426		1226.56	0.00126					1214.98	7.81276e-05		1824.41	9.75052e-07		--	--		--	--		--	--					--	--		--	--		--	--
0.49609	4.50934		0.49609	-1.34707		1828.26	0.0042		1230.41	0.00125					1218.84	5.96268e-05		1828.26	-2.00196e-05		--	--		--	--		--	--					--	--		--	--		--	--
0.5	6.06285		0.5	0.40023		1832.12	0.00414		1234.27	0.00117					1222.7	3.47303e-05		1832.12	-1.43017e-05		--	--		--	--		--	--					--	--		--	--		--	--
0.50391	6.66128		0.50391	0.24599		1835.98	0.00408		1238.13	0.00104					1226.56	2.14961e-05		1835.98	-8.83741e-06		--	--		--	--		--	--					--	--		--	--		--	--
0.50781	6.47825		0.50781	1.54136		1839.84	0.00403		1241.98	0.000942502					1230.41	2.22561e-05		1839.84	-5.50398e-06		--	--		--	--		--	--					--	--		--	--		--	--
0.51172	5.25332		0.51172	5.73789		1843.69	0.00397		1245.84	0.000864382					1234.27	3.29921e-05		1843.69	-1.72163e-05		--	--		--	--		--	--					--	--		--	--		--	--
0.51563	3.76789		0.51563	8.39306		1847.55	0.00392		1249.7	0.000743731					1238.13	1.89312e-05		1847.55	-1.95498e-06		--	--		--	--		--	--					--	--		--	--		--	--
0.51953	3.15075		0.51953	9.41705		1851.41	0.00387		1253.56	0.000604098					1241.98	-4.32698e-05		1851.41	1.31555e-05		--	--		--	--		--	--					--	--		--	--		--	--
0.52344	1.31802		0.52344	4.72951		1855.26	0.00381		1257.41	0.000457937					1245.84	-8.5587e-05		1855.26	3.48654e-07		--	--		--	--		--	--					--	--		--	--		--	--
0.52734	0.44039		0.52734	1.58334		1859.12	0.00376		1261.27	0.000322406					1249.7	-0.000105916		1859.12	-2.72209e-05		--	--		--	--		--	--					--	--		--	--		--	--
0.53125	-0.17676		0.53125	0.8844		1862.98	0.00371		1265.13	0.000195362					1253.56	-0.000147454		1862.98	-6.01925e-05		--	--		--	--		--	--					--	--		--	--		--	--
0.53516	1.46358		0.53516	1.00154		--	--		1268.98	9.08984e-05					1257.41	-0.000251988																	--	--		--	--		--	--
0.53906	4.57999		0.53906	1.0279		--	--		1272.84	4.47899e-05					1261.27	-0.000387495																	--	--		--	--
0.54297	6.22033		0.54297	1.77955		--	--		1276.7	4.91967e-05					1265.13	-0.00044858																	--	--		--	--
0.54688	7.2529		0.54688	1.26218		--	--		1280.56	5.23942e-05					1268.98	-0.000428377																	--	--		--	--
0.55078	6.98304		0.55078	-0.97711		--	--		1284.41	7.94947e-05					1272.84	-0.000412178																				--	--
0.55469	5.75812		0.55469	-0.58763		--	--		1288.27	0.000121234					1276.7	-0.000389026																				--	--
0.55859	5.74876		0.55859	-0.01757		--	--		1292.13	0.000168773					1280.56	-0.000355546
0.5625	6.60766		0.5625	-2.8015		--	--		1295.98	0.00020514					1284.41	-0.00031021
0.56641	5.55636		0.56641	-3.40964		--	--		1299.84	0.000250007					1288.27	-0.000272474
0.57031	3.28951		0.57031	-2.02353		--	--		1303.7	0.000315913					1292.13	-0.00025372
0.57422	-1.40851		0.57422	-2.54088		--	--		1307.56	0.000373369					1295.98	-0.000251399
0.57813	-1.85199		0.57813	-2.96745		--	--		1311.41	0.000425718					1299.84	-0.000254887
0.58203	-1.86135		0.58203	-3.12265		--	--		1315.27	0.000517965					1303.7	-0.000256004
0.58594	-2.91265		0.58594	-3.64		--	--		1319.13	0.000614307					1307.56	-0.000239303
0.58984	-3.61663		0.58984	-4.15735		--	--		1322.98	0.00069116					1311.41	-0.000213815
0.59375	-3.62599		0.59375	-3.85963		--	--		1326.84	0.000766412					1315.27	-0.00019115
0.59766	-3.89582		0.59766	-3.83328		--	--		1330.7	0.000854325					1319.13	-0.000164654
0.60156	-3.99201		0.60156	-3.89673		--	--		1334.56	0.000937413					1322.98	-0.000134779
0.60547	-3.04629		0.60547	-4.05193		--	--		1338.41	0.00107					1326.84	-0.000127238
0.60938	-1.92689		0.60938	-3.9348		--	--		1342.27	0.00119					1330.7	-0.000114297
0.61328	-1.15482		0.61328	-3.90844		--	--		1346.13	0.0013					1334.56	-9.42006e-05
0.61719	-0.46957		0.61719	-3.60974		--	--		1349.98	0.00144					1338.41	-7.67755e-05
0.62109	-1.60769		0.62109	-4.30865		--	--		1353.84	0.00161					1342.27	-3.57612e-05
0.625	-1.26973		0.625	-4.37308		--	--		1357.7	0.00177					1346.13	2.47187e-05
0.62891	-1.53959		0.62891	-3.80302		--	--		1361.56	0.00199					1349.98	5.58901e-05
0.63281	-1.63577		0.63281	-1.963		--	--		1365.41	0.00221					1353.84	8.29551e-05
0.63672	-0.8637		0.63672	-0.39533		--	--		1369.27	0.00238					1357.7	0.00010695
0.64063	-0.95988		0.64063	1.98747		--	--		1373.13	0.00255					1361.56	0.000133885
0.64453	-1.05607		0.64453	3.64499		--	--		1376.98	0.00273					1365.41	0.000183062
0.64844	-0.89179		0.64844	4.03448		--	--		1380.84	0.00289					1369.27	0.000243605
0.65234	-0.81432		0.65234	4.78613		--	--		1384.7	0.00308					1373.13	0.000306655
0.65625	0.56554		0.65625	3.18034		--	--		1388.56	0.00326					1376.98	0.000363527
0.66016	1.94541		0.66016	2.11925		--	--		1392.41	0.00345					1380.84	0.000384862
0.66406	1.4151		0.66406	3.23305		--	--		1396.27	0.00369					1384.7	0.000405577
0.66797	0.71112		0.66797	4.16627		--	--		1400.13	0.0039					1388.56	0.000470056
0.67188	0.35444		0.67188	4.73732		--	--		1403.98	0.00408					1392.41	0.000522291
0.67578	0.60555		0.67578	7.12014		--	--		1407.84	0.00428					1396.27	0.000562887
0.67969	0.50936		0.67969	7.32806		--	--		1411.7	0.00447					1400.13	0.000663204
0.68359	1.10779		0.68359	3.00268		--	--		1415.55	0.00466					1403.98	0.000764565
0.6875	1.87987		0.6875	-0.05174		--	--		1419.41	0.00496					1407.84	0.00084839
0.69141	2.99926		0.69141	-1.65748		--	--		1423.27	0.00526					1411.7	0.000919971
0.69531	3.85816		0.69531	-4.53121		--	--		1427.13	0.00551					1415.55	0.000985376
0.69922	3.76198		0.69922	-5.32091		--	--		1430.98	0.00575					1419.41	0.00107
0.70313	3.92626		0.70313	-5.11299		--	--		1434.84	0.00589					1423.27	0.00118
0.70703	2.70134		0.70703	-4.81527		--	--		1438.7	0.00594					1427.13	0.00129
0.71094	0.60813		0.71094	-4.15443		--	--		1442.55	0.00596					1430.98	0.00143
0.71484	-1.74557		0.71484	-3.03968		--	--		1446.41	0.00598					1434.84	0.00157
0.71875	-2.18905		0.71875	-1.56279		--	--		1450.27	0.00604					1438.7	0.00168
0.72266	-2.63256		0.72266	-1.89858		--	--		1454.12	0.00616					1442.55	0.00174
0.72656	-1.94731		0.72656	-1.963		--	--		1457.98	0.0065					1446.41	0.00181
0.73047	-1.26205		0.73047	-4.29401		--	--		1461.84	0.00677					1450.27	0.00187
0.73438	0.46511		0.73438	-4.6298		--	--		1465.7	0.00698					1454.12	0.00192
0.73828	2.97373		0.73828	-5.23794		--	--		1469.55	0.00718					1457.98	0.00204
0.74219	5.56918		0.74219	-5.21158		--	--		1473.41	0.00748					1461.84	0.00218
0.74609	6.68857		0.74609	-5.54737		--	--		1477.27	0.0077					1465.7	0.00228
0.75	6.24507		0.75	-5.52101		--	--		1481.12	0.00778					1469.55	0.00231
0.75391	5.62791		0.75391	-5.04173		--	--		1484.98	0.00786					1473.41	0.00242
0.75781	5.01076		0.75781	-3.7464		--	--		1488.84	0.00788					1477.27	0.00263
0.76172	3.78582		0.76172	-3.90063		--	--		1492.7	0.00779					1481.12	0.00279
0.76563	1.51896		0.76563	-2.69608		--	--		1496.55	0.00769					1484.98	0.00296
0.76953	1.94374		0.76953	-1.03763		--	--		1500.41	0.00752					1488.84	0.00315
0.77344	2.19485		0.77344	0.07516		--	--		1504.27	0.0074					1492.7	0.0033
0.77734	2.8801		0.77734	1.00838		--	--		1508.12	0.00718					1496.55	0.00337
0.78125	1.74198		0.78125	0.85414		--	--		1511.98	0.00703					1500.41	0.00342
0.78516	0.43024		0.78516	0.78972		--	--		1515.84	0.00694					1504.27	0.00345
0.78906	-0.79471		0.78906	2.44822		--	--		1519.7	0.00687					1508.12	0.00344
0.79297	-0.2831		0.79297	3.38046		--	--		1523.55	0.00686					1511.98	0.00339
0.79688	0.3153		0.79688	3.317		--	--		1527.41	0.00686					1515.84	0.00333
0.80078	-0.90962		0.80078	0.35142		--	--		1531.27	0.0069					1519.7	0.00327
0.80469	-2.39503		0.80469	-0.25575		--	--		1535.12	0.00696					1523.55	0.00322
0.80859	-2.92536		0.80859	1.40177		--	--		1538.98	0.00699					1527.41	0.00317
0.8125	-3.28204		0.8125	0.8844		--	--		1542.84	0.00721					1531.27	0.00316
0.81641	-3.46506		0.81641	0.27625		--	--		1546.7	0.00741					1535.12	0.00314
0.82031	-3.1271		0.82031	0.39339		--	--		1550.55	0.0076					1538.98	0.00316
0.82422	-0.9658		0.82422	-0.5769		--	--		1554.41	0.0078					1542.84	0.00329
0.82813	0.58772		0.82813	-1.27581		--	--		1558.27	0.00805					1546.7	0.00333
0.83203	2.3149		0.83203	-2.79077		--	--		1562.12	0.00824					1550.55	0.00337
0.83594	3.34745		0.83594	-4.03339		--	--		1565.98	0.00837					1554.41	0.00341
0.83984	3.59856		0.83984	-4.91288		--	--		1569.84	0.0085					1558.27	0.00348
0.84375	2.11315		0.84375	-5.15887		--	--		1573.69	0.00856					1562.12	0.00363
0.84766	-1.1088		0.84766	-5.49466		--	--		1577.55	0.00847					1565.98	0.00371
0.85156	-1.8996		0.85156	-5.74064		--	--		1581.41	0.00833					1569.84	0.00379
0.85547	-1.73531		0.85547	-6.258		--	--		1585.27	0.00818					1573.69	0.00386
0.85938	-0.09497		0.85938	-5.9593		--	--		1589.12	0.00803					1577.55	0.00392
0.86328	1.45854		0.86328	-6.20528		--	--		1592.98	0.00783					1581.41	0.00393
0.86719	2.14379		0.86719	-6.17893		--	--		1596.84	0.00763					1585.27	0.00385
0.87109	1.17934		0.87109	-3.79521		--	--		1600.69	0.00744					1589.12	0.00371
0.875	-0.13242		0.875	-1.9552		--	--		1604.55	0.00727					1592.98	0.00361
0.87891	-1.44419		0.87891	-3.56094		--	--		1608.41	0.00707					1596.84	0.00355
0.88281	-1.88768		0.88281	-4.71277		--	--		1612.27	0.00689					1600.69	0.00349
0.88672	-1.1156		0.88672	-2.6014		--	--		1616.12	0.00671					1604.55	0.00341
0.89063	-0.86449		0.89063	-0.30846		--	--		1619.98	0.00655					1608.41	0.00328
0.89453	-0.26606		0.89453	0.71358		--	--		1623.84	0.00653					1612.27	0.00313
0.89844	0.33236		0.89844	1.28463		--	--		1627.69	0.00662					1616.12	0.00293
0.90234	0.323		0.90234	-0.22939		--	--		1631.55	0.00673					1619.98	0.00275
0.90625	-0.03368		0.90625	-1.29045		--	--		1635.41	0.00685					1623.84	0.00267
0.91016	-0.30351		0.91016	-1.08351		--	--		1639.27	0.00691					1627.69	0.0027
0.91406	-1.09432		0.91406	0.03026		--	--		1643.12	0.00692					1631.55	0.00278
0.91797	-1.27733		0.91797	1.68876		--	--		1646.98	0.0069					1635.41	0.00288
0.92188	-1.63401		0.92188	1.98649		--	--		1650.84	0.00691					1639.27	0.00297
0.92578	-1.81702		0.92578	3.37362		--	--		1654.69	0.00691					1643.12	0.00297
0.92969	-2.78149		0.92969	2.85528		--	--		1658.55	0.00695					1646.98	0.00295
0.93359	-2.18306		0.93359	3.42633		--	--		1662.41	0.007					1650.84	0.00292
0.9375	-2.62655		0.9375	3.54347		--	--		1666.27	0.00704					1654.69	0.00294
0.94141	-2.80958		0.94141	0.21573		--	--		1670.12	0.00709					1658.55	0.00296
0.94531	-1.77701		0.94531	0.06052		--	--		1673.98	0.00719					1662.41	0.00297
0.94922	-1.2654		0.94922	-0.45585		--	--		1677.84	0.00728					1666.27	0.00302
0.95313	-0.49333		0.95313	-2.15238		--	--		1681.69	0.00733					1670.12	0.00308
0.95703	0.62606		0.95703	-2.57895		--	--		1685.55	0.0073					1673.98	0.00314
0.96094	1.13765		0.96094	-2.46181		--	--		1689.41	0.00724					1677.84	0.00317
0.96484	0.95464		0.96484	-4.33892		--	--		1693.27	0.00719					1681.69	0.00315
0.96875	0.77162		0.96875	-1.68383		--	--		1697.12	0.00717					1685.55	0.0031
0.97266	0.24129		0.97266	-1.11377		--	--		1700.98	0.00717					1689.41	0.00308
0.97656	-1.24412		0.97656	-1.44956		--	--		1704.84	0.00713					1693.27	0.00304
0.98047	-2.12175		0.98047	-1.4232		--	--		1708.69	0.00701					1697.12	0.00299
0.98438	-2.65208		0.98438	-1.30607		--	--		1712.55	0.00691					1700.98	0.00299
0.98828	-2.66144		0.98828	-2.73025		--	--		1716.41	0.00673					1704.84	0.00301
0.99219	-2.14983		0.99219	-4.15443		--	--		1720.27	0.00649					1708.69	0.00295
0.99609	-1.89873		0.99609	-5.5786		--	--		1724.12	0.00642					1712.55	0.00287
1	-1.21347		1	-5.91439		--	--		1727.98	0.00643					1716.41	0.00279
1.00391	-0.4414		1.00391	-6.0696		--	--		1731.84	0.00645					1720.27	0.00272
1.00781	-0.62441		1.00781	-5.86168		--	--		1735.69	0.00641					1724.12	0.00266
1.01172	0.14767		1.01172	-4.83772		--	--		1739.55	0.00636					1727.98	0.0026
1.01563	0.22513		1.01563	0.71748		--	--		1743.41	0.00633					1731.84	0.00253
1.01953	-0.21838		1.01953	3.01049		--	--		1747.27	0.00626					1735.69	0.00248
1.02344	-0.48821		1.02344	2.7645		--	--		1751.12	0.00607					1739.55	0.00246
1.02734	-0.2371		1.02734	1.61262		--	--		1754.98	0.00589					1743.41	0.00246
1.03125	0.2745		1.03125	1.5482		--	--		1758.84	0.00574					1747.27	0.00244
1.03516	-0.34265		1.03516	2.39063		--	--		1762.69	0.00559					1751.12	0.00238
1.03906	-0.52566		1.03906	-0.02928		--	--		1766.55	0.0055					1754.98	0.00233
1.04297	-0.53503		1.04297	-0.45585		--	--		1770.41	0.00542					1758.84	0.0023
1.04688	-1.15218		1.04688	0.11324		--	--		1774.26	0.00529					1762.69	0.00224
1.05078	-1.16154		1.05078	-0.49392		--	--		1778.12	0.00518					1766.55	0.00216
1.05469	-1.25773		1.05469	-1.9181		--	--		1781.98	0.00509					1770.41	0.00211
1.05859	-2.22218		1.05859	-2.61701		--	--		1785.84	0.005					1774.26	0.00207
1.0625	-2.75251		1.0625	-0.86778		--	--		1789.69	0.00493					1778.12	0.002
1.06641	-2.41455		1.06641	1.24266		--	--		1793.55	0.00484					1781.98	0.00195
1.07031	-2.33709		1.07031	2.81038		--	--		1797.41	0.00476					1785.84	0.0019
1.07422	-1.47819		1.07422	1.47694		--	--		1801.26	0.00468					1789.69	0.00186
1.07813	-0.27197		1.07813	0.23428		--	--		1805.12	0.0046					1793.55	0.00179
1.08203	0.58693		1.08203	-0.82679		--	--		1808.98	0.00453					1797.41	0.00173
1.08594	1.18535		1.08594	-2.61311		--	--		1812.84	0.00445					1801.26	0.00168
1.08984	0.74185		1.08984	-2.9489		--	--		1816.69	0.00435					1805.12	0.00166
1.09375	0.1247		1.09375	-3.19489		--	--		1820.55	0.00429					1808.98	0.00162
1.09766	-0.49246		1.09766	-2.89619		--	--		1824.41	0.00426					1812.84	0.00155
1.10156	-1.63056		1.10156	-3.23296		--	--		1828.26	0.00422					1816.69	0.00151
1.10547	-2.50818		1.10547	-3.75031		--	--		1832.12	0.00416					1820.55	0.00149
1.10938	-2.69121		1.10938	-3.90454		--	--		1835.98	0.00409					1824.41	0.00143
1.11328	-2.52691		1.11328	-3.7874		--	--		1839.84	0.00403					1828.26	0.00139
1.11719	-1.40753		1.11719	-3.3989		--	--		1843.69	0.00399					1832.12	0.00137
1.12109	-0.20132		1.12109	-2.82786		--	--		1847.55	0.00392					1835.98	0.00134
1.125	0.57076		1.125	-2.62092		--	--		1851.41	0.00385					1839.84	0.00131
1.12891	0.82187		1.12891	-4.31646		--	--		1855.26	0.00381					1843.69	0.00128
1.13281	1.4203		1.13281	-6.28435		--	--		1859.12	0.00379					1847.55	0.00122
1.13672	1.15046		1.13672	-6.16721		--	--		1862.98	0.00377					1851.41	0.00119
1.14063	1.05428		1.14063	-5.59715		--	--		1866.84	0.00376					1855.26	0.00116
1.14453	1.04491		1.14453	-4.75475		--	--		1870.69	0.00372					1859.12	0.00112
1.14844	0.51458		1.14844	-2.73415		--	--		1874.55	0.00366					1862.98	0.00111
1.15234	0.24475		1.15234	0.64622		--	--		1878.41	0.00363					1866.84	0.00111
1.15625	-0.02511		1.15625	1.76002		--	--		1882.26	0.00361					1870.69	0.00108
1.16016	0.31285		1.16016	-0.75065		--	--		1886.12	0.00358					1874.55	0.00103
1.16406	-1.08575		1.16406	-1.08741		--	--		1889.98	0.00353					1878.41	0.00098983
1.16797	-1.3556		1.16797	-3.68979		--	--		1893.83	0.00346					1882.26	0.000964671
1.17188	-1.62544		1.17188	-3.9348		--	--		1897.69	0.00343					1886.12	0.000953558
1.17578	-2.24259		1.17578	-3.99922		--	--		1901.55	0.00342					1889.98	0.000940384
1.17969	-2.25195		1.17969	-4.33501		--	--		1905.41	0.00339					1893.83	0.000919296
1.18359	-2.86911		1.18359	-4.67178		--	--		1909.26	0.00334
1.1875	-2.79165		1.1875	-4.7362		--	--		1913.12	0.00332
1.19141	-2.80101		1.19141	-4.07536		--	--		1916.98	0.00328
1.19531	-3.15767		1.19531	-2.05379		--	--		1920.83	0.00324
1.19922	-3.25386		1.19922	-2.84348		--	--		1924.69	0.00321
1.20313	-3.35004		1.20313	-3.27005		--	--		1928.55	0.00321
1.20703	-3.27258		1.20703	-1.79316		--	--		1932.4	0.00318
1.21094	-3.1083		1.21094	-0.49783		--	--		1936.26	0.00314
1.21484	-2.16257		1.21484	0.70577		--	--		1940.12	0.00312
1.21875	-1.91144		1.21875	-0.44512		--	--		1943.98	0.00308
1.22266	-1.22619		1.22266	-1.68774		--	--		1947.83	0.00304
1.22656	-0.62776		1.22656	-4.10855		--	--		1951.69	0.00304
1.23047	-0.28983		1.23047	-5.17058		--	--		1955.55	0.00303
1.23438	1.26369		1.23438	-4.87188		--	--		1959.4	0.00299
1.23828	1.68847		1.23828	-2.76051		--	--		1963.26	0.00296
1.24219	1.24496		1.24219	-1.64576		--	--		1967.12	0.00294
1.24609	1.66974		1.24609	-0.16887		--	--		1970.98	0.00291
						--	--		1974.83	0.00289
						--	--		1978.69	0.00288
						--	--		1982.55	0.00286
						--	--		1986.4	0.00286
						--	--		1990.26	0.00284
						--	--		1994.12	0.0028
						--	--		1997.98	0.00278
						--	--		2001.83	0.00276
						--	--		2005.69	0.00273
						--	--		2009.55	0.00273
						--	--		2013.4	0.00272
						--	--		2017.26	0.00269
						--	--		2021.12	0.00268
						--	--		2024.97	0.00267
						--	--		2028.83	0.00264
						--	--		2032.69	0.00261
						--	--		2036.55	0.00261
						--	--		2040.4	0.0026
						--	--		2044.26	0.00256
						--	--		2048.12	0.00254
						--	--		2051.97	0.00253
						--	--		2055.83	0.00253
						--	--		2059.69	0.00252
						--	--		2063.55	0.00251
						--	--		2067.4	0.00249
						--	--		2071.26	0.00246
						--	--		2075.12	0.00245
						--	--		2078.97	0.00245
						--	--		2082.83	0.00244
						--	--		2086.69	0.00243
						--	--		2090.55	0.00243
						--	--		2094.4	0.00241
						--	--		2098.26	0.00236
						--	--		2102.12	0.00235
						--	--		2105.97	0.00236
						--	--		2109.83	0.00234
						--	--		2113.69	0.00232
						--	--		2117.55	0.00231
						--	--		2121.4	0.00231
						--	--		2125.26	0.0023
						--	--		2129.12	0.00229
						--	--		2132.97	0.00228
						--	--		2136.83	0.00227
						--	--		2140.69	0.00224
						--	--		2144.55	0.00221
						--	--		2148.4	0.0022
						--	--		2152.26	0.0022
						--	--		2156.12	0.00219
						--	--		2159.97	0.00218
						--	--		2163.83	0.00219
						--	--		2167.69	0.0022
						--	--		2171.55	0.00218
						--	--		2175.4	0.00214
						--	--		2179.26	0.00211
						--	--		2183.12	0.00211
						--	--		2186.97	0.00211
						--	--		2190.83	0.00212
						--	--		2194.69	0.00212
						--	--		2198.55	0.00209
						--	--		2202.4	0.00207
						--	--		2206.26	0.00206
						--	--		2210.12	0.00204
						--	--		2213.97	0.00204
						--	--		2217.83	0.00205
						--	--		2221.69	0.00204
						--	--		2225.54	0.00203
						--	--		2229.4	0.00202
