# Supplementary material for: In-situ observation of silk nanofibril assembly via graphene plasmonic infrared sensor
Source: Nat Commun. 2024 May 31;15:4643. doi: 10.1038/s41467-024-49076-5 (PMC11143229; doi:10.1038/s41467-024-49076-5)
Supplement: Supplementary file 4 — Source Data [file 41467_2024_49076_MOESM4_ESM.zip › source data/SNF_SourceData_FigS18b_c.xlsx]

## Sheet: Sheet1
Source data of Figure S18b						Source data of Figure S18c
Number of H-bonds	No Graphene-1μs	Error bar	Graphene-1μs	Error bar			β-sheet (%)	Error bar(%)
SF-SF	91.2897	6.7713	70.4154	6.78297		Graphene-1μs	22.4	6.23966
SF-Water	278.541	15.0707	301.538	8.97514		No Graphene-1μs	3.8	1.31656
