# Supplementary material for: In-situ observation of silk nanofibril assembly via graphene plasmonic infrared sensor
Source: Nat Commun. 2024 May 31;15:4643. doi: 10.1038/s41467-024-49076-5 (PMC11143229; doi:10.1038/s41467-024-49076-5)
Supplement: Supplementary file 4 — Source Data [file 41467_2024_49076_MOESM4_ESM.zip › source data/SNF_SourceData_FigS19b.xlsx]

## Sheet: Sheet1
Source data of Figure S19b
Temperature	Pristine oligomer	Error bar	Assembly in Model 1	Error bar	Assembly in Model 2	Error bar
0.8*T	51.2	0	49.2	0.3	46.4	0.3
T	51.2	0	39.2	0.2	36.5	0.3
