# Supplementary material for: In-situ observation of silk nanofibril assembly via graphene plasmonic infrared sensor
Source: Nat Commun. 2024 May 31;15:4643. doi: 10.1038/s41467-024-49076-5 (PMC11143229; doi:10.1038/s41467-024-49076-5)
Supplement: Supplementary file 4 — Source Data [file 41467_2024_49076_MOESM4_ESM.zip › source data/SNF_SourceData_FigS1b_c.xlsx]

## Sheet: Sheet1
Source data of Figure S1b				Source data of Figure S1c
Distance (inches)	log（Mwt）			Mol Wt (KDa)	Relative Intensity
2.65	2.39794			49.7519	0.00268
2.35	2.17609			50.3663	0.00258
2.04	2			50.9894	0.00258
1.61	1.8451			51.6202	0.00268
1.39	1.69897			52.2577	0.00221
1.18	1.60206			52.9042	0.00277
0.96	1.54407			53.5587	0.00268
0.73	1.39794			54.2201	0.00286
0.53	1.30103			54.8909	0.0024
0.31	1.17609			55.5687	0.00221
0.12	1			56.2561	0.00268
				56.9521	0.00212
				57.6554	0.00231
				58.3687	0.00277
				59.0908	0.00249
				59.8205	0.00249
				60.5606	0.00277
				61.3084	0.00258
				62.0669	0.00268
				62.8348	0.00249
				63.6107	0.00295
				64.3976	0.00304
				65.1929	0.00286
				65.9994	0.00314
				66.8159	0.00314
				67.641	0.00304
				68.4778	0.00314
				69.325	0.00351
				70.1811	0.00332
				71.0493	0.00314
				71.9283	0.00351
				72.8165	0.0036
				73.7174	0.00351
				74.6294	0.00369
				75.551	0.00378
				76.4857	0.00351
				77.4319	0.00351
				78.3881	0.00341
				79.3579	0.00323
				80.3397	0.00406
				81.3317	0.00351
				82.3379	0.00415
				83.3547	0.00351
				84.3859	0.00332
				85.4299	0.00397
				86.4848	0.00397
				87.5548	0.00452
				88.636	0.00415
				89.7326	0.00397
				90.8427	0.00378
				91.9644	0.00378
				93.1022	0.00387
				94.2519	0.00406
				95.4179	0.00369
				96.5984	0.00397
				97.7913	0.00397
				99.0011	0.00387
				100.226	0.00387
				101.464	0.00415
				102.719	0.00424
				103.99	0.00452
				105.274	0.00406
				106.576	0.00461
				107.895	0.0047
				109.227	0.00443
				110.578	0.00434
				111.946	0.00507
				113.329	0.00452
				114.731	0.0047
				116.15	0.00452
				117.584	0.0048
				119.039	0.00507
				120.512	0.0048
				122	0.0047
				123.509	0.0048
				125.035	0.0047
				126.581	0.00489
				128.147	0.00507
				129.73	0.00507
				131.335	0.00498
				132.957	0.00526
				134.602	0.00498
				136.267	0.00526
				137.949	0.0048
				139.656	0.00535
				141.381	0.00526
				143.13	0.00517
				144.901	0.00498
				146.69	0.00517
				148.505	0.00526
				150.342	0.00498
				152.198	0.00563
				154.081	0.00544
				155.988	0.00526
				157.914	0.00535
				159.867	0.00535
				161.845	0.00526
				163.844	0.00517
				165.871	0.00526
				167.923	0.00544
				169.997	0.0047
				172.1	0.0048
				174.229	0.00517
				176.38	0.00489
				178.562	0.00535
				180.767	0.00498
				183.004	0.00489
				185.268	0.0048
				187.556	0.00489
				189.876	0.00461
				192.225	0.00498
				194.599	0.00544
				197.006	0.0048
				199.439	0.00507
				201.906	0.00498
				204.404	0.00452
				206.928	0.00498
				209.488	0.0047
				212.075	0.00489
				214.699	0.00461
				217.355	0.00443
				220.039	0.0048
				222.761	0.0048
				225.517	0.00452
				228.302	0.00443
				231.127	0.00461
				233.986	0.00434
				236.875	0.00424
				239.806	0.00406
				242.773	0.00507
				245.771	0.00387
				248.811	0.00415
				251.889	0.00434
				255	0.00378
				258.155	0.00351
				261.348	0.00397
				264.576	0.00351
				267.849	0.00378
				271.156	0.00323
				274.511	0.00406
				277.907	0.00351
				281.339	0.00332
				284.82	0.00332
				288.337	0.00314
				291.904	0.00489
				295.515	0.00452
				299.164	0.00323
				302.866	0.00323
				306.606	0.00295
				310.399	0.00341
				314.239	0.00314
				318.119	0.00277
				322.055	0.00314
				326.039	0.00268
				330.065	0.00268
				334.149	0.00249
				338.283	0.00194
				342.46	0.00175
				346.697	0.00194
				350.986	0.00129
