# Supplementary material for: In-situ observation of silk nanofibril assembly via graphene plasmonic infrared sensor
Source: Nat Commun. 2024 May 31;15:4643. doi: 10.1038/s41467-024-49076-5 (PMC11143229; doi:10.1038/s41467-024-49076-5)
Supplement: Supplementary file 4 — Source Data [file 41467_2024_49076_MOESM4_ESM.zip › source data/SNF_SourceData_FigS2b.xlsx]

## Sheet: Sheet1
Source data of Figure S2
Raman shift (cm-1)	Raman intensity
3000.21	279.909
2998.97	279.862
2997.73	303.971
2996.49	293.856
2995.24	271.67
2994	291.744
2992.76	289.683
2991.51	313.77
2990.27	289.585
2989.03	301.599
2987.78	303.558
2986.54	295.467
2985.3	291.398
2984.05	311.441
2982.81	301.343
2981.56	275.18
2980.32	275.134
2979.07	293.158
2977.83	273.033
2976.58	295.066
2975.34	313.078
2974.09	274.9
2972.85	276.86
2971.6	290.854
2970.35	308.854
2969.11	294.765
2967.86	292.71
2966.61	292.661
2965.36	294.615
2964.12	318.611
2962.87	296.519
2961.62	292.462
2960.37	272.384
2959.12	272.338
2957.88	262.281
2956.63	288.259
2955.38	290.212
2954.13	274.154
2952.88	290.113
2951.63	288.063
2950.38	304.015
2949.13	289.965
2947.88	313.909
2946.63	297.863
2945.38	271.829
2944.13	295.763
2942.87	287.721
2941.62	291.667
2940.37	293.615
2939.12	301.553
2937.87	297.508
2936.62	313.429
2935.36	293.415
2934.11	313.322
2932.86	295.311
2931.6	309.225
2930.35	277.258
2929.1	319.092
2927.84	309.068
2926.59	287.085
2925.34	271.089
2924.08	281.008
2922.83	288.931
2921.57	296.851
2920.32	272.897
2919.06	302.724
2917.81	266.83
2916.55	304.612
2915.29	288.636
2914.04	306.499
2912.78	276.598
2911.53	266.603
2910.27	298.385
2909.01	286.401
2907.75	284.364
2906.5	272.386
2905.24	284.267
2903.98	282.231
2902.72	298.08
2901.46	292.069
2900.21	278.113
2898.95	276.08
2897.69	307.806
2896.43	279.957
2895.17	303.731
2893.91	285.816
2892.65	275.844
2891.39	301.591
2890.13	301.54
2888.87	315.373
2887.61	285.572
2886.35	307.334
2885.09	287.457
2883.83	319.122
2882.57	297.268
2881.3	313.069
2880.04	305.091
2878.78	287.212
2877.52	285.182
2876.25	302.955
2874.99	275.186
2873.73	298.892
2872.47	328.527
2871.2	280.982
2869.94	298.739
2868.67	274.951
2867.41	298.637
2866.15	274.857
2864.88	294.581
2863.62	284.647
2862.35	292.504
2861.09	298.382
2859.82	312.161
2858.56	329.886
2857.29	292.304
2856.02	274.482
2854.76	286.281
2853.49	302.024
2852.22	298.025
2850.96	305.868
2849.69	278.194
2848.42	276.173
2847.16	291.905
2845.89	315.519
2844.62	295.748
2843.35	301.612
2842.08	279.879
2840.81	295.597
2839.55	303.427
2838.28	303.375
2837.01	295.445
2835.74	295.394
2834.47	279.592
2833.2	269.701
2831.93	275.56
2830.66	297.16
2829.39	310.883
2828.12	285.255
2826.85	308.809
2825.57	320.556
2824.3	287.075
2823.03	296.855
2821.76	286.977
2820.49	282.997
2819.22	298.668
2817.94	286.829
2816.67	290.709
2815.4	296.551
2814.12	280.791
2812.85	292.522
2811.58	284.621
2810.3	278.684
2809.03	308.07
2807.75	292.322
2806.48	286.387
2805.21	311.834
2803.93	294.133
2802.66	292.122
2801.38	288.151
2800.1	307.701
2798.83	288.053
2797.55	291.922
2796.28	293.831
2795	307.49
2793.72	297.646
2792.45	313.258
2791.17	295.587
2789.89	291.622
2788.61	295.485
2787.34	293.478
2786.06	289.515
2784.78	295.333
2783.5	303.105
2782.22	308.918
2780.94	310.82
2779.67	308.812
2778.39	336.118
2777.11	298.937
2775.83	320.374
2774.55	326.179
2773.27	328.076
2771.99	308.494
2770.71	302.585
2769.42	325.955
2768.14	327.851
2766.86	325.843
2765.58	323.836
2764.3	327.682
2763.02	351.027
2761.73	304.171
2760.45	337.26
2759.17	298.22
2757.89	321.554
2756.6	327.344
2755.32	354.562
2754.04	327.232
2752.75	323.281
2751.47	352.432
2750.19	358.212
2748.9	367.883
2747.62	346.412
2746.33	340.515
2745.05	342.402
2743.76	367.63
2742.48	404.518
2741.19	385.004
2739.9	371.329
2738.62	382.928
2737.33	398.41
2736.04	396.398
2734.76	402.158
2733.47	392.377
2732.18	429.21
2730.9	370.882
2729.61	450.418
2728.32	461.987
2727.03	487.138
2725.74	498.697
2724.46	481.15
2723.17	492.706
2721.88	544.987
2720.59	552.649
2719.3	564.187
2718.01	620.305
2716.72	620.198
2715.43	682.101
2714.14	718.795
2712.85	761.288
2711.56	836.692
2710.27	910.133
2708.98	981.612
2707.68	1068.55
2706.39	1045.14
2705.1	1114.63
2703.81	1213.11
2702.52	1313.49
2701.22	1371.29
2699.93	1415.53
2698.64	1513.89
2697.34	1579.36
2696.05	1606.15
2694.76	1644.52
2693.46	1719.59
2692.17	1781.11
2690.87	1858.06
2689.58	1749.6
2688.29	1743.5
2686.99	1729.69
2685.69	1694.65
2684.4	1665.41
2683.1	1601.45
2681.81	1498.93
2680.51	1413.81
2679.22	1392.35
2677.92	1372.83
2676.62	1295.48
2675.32	1216.23
2674.03	1088.83
2672.73	1053.96
2671.43	992.13
2670.13	938.027
2668.84	864.685
2667.54	741.306
2666.24	750.804
2664.94	694.855
2663.64	665.868
2662.34	631.118
2661.04	627.162
2659.74	550.114
2658.44	526.942
2657.14	551.847
2655.84	542.14
2654.54	501.681
2653.24	430.487
2651.94	436.177
2650.64	451.471
2649.34	405.293
2648.04	407.144
2646.73	401.313
2645.43	395.484
2644.13	393.497
2642.83	353.126
2641.52	383.766
2640.22	351.086
2638.92	354.861
2637.61	331.786
2636.31	337.481
2635.01	324.003
2633.7	341.198
2632.4	341.139
2631.09	331.499
2629.79	319.947
2628.48	279.666
2627.18	323.667
2625.87	302.547
2624.57	300.58
2623.26	319.67
2621.95	325.357
2620.65	313.819
2619.34	338.637
2618.03	315.624
2616.73	292.619
2615.42	309.778
2614.11	294.429
2612.8	296.29
2611.49	300.061
2610.19	298.098
2608.88	275.12
2607.57	288.444
2606.26	273.115
2604.95	286.434
2603.64	294.022
2602.33	303.515
2601.02	269.109
2599.71	307.227
2598.4	305.266
2597.09	272.784
2595.78	286.088
2594.47	293.666
2593.16	289.802
2591.85	285.939
2590.53	297.325
2589.22	287.745
2587.91	295.317
2586.6	281.931
2585.29	295.214
2583.97	298.972
2582.66	268.457
2581.35	283.639
2580.03	304.526
2578.72	281.638
2577.41	294.908
2576.09	273.931
2574.78	277.688
2573.46	292.853
2572.15	252.874
2570.83	279.444
2569.52	283.197
2568.2	298.35
2566.89	284.999
2565.57	300.147
2564.25	256.41
2562.94	294.346
2561.62	288.598
2560.3	256.277
2558.99	277.11
2557.67	273.267
2556.35	280.809
2555.03	286.451
2553.71	267.434
2552.4	265.492
2551.08	267.342
2549.76	272.982
2548.44	274.83
2547.12	278.573
2545.8	284.209
2544.48	299.314
2543.16	291.686
2541.84	278.379
2540.52	278.331
2539.2	283.962
2537.88	297.162
2536.56	263.047
2535.24	293.274
2533.92	281.873
2532.59	283.715
2531.27	281.775
2529.95	276.054
2528.63	276.006
2527.31	298.639
2525.98	275.91
2524.66	285.309
2523.34	275.814
2522.01	281.432
2520.69	275.718
2519.36	290.775
2518.04	273.734
2516.72	292.562
2515.39	273.639
2514.07	305.668
2512.74	275.431
2511.42	290.472
2510.09	294.193
2508.76	290.371
2507.44	299.747
2506.11	278.961
2504.78	310.95
2503.46	288.285
2502.13	288.235
2500.8	290.068
2499.48	303.2
2498.15	289.967
2496.82	278.621
2495.49	306.807
2494.16	287.934
2492.83	293.529
2491.51	301.003
2490.18	308.474
2488.85	300.898
2487.52	291.444
2486.19	306.433
2484.86	306.379
2483.53	291.292
2482.2	283.725
2480.87	296.826
2479.54	323.071
2478.2	281.699
2476.87	306.059
2475.54	315.393
2474.21	328.477
2472.88	335.926
2471.54	317.104
2470.21	313.297
2468.88	309.491
2467.55	313.188
2466.21	328.134
2464.88	318.703
2463.55	322.396
2462.21	339.206
2460.88	311.041
2459.54	340.962
2458.21	359.633
2456.87	352.079
2455.54	340.783
2454.2	307.026
2452.87	323.818
2451.53	346.219
2450.2	327.448
2448.86	312.424
2447.52	308.629
2446.19	319.796
2444.85	301.042
2443.51	317.815
2442.17	300.937
2440.84	313.966
2439.5	291.489
2438.16	300.779
2436.82	291.387
2435.48	296.939
2434.14	291.285
2432.8	270.699
2431.47	270.651
2430.13	285.534
2428.79	276.155
2427.45	289.166
2426.11	279.789
2424.77	274.145
2423.42	274.097
2422.08	268.456
2420.74	249.77
2419.4	272.09
2418.06	249.683
2416.72	260.817
2415.37	260.771
2414.03	279.349
2412.69	268.128
2411.35	273.666
2410	262.45
2408.66	262.405
2407.32	266.08
2405.97	277.196
2404.63	284.588
2403.28	271.52
2401.94	267.753
2400.6	277.002
2399.25	282.53
2397.91	249.029
2396.56	278.715
2395.21	287.955
2393.87	269.33
2392.52	282.283
2391.18	271.093
2389.83	259.906
2388.48	256.149
2387.14	265.383
2385.79	257.914
2384.44	269
2383.09	254.114
2381.74	272.615
2380.4	279.984
2379.05	250.273
2377.7	242.815
2376.35	250.186
2375	253.848
2373.65	250.098
2372.3	261.168
2370.95	261.122
2369.6	268.483
2368.25	273.989
2366.9	266.538
2365.55	260.939
2364.2	260.893
2362.85	258.998
2361.5	277.449
2360.14	242.263
2358.79	279.201
2357.44	247.724
2356.09	273.558
2354.73	269.814
2353.38	260.528
2352.03	258.635
2350.67	267.825
2349.32	265.931
2347.97	256.652
2346.61	273.222
2345.26	239.95
2343.9	293.426
2342.55	273.078
2341.19	252.738
2339.84	239.782
2338.48	247.117
2337.13	254.448
2335.77	269.152
2334.41	272.791
2333.06	285.643
2331.7	261.64
2330.34	278.174
2328.99	267.074
2327.63	255.978
2326.27	283.551
2324.91	276.138
2323.55	265.046
2322.2	266.84
2320.84	255.753
2319.48	277.784
2318.12	264.86
2316.76	261.135
2315.4	259.251
2314.04	261.043
2312.68	257.322
2311.32	264.627
2309.96	257.231
2308.6	279.23
2307.24	269.998
2305.87	268.114
2304.51	271.739
2303.15	268.02
2301.79	280.821
2300.43	264.255
2299.06	277.052
2297.7	277.004
2296.34	265.95
2294.98	280.574
2293.61	260.356
2292.25	263.977
2290.88	282.259
2289.52	267.549
2288.16	285.824
2286.79	274.782
2285.43	269.239
2284.06	267.361
2282.7	245.343
2281.33	263.605
2279.96	263.559
2278.6	276.322
2277.23	252.489
2275.86	250.615
2274.5	270.69
2273.13	254.184
2271.76	296.191
2270.4	241.298
2269.03	265.016
2267.66	266.797
2266.29	286.847
2264.92	268.529
2263.55	261.176
2262.18	248.348
2260.82	237.349
2259.45	251.911
2258.08	257.342
2256.71	255.472
2255.34	246.305
2253.97	262.679
2252.59	268.104
2251.22	269.88
2249.85	251.601
2248.48	257.025
2247.11	264.27
2245.74	249.645
2244.37	276.93
2242.99	251.379
2241.62	256.799
2240.25	260.395
2238.87	260.349
2237.5	249.382
2236.13	262.077
2234.75	260.212
2233.38	258.346
2232	252.844
2230.63	272.805
2229.26	249.118
2227.88	250.892
2226.5	250.848
2225.13	259.89
2223.75	267.113
2222.38	265.249
2221	256.12
2219.62	248.81
2218.25	263.293
2216.87	259.615
2215.49	268.645
2214.12	248.635
2212.74	248.591
2211.36	257.618
2209.98	248.503
2208.6	255.713
2207.22	257.481
2205.85	257.436
2204.47	253.765
2203.09	242.847
2201.71	253.676
2200.33	260.877
2198.95	240.907
2197.57	264.407
2196.19	246.254
2194.8	251.641
2193.42	251.597
2192.04	255.172
2190.66	258.745
2189.28	253.272
2187.9	249.61
2186.51	256.8
2185.13	256.754
2183.75	256.709
2182.37	236.781
2180.98	236.739
2179.6	236.697
2178.21	251.108
2176.83	247.451
2175.45	243.795
2174.06	270.836
2172.68	254.541
2171.29	241.861
2169.91	259.864
2168.52	225.537
2167.13	245.341
2165.75	261.53
2164.36	257.877
2162.98	263.241
2161.59	250.575
2160.2	252.333
2158.81	263.101
2157.43	250.442
2156.04	246.795
2154.65	241.348
2153.26	237.704
2151.87	264.668
2150.49	257.421
2149.1	259.175
2147.71	250.132
2146.32	266.28
2144.93	253.641
2143.54	242.805
2142.15	266.139
2140.76	264.294
2139.37	242.676
2137.98	269.592
2136.58	258.762
2135.19	235.36
2133.8	249.689
2132.41	235.277
2131.02	251.396
2129.62	253.147
2128.23	283.618
2126.84	249.468
2125.45	251.218
2124.05	249.379
2122.66	251.129
2121.26	236.736
2119.87	236.694
2118.48	256.374
2117.08	245.573
2115.69	252.698
2114.29	256.237
2112.9	265.149
2111.5	243.608
2110.1	241.773
2108.71	247.102
2107.31	259.59
2105.91	268.494
2104.52	248.76
2103.12	268.399
2101.72	245.094
2100.33	243.262
2098.93	252.16
2097.53	273.572
2096.13	241.344
2094.73	252.026
2093.33	248.407
2091.93	248.363
2090.53	269.757
2089.14	250.061
2087.74	250.017
2086.33	262.471
2084.93	237.431
2083.53	248.098
2082.13	255.193
2080.73	242.657
2079.33	253.318
2077.93	237.22
2076.53	247.878
2075.12	256.749
2073.72	265.616
2072.32	233.487
2070.92	253.048
2069.51	256.566
2068.11	276.116
2066.71	242.226
2065.3	236.841
2063.9	240.36
2062.49	238.537
2061.09	231.375
2059.68	242.011
2058.28	254.422
2056.87	261.492
2055.47	261.446
2054.06	248.952
2052.66	245.352
2051.25	247.085
2049.84	255.928
2048.44	254.105
2047.03	261.167
2045.62	254.015
2044.21	255.746
2042.81	257.476
2041.4	232.575
2039.99	250.284
2038.58	250.239
2037.17	239.548
2035.76	248.376
2034.35	241.237
2032.94	262.475
2031.53	265.975
2030.12	237.562
2028.71	239.292
2027.3	253.427
2025.89	251.61
2024.48	260.423
2023.07	258.606
2021.66	270.956
2020.25	251.431
2018.83	249.616
2017.42	260.191
2016.01	237.139
2014.6	237.097
2013.18	260.052
2011.77	245.856
2010.36	251.117
2008.94	244
2007.53	233.35
2006.11	229.773
2004.7	268.61
2003.28	261.494
2001.87	245.549
2000.45	245.505
1999.04	229.568
1997.62	245.417
1996.2	248.904
1994.79	248.86
1993.37	232.934
1991.95	232.892
1990.54	239.906
1989.12	262.792
1987.7	241.584
1986.28	253.883
1984.87	264.414
1983.45	259.079
1982.03	246.698
1980.61	250.178
1979.19	278.317
1977.77	239.521
1976.35	260.609
1974.93	257.041
1973.51	228.831
1972.09	244.63
1970.67	255.144
1969.25	255.098
1967.83	253.293
1966.41	267.318
1964.98	232.103
1963.56	232.061
1962.14	246.081
1960.72	226.706
1959.29	249.508
1957.87	247.706
1956.45	256.444
1955.02	249.374
1953.6	265.132
1952.18	259.818
1950.75	247.485
1949.33	245.686
1947.9	261.433
1946.48	235.072
1945.05	250.816
1943.63	264.8
1942.2	255.986
1940.77	241.916
1939.35	262.905
1937.92	241.829
1936.49	252.299
1935.07	236.487
1933.64	264.468
1932.21	257.416
1930.78	234.61
1929.36	248.572
1927.93	232.775
1926.5	237.983
1925.07	234.442
1923.64	248.394
1922.21	241.353
1920.78	248.305
1919.35	262.247
1917.92	248.216
1916.49	251.667
1915.06	248.127
1913.63	246.335
1912.2	235.811
1910.77	244.5
1909.34	240.964
1907.9	240.921
1906.47	232.151
1905.04	256.541
1903.61	239.047
1902.17	245.982
1900.74	244.194
1899.31	238.918
1897.87	259.799
1896.44	259.752
1895	259.706
1893.57	243.975
1892.13	256.128
1890.7	259.566
1889.26	245.585
1887.83	236.834
1886.39	240.274
1884.96	245.453
1883.52	245.409
1882.08	240.144
1880.65	248.801
1879.21	236.579
1877.77	234.797
1876.33	266.056
1874.9	241.668
1873.46	252.054
1872.02	248.533
1870.58	255.439
1869.14	227.595
1867.7	267.506
1866.26	248.354
1864.82	246.573
1863.38	253.473
1861.94	236.07
1860.5	239.498
1859.06	242.926
1857.62	229.003
1856.18	254.98
1854.74	254.934
1853.3	239.283
1851.85	239.24
1850.41	240.93
1848.97	251.285
1847.53	244.309
1846.08	235.603
1844.64	245.953
1843.2	264.958
1841.75	238.939
1840.31	242.358
1838.86	225.007
1837.42	247.463
1835.97	233.577
1834.53	236.994
1833.08	266.354
1831.64	257.66
1830.19	259.343
1828.75	242.01
1827.3	254.064
1825.85	255.747
1824.41	253.973
1822.96	229.744
1821.51	240.065
1820.06	267.65
1818.62	238.252
1817.17	246.84
1815.72	222.634
1814.27	251.927
1812.82	239.806
1811.37	248.387
1809.92	246.618
1808.47	244.849
1807.02	255.149
1805.57	248.208
1804.12	255.057
1802.67	244.672
1801.22	244.628
1799.77	251.474
1798.32	235.93
1796.86	253.105
1795.41	261.667
1793.96	239.244
1792.51	258.131
1791.05	223.673
1789.6	230.514
1788.15	247.672
1786.69	242.468
1785.24	264.775
1783.78	245.819
1782.33	250.93
1780.87	240.575
1779.42	245.685
1777.96	235.335
1776.51	224.987
1775.05	240.401
1773.6	243.791
1772.14	259.196
1770.68	238.555
1769.23	217.921
1767.77	219.597
1766.31	245.287
1764.85	234.953
1763.4	222.907
1761.94	238.296
1760.48	233.111
1759.02	236.497
1757.56	251.875
1756.1	255.256
1754.64	244.933
1753.18	246.601
1751.72	222.585
1750.26	239.664
1748.8	249.89
1747.34	234.444
1745.88	227.557
1744.42	239.491
1742.96	247.999
1741.49	241.114
1740.03	246.2
1738.57	230.771
1737.11	240.984
1735.64	239.231
1734.18	247.73
1732.72	237.437
1731.25	228.854
1729.79	225.398
1728.32	237.308
1726.86	237.265
1725.39	223.569
1723.93	247.417
1722.46	247.372
1721	237.093
1719.53	248.988
1718.07	250.648
1716.6	243.784
1715.13	219.877
1713.67	255.624
1712.2	265.801
1710.73	241.904
1709.26	250.376
1707.8	257.142
1706.33	233.259
1704.86	248.538
1703.39	231.473
1701.92	255.254
1700.45	241.597
1698.98	256.863
1697.51	224.502
1696.04	248.268
1694.57	265.224
1693.1	237.979
1691.63	243.034
1690.16	219.201
1688.69	253.14
1687.21	251.395
1685.74	237.763
1684.27	258.096
1682.8	261.444
1681.33	239.331
1679.85	244.379
1678.38	256.212
1676.9	239.201
1675.43	237.461
1673.96	250.985
1672.48	233.984
1671.01	255.98
1669.53	233.899
1668.06	249.108
1666.58	233.814
1665.11	228.69
1663.63	243.892
1662.15	255.701
1660.68	228.566
1659.2	257.301
1657.72	242.022
1656.25	236.902
1654.77	243.626
1653.29	236.816
1651.81	253.685
1650.33	262.094
1648.85	251.902
1647.38	251.857
1645.9	238.291
1644.42	261.903
1642.94	246.651
1641.46	260.119
1639.98	263.449
1638.5	280.286
1637.01	263.354
1635.53	256.554
1634.05	249.758
1632.57	261.523
1631.09	276.658
1629.61	276.608
1628.12	268.126
1626.64	271.449
1625.16	279.828
1623.67	281.463
1622.19	289.837
1620.71	274.621
1619.22	281.309
1617.74	284.626
1616.25	304.781
1614.77	297.991
1613.28	313.087
1611.8	306.298
1610.31	316.338
1608.83	316.28
1607.34	363.32
1605.85	364.935
1604.37	373.276
1602.88	427.004
1601.39	480.712
1599.9	606.663
1598.42	646.877
1596.93	776.111
1595.44	861.629
1593.95	979.022
1592.46	1145.06
1590.97	1129.75
1589.48	1092.62
1587.99	1052.14
1586.5	936.187
1585.01	805.175
1583.52	731.234
1582.03	655.643
1580.54	566.668
1579.05	506.22
1577.56	474.285
1576.07	427.282
1574.57	415.477
1573.08	371.851
1571.59	355.036
1570.09	358.32
1568.6	301.336
1567.11	314.671
1565.61	302.899
1564.12	302.844
1562.63	311.153
1561.13	296.044
1559.64	274.25
1558.14	287.576
1556.64	292.538
1555.15	290.814
1553.65	253.998
1552.16	285.695
1550.66	258.916
1549.16	285.591
1547.67	285.539
1546.17	255.435
1544.67	253.72
1543.17	258.68
1541.67	273.65
1540.18	270.264
1538.68	276.886
1537.18	270.165
1535.68	260.111
1534.18	261.731
1532.68	270.017
1531.18	269.968
1529.68	289.912
1528.18	251.545
1526.68	274.816
1525.18	268.105
1523.67	263.061
1522.17	276.33
1520.67	249.651
1519.17	266.245
1517.67	251.223
1516.16	244.523
1514.66	254.457
1513.16	256.074
1511.65	259.352
1510.15	247.669
1508.64	242.638
1507.14	249.24
1505.63	250.856
1504.13	267.42
1502.62	235.818
1501.12	245.737
1499.61	262.293
1498.11	247.307
1496.6	250.581
1495.09	242.239
1493.59	245.512
1492.08	242.15
1490.57	266.98
1489.06	243.72
1487.55	263.567
1486.05	248.602
1484.54	253.528
1483.03	256.795
1481.52	261.717
1480.01	248.42
1478.5	256.654
1476.99	258.263
1475.48	256.56
1473.97	268.097
1472.46	271.358
1470.95	253.11
1469.43	262.988
1467.92	276.17
1466.41	229.824
1464.9	256.231
1463.39	254.531
1461.87	274.315
1460.36	251.134
1458.85	244.48
1457.33	267.558
1455.82	246.042
1454.3	252.601
1452.79	264.109
1451.28	255.809
1449.76	270.612
1448.25	254.065
1446.73	249.07
1445.21	239.129
1443.7	265.467
1442.18	243.987
1440.66	267.018
1439.15	255.434
1437.63	260.33
1436.11	268.519
1434.59	240.469
1433.08	260.186
1431.56	258.492
1430.04	263.383
1428.52	250.168
1427	251.768
1425.48	256.657
1423.96	261.545
1422.44	253.274
1420.92	258.16
1419.4	261.401
1417.88	264.64
1416.36	262.948
1414.84	274.402
1413.31	271.066
1411.79	267.731
1410.27	269.324
1408.75	264.349
1407.23	269.225
1405.7	267.534
1404.18	278.972
1402.65	267.436
1401.13	265.746
1399.61	262.417
1398.08	270.568
1396.56	249.205
1395.03	258.994
1393.51	276.974
1391.98	288.393
1390.45	278.511
1388.93	260.441
1387.4	245.654
1385.88	273.445
1384.35	247.201
1382.82	263.523
1381.29	268.384
1379.77	261.79
1378.24	268.286
1376.71	274.779
1375.18	245.293
1373.65	263.233
1372.12	255.011
1370.59	269.673
1369.06	256.551
1367.53	264.673
1366	266.257
1364.47	279.274
1362.94	272.691
1361.41	271.008
1359.88	257.9
1358.34	259.484
1356.81	261.068
1355.28	272.44
1353.75	272.39
1352.21	254.401
1350.68	300.007
1349.15	278.76
1347.61	272.189
1346.08	255.843
1344.54	263.942
1343.01	250.862
1341.48	275.245
1339.94	268.681
1338.4	239.326
1336.87	270.21
1335.33	255.513
1333.8	261.974
1332.26	255.419
1330.72	243.985
1329.18	253.698
1327.65	248.773
1326.11	263.359
1324.57	258.434
1323.03	260.011
1321.49	261.588
1319.96	258.291
1318.42	238.753
1316.88	243.581
1315.34	258.148
1313.8	280.826
1312.26	251.561
1310.72	241.778
1309.17	248.223
1307.63	249.799
1306.09	257.862
1304.55	256.193
1303.01	249.661
1301.47	241.51
1299.92	269.015
1298.38	260.864
1296.84	252.716
1295.29	276.965
1293.75	259.1
1292.21	257.433
1290.66	273.574
1289.12	254.101
1287.57	265.382
1286.03	268.568
1284.48	262.048
1282.93	273.321
1281.39	250.633
1279.84	269.986
1278.3	260.238
1276.75	276.351
1275.2	277.916
1273.65	252.016
1272.11	274.582
1270.56	261.612
1269.01	266.408
1267.46	264.744
1265.91	264.695
1264.36	261.419
1262.81	272.664
1261.26	254.87
1259.71	267.725
1258.16	287.025
1256.61	280.523
1255.06	267.576
1253.51	272.362
1251.96	264.255
1250.41	275.483
1248.85	256.103
1247.3	244.783
1245.75	268.889
1244.2	254.351
1242.64	249.475
1241.09	238.165
1239.54	247.774
1237.98	260.597
1236.43	257.332
1234.87	270.149
1233.32	250.806
1231.76	273.263
1230.21	242.677
1228.65	242.632
1227.09	245.8
1225.54	229.692
1223.98	250.527
1222.42	244.058
1220.87	240.802
1219.31	247.178
1217.75	263.179
1216.19	240.668
1214.64	227.79
1213.08	243.786
1211.52	234.12
1209.96	235.68
1208.4	251.666
1206.84	233.99
1205.28	261.186
1203.72	238.709
1202.16	225.85
1200.6	251.432
1199.04	251.385
1197.47	254.541
1195.91	240.088
1194.35	249.645
1192.79	257.599
1191.22	249.552
1189.66	238.31
1188.1	243.063
1186.53	243.018
1184.97	255.761
1183.41	239.732
1181.84	244.481
1180.28	260.411
1178.71	230.014
1177.15	263.509
1175.58	250.686
1174.01	229.886
1172.45	242.612
1170.88	253.738
1169.31	248.904
1167.75	255.239
1166.18	258.381
1164.61	234.413
1163.04	263.068
1161.48	250.267
1159.91	235.876
1158.34	258.141
1156.77	235.789
1155.2	242.116
1153.63	246.849
1152.06	238.842
1150.49	248.349
1148.92	240.344
1147.35	235.525
1145.78	229.117
1144.2	259.3
1142.63	251.299
1141.06	243.301
1139.49	248.026
1137.92	251.159
1136.34	233.629
1134.77	249.476
1133.2	238.309
1131.62	225.557
1130.05	254.101
1128.47	268.344
1126.9	252.419
1125.32	238.087
1123.75	245.977
1122.17	244.345
1120.6	261.749
1119.02	239.495
1117.44	237.865
1115.87	239.406
1114.29	250.458
1112.71	234.562
1111.13	225.011
1109.56	256.655
1107.98	237.599
1106.4	242.306
1104.82	235.927
1103.24	254.88
1101.66	234.256
1100.08	245.29
1098.5	235.751
1096.92	248.362
1095.34	235.663
1093.76	254.595
1092.18	233.994
1090.6	256.081
1089.02	248.131
1087.43	246.504
1085.85	243.298
1084.27	252.73
1082.69	259
1081.1	230.53
1079.52	254.168
1077.93	247.807
1076.35	261.963
1074.77	238.247
1073.18	233.47
1071.6	242.89
1070.01	249.152
1068.43	244.376
1066.84	263.246
1065.25	264.773
1063.67	244.239
1062.08	239.467
1060.49	252.023
1058.9	248.826
1057.32	259.802
1055.73	250.308
1054.14	259.705
1052.55	251.788
1050.96	272.195
