# Supplementary material for: In-situ observation of silk nanofibril assembly via graphene plasmonic infrared sensor
Source: Nat Commun. 2024 May 31;15:4643. doi: 10.1038/s41467-024-49076-5 (PMC11143229; doi:10.1038/s41467-024-49076-5)
Supplement: Supplementary file 4 — Source Data [file 41467_2024_49076_MOESM4_ESM.zip › source data/SNF_SourceData_FigS4a_b.xlsx]

## Sheet: Sheet1
Source data of Figure S4a			Source data of Figure S4b
X (μm)	Height		X (μm)	Height
0	0.91324		0	3.81893
0.00781	1.02914		0.00781	4.51011
0.01563	1.02443		0.01563	3.96288
0.02344	1.08004		0.02344	3.2747
0.03125	0.59293		0.03125	2.7174
0.03906	-0.48212		0.03906	1.81778
0.04688	-0.47175		0.04688	0.94837
0.05469	-0.79303		0.05469	0.07896
0.0625	-0.22487		0.0625	-0.61929
0.07031	0.31313		0.07031	-1.13632
0.07813	-0.68653		0.07813	-1.6634
0.08594	-0.67616		0.08594	-1.72735
0.09375	-0.68086		0.09375	-1.86177
0.10156	-0.64034		0.10156	-2.1875
0.10938	-0.52444		0.10938	-2.36219
0.11719	0.43567		0.11719	-0.9763
0.125	0.8983		0.125	3.16832
0.13281	0.57702		0.13281	3.84943
0.14063	0.97935		0.14063	2.17455
0.14844	1.08018		0.14844	5.43315
0.15625	1.01517		0.15625	4.38251
0.16406	-0.07494		0.16406	-0.34307
0.17188	-0.60728		0.17188	-2.62206
0.17969	-0.56676		0.17969	-2.38395
0.1875	-0.70714		0.1875	-1.91427
0.19531	-0.59124		0.19531	-2.36082
0.20313	-0.70146		0.20313	-2.62613
0.21094	-0.75139		0.21094	-2.6498
0.21875	-0.51489		0.21875	-2.99566
0.22656	-0.50452		0.22656	-3.16029
0.23438	-0.6449		0.23438	-2.89198
0.24219	-0.10689		0.24219	-2.51292
0.25	1.00398		0.25	-1.69085
0.25781	0.86359		0.25781	0.4099
0.26563	0.75336		0.26563	1.6649
0.27344	1.18584		0.27344	2.95011
0.28125	1.36204		0.28125	3.9232
0.28906	0.37745		0.28906	2.85242
0.29688	-0.66744		0.29688	0.23112
0.30469	-0.83797		0.30469	-0.81952
0.3125	-0.78237		0.3125	-0.2391
0.32031	-0.72677		0.32031	-0.64536
0.32813	-0.85208		0.32813	-1.33355
0.33594	-0.57035		0.33594	-2.26337
0.34375	-0.59012		0.34375	-2.08568
0.35156	-0.59483		0.35156	-2.14963
0.35938	-0.2528		0.35938	-2.40487
0.36719	-0.40825		0.36719	-2.52922
0.375	0.47648		0.375	-2.21057
0.38281	0.89389		0.38281	1.8837
0.39063	0.49723		0.39063	6.5418
0.39844	0.58298		0.39844	6.60875
0.40625	0.59335		0.40625	3.69547
0.41406	0.46805		0.41406	1.76887
0.42188	-0.48639		0.42188	-0.30873
0.42969	-0.65692		0.42969	-1.0976
0.4375	-0.6767		0.4375	-2.23886
0.44531	-0.80201		0.44531	-2.29273
0.45313	-0.53535		0.45313	-2.37683
0.46094	-0.85663		0.46094	-1.98769
0.46875	-0.72566		0.46875	-2.26307
0.47656	-0.36855		0.47656	-2.79016
0.48438	-0.31296		0.48438	-2.6326
0.49219	-0.19706		0.49219	-2.62607
0.5	0.73291		0.5	-2.11612
0.50781	1.85884		0.50781	0.61893
0.51563	2.27625		0.51563	3.87753
0.52344	1.35196		0.52344	5.3037
0.53125	0.75932		0.53125	6.19624
0.53906	0.76969		0.53906	2.699
0.54688	0.17706		0.54688	1.35637
0.55469	-0.4608		0.55469	1.19174
0.5625	-0.63133		0.5625	-0.21129
0.57031	-0.80186		0.57031	-1.90631
0.57813	-0.82164		0.57813	-2.52401
0.58594	-0.90172		0.58594	-2.27584
0.59375	-0.81597		0.59375	-2.56129
0.60156	-0.8056		0.60156	-2.93735
0.60938	-0.6294		0.60938	-2.66904
0.61719	-0.73962		0.61719	-3.13572
0.625	-0.23177		0.625	-3.12919
0.63281	1.06		0.63281	-3.02197
0.64063	1.67338		0.64063	-1.2132
0.64844	1.4124		0.64844	1.95478
0.65625	1.31725		0.65625	5.40468
0.66406	0.96581		0.66406	6.81071
0.67188	0.76513		0.67188	7.96503
0.67969	-0.37021		0.67969	5.25312
0.6875	-0.76687		0.6875	-1.13375
0.69531	-0.69619		0.69531	-2.63746
0.70313	-0.70089		0.70313	-2.65106
0.71094	-0.7659		0.71094	-1.94981
0.71875	-0.80075		0.71875	-1.64123
0.72656	-0.7753		0.72656	-2.22873
0.73438	-0.73478		0.73438	-2.35309
0.74219	-0.52843		0.74219	-2.59827
0.75	-0.68388		0.75	-2.16886
0.75781	-0.28155		0.75781	-1.62871
0.76563	1.04036		0.76563	0.01896
0.77344	1.36732		0.77344	3.46886
0.78125	1.25709		0.78125	5.81125
0.78906	0.99611		0.78906	4.18671
0.79688	1.09693		0.79688	2.31046
0.80469	0.53445		0.80469	2.14584
0.8125	-0.6009		0.8125	0.95424
0.82031	-0.81665		0.82031	0.03448
0.82813	-0.44447		0.82813	-0.26103
0.83594	-0.58485		0.83594	-1.6842
0.84375	-0.63478		0.84375	-2.47307
0.85156	-0.69979		0.85156	-2.32559
0.85938	-0.67434		0.85938	-2.70165
0.86719	-0.54336		0.86719	-2.97703
0.875	-0.32193		0.875	-2.94029
0.88281	-0.49247		0.88281	-2.74246
0.89063	0.69377		0.89063	-2.65538
0.89844	1.27701		0.89844	0.10987
0.90625	0.9708		0.90625	4.98948
0.91406	0.52892		0.91406	6.10353
0.92188	0.70512		0.92188	5.13343
0.92969	1.57478		0.92969	6.12666
0.9375	1.02737		0.9375	2.90126
0.94531	-0.48486		0.94531	-1.68337
0.95313	-0.62524		0.95313	-1.93861
0.96094	-0.56964		0.96094	-1.96229
0.96875	-0.84569		0.96875	-2.39875
0.97656	-0.62427		0.97656	-1.96936
0.98438	-0.9757		0.98438	-1.53995
0.99219	-0.63367		0.99219	-1.11055
1	-0.53284		1	-1.06375
1.00781	-0.64307		1.00781	-1.35926
1.01563	-0.30105		1.01563	-0.92986
1.02344	0.74952		1.02344	-0.97367
1.03125	0.45839		1.03125	1.79159
1.03906	0.55921		1.03906	4.45616
1.04688	1.29319		1.04688	3.86866
1.05469	1.21312		1.05469	3.04959
1.0625	1.01244		1.0625	-0.21609
1.07031	-0.40934		1.07031	-2.60582
1.07813	-0.88137		1.07813	-2.47847
1.08594	-0.61472		1.08594	-2.33098
1.09375	-0.74002		1.09375	-2.75739
1.10156	-0.8804		1.10156	-2.01587
1.10938	-0.97556		1.10938	-1.68714
1.11719	-0.72398		1.11719	-2.45588
1.125	-0.45733		1.125	-2.67084
1.13281	-0.46203		1.13281	-2.96636
1.14063	-0.57226		1.14063	-2.6175
1.14844	0.01097		1.14844	-2.3492
1.15625	1.39319		1.15625	0.4362
1.16406	1.16236		1.16406	4.27876
1.17188	0.1627		1.17188	6.01705
1.17969	-0.05306		1.17969	5.96317
1.1875	0.7563		1.1875	3.89562
1.19531	-0.21322		1.19531	-0.20572
1.20313	-0.8963		1.20313	-2.83709
1.21094	-0.85578		1.21094	-3.02186
1.21875	-0.57405		1.21875	-2.82403
1.22656	-0.74458		1.22656	-2.39463
1.23438	-0.68898		1.23438	-2.90158
1.24219	-0.79921		1.24219	-2.52252
1.25	-0.71346		1.25	-1.85148
1.25781	-0.64279		1.25781	-2.20741
1.26563	-0.69272		1.26563	-1.5867
1.27344	-0.13964		1.27344	2.0545
1.28125	1.25766		1.28125	1.80932
1.28906	1.23788		1.28906	1.4836
1.29688	0.99197		1.29688	1.09746
1.30469	0.82144		1.30469	4.70846
1.3125	1.3896		1.3125	5.42985
1.32031	0.70652		1.32031	1.18754
1.32813	-0.74541		1.32813	-2.64196
1.33594	-0.75011		1.33594	-1.246
1.34375	-0.73974		1.34375	0.2003
1.35156	-0.97057		1.35156	-0.1959
1.35938	-0.35719		1.35938	-0.69278
			1.36719	-1.91459
			1.375	-1.81744
			1.38281	-0.54229
			1.39063	0.32005
			1.39844	1.40389
			1.40625	3.64559
			1.41406	5.04155
			1.42188	3.55798
			1.42969	3.09129
			1.4375	2.21182
			1.44531	-0.10744
			1.45313	-1.53061
			1.46094	-1.12134
			1.46875	-1.53768
			1.47656	-2.0547
			1.48438	-2.26967
			1.49219	-1.78993
			1.5	-1.45114
			1.50781	-1.3842
			1.51563	-1.33739
			1.52344	-0.98854
			1.53125	2.5117
			1.53906	4.5017
			1.54688	1.99115
			1.55469	0.53777
			1.5625	1.65182
			1.57031	2.93703
			1.57813	0.03381
			1.58594	-2.59755
			1.59375	-2.93334
			1.60156	-2.51401
			1.60938	-2.31618
			1.61719	-2.44053
			1.625	-2.37359
			1.63281	-1.99453
			1.64063	-1.86718
			1.64844	-1.73983
			1.65625	-1.16947
			1.66406	2.43146
			1.67188	5.02555
			1.67969	6.14967
			1.6875	4.46472
			1.69531	1.52123
			1.70313	0.47059
			1.71094	-1.49627
			1.71875	-2.18445
			1.72656	-2.71154
			1.73438	-2.95672
			1.74219	-2.65821
			1.75	-2.17846
			1.75781	-1.37653
			1.76563	-1.05788
			1.77344	-1.17216
			1.78125	-1.3368
			1.78906	-0.41405
			1.79688	1.64643
			1.80469	3.13301
			1.8125	2.99858
			1.82031	2.17951
			1.82813	2.07529
