# Supplementary material for: In-situ observation of silk nanofibril assembly via graphene plasmonic infrared sensor
Source: Nat Commun. 2024 May 31;15:4643. doi: 10.1038/s41467-024-49076-5 (PMC11143229; doi:10.1038/s41467-024-49076-5)
Supplement: Supplementary file 4 — Source Data [file 41467_2024_49076_MOESM4_ESM.zip › source data/SNF_SourceData_FigS5.xlsx]

## Sheet: Sheet1
Source data of Figure S5a			Source data of Figure S5b			Source data of Figure S5c			Source data of Figure S5d			Source data of Figure S5e			Source data of Figure S5f			Source data of Figure S5g			Source data of Figure S5h			Source data of Figure S5i
VSD (V)	ISD (A)		VG (V)	ISD (A)		VSD (V)	ISD (A)		VG (V)	ISD (A)		VSD (V)	ISD (A)		VG (V)	ISD (A)		VSD (V)	ISD (A)		VG (V)	ISD (A)		Wavenumber (cm-1)	DVG=59V	Wavenumber (cm-1)	DVG=84V	Wavenumber (cm-1)	DVG=89V	Wavenumber (cm-1)	DVG=119V
-0.1	-5.21162e-05		-160	5.39138e-05		-0.1	-7.03551e-05		160	1.65218e-05		-0.1	-7.46116e-05		100	1.27483e-05		-0.1	-2.98284e-06		-60	3.06452e-06		674.992	-0.000584522	674.992	-0.000143182	674.992	-9.03803e-05	674.992	0.000646197
-0.099	-5.15954e-05		-159	5.51144e-05		-0.099	-6.9654e-05		159	1.63417e-05		-0.099	-7.38741e-05		99	1.24797e-05		-0.099	-2.9542e-06		-59	3.08316e-06		678.849	-0.000625518	678.849	-0.000230883	678.849	-7.38164e-05	678.849	0.000597486
-0.098	-5.10734e-05		-158	5.62558e-05		-0.098	-6.89525e-05		158	1.61723e-05		-0.098	-7.31307e-05		98	1.21975e-05		-0.098	-2.91867e-06		-58	3.09349e-06		682.706	-0.000667502	682.706	-0.000269031	682.706	3.61162e-06	682.706	0.000505688
-0.097	-5.05541e-05		-157	5.73405e-05		-0.097	-6.82477e-05		157	1.60165e-05		-0.097	-7.23986e-05		97	1.19076e-05		-0.097	-2.88822e-06		-57	3.10442e-06		686.563	-0.000531476	686.563	-0.000175774	686.563	2.85293e-05	686.563	0.000431354
-0.096	-5.00326e-05		-156	5.83991e-05		-0.096	-6.75445e-05		156	1.58701e-05		-0.096	-7.16565e-05		96	1.16427e-05		-0.096	-2.85482e-06		-56	3.10878e-06		690.42	-0.00043854	690.42	-0.000115589	690.42	-1.83227e-05	690.42	0.000397326
-0.095	-4.95107e-05		-155	5.94237e-05		-0.095	-6.68407e-05		155	1.57305e-05		-0.095	-7.09091e-05		95	1.14081e-05		-0.095	-2.8318e-06		-55	3.11455e-06		694.277	-0.000400439	694.277	-0.000119465	694.277	-0.000169514	694.277	0.000389035
-0.094	-4.89899e-05		-154	6.04146e-05		-0.094	-6.61368e-05		154	1.55976e-05		-0.094	-7.01701e-05		94	1.12077e-05		-0.094	-2.79935e-06		-54	3.11683e-06		698.134	-0.000427153	698.134	-0.000105453	698.134	-0.000239592	698.134	0.000475568
-0.093	-4.84681e-05		-153	6.13746e-05		-0.093	-6.54349e-05		153	1.54692e-05		-0.093	-6.94368e-05		93	1.10471e-05		-0.093	-2.7737e-06		-53	3.11369e-06		701.991	-0.000462967	701.991	-0.000183491	701.991	-0.000180808	701.991	0.000559928
-0.092	-4.79454e-05		-152	6.23204e-05		-0.092	-6.47306e-05		152	1.53448e-05		-0.092	-6.86972e-05		92	1.0929e-05		-0.092	-2.74444e-06		-52	3.11768e-06		705.849	-0.000474386	705.849	-0.000247176	705.849	-0.000156795	705.849	0.000525426
-0.091	-4.74253e-05		-151	6.32397e-05		-0.091	-6.40314e-05		151	1.52229e-05		-0.091	-6.79689e-05		91	1.08533e-05		-0.091	-2.71152e-06		-51	3.11757e-06		709.706	-0.000511686	709.706	-0.000213364	709.706	-0.000183458	709.706	0.000448635
-0.09	-4.6904e-05		-150	6.41315e-05		-0.09	-6.33264e-05		150	1.5105e-05		-0.09	-6.72375e-05		90	1.08169e-05		-0.09	-2.68513e-06		-50	3.11356e-06		713.563	-0.00048405	713.563	-0.000156895	713.563	-0.000259627	713.563	0.00041905
-0.089	-4.63829e-05		-149	6.5005e-05		-0.089	-6.26233e-05		149	1.49897e-05		-0.089	-6.64934e-05		89	1.08253e-05		-0.089	-2.65596e-06		-49	3.11327e-06		717.42	-0.000435759	717.42	-0.000109991	717.42	-0.000172263	717.42	0.000402367
-0.088	-4.58606e-05		-148	6.58576e-05		-0.088	-6.19173e-05		148	1.48788e-05		-0.088	-6.57458e-05		88	1.08829e-05		-0.088	-2.62805e-06		-48	3.11628e-06		721.277	-0.000384284	721.277	-0.000172064	721.277	-9.67075e-05	721.277	0.000436329
-0.087	-4.53411e-05		-147	6.66962e-05		-0.087	-6.12159e-05		147	1.47619e-05		-0.087	-6.50103e-05		87	1.09909e-05		-0.087	-2.59444e-06		-47	3.11466e-06		725.134	-0.000297707	725.134	-0.000158749	725.134	-0.000131522	725.134	0.00048469
-0.086	-4.48187e-05		-146	6.75128e-05		-0.086	-6.05137e-05		146	1.46516e-05		-0.086	-6.42636e-05		86	1.11627e-05		-0.086	-2.56199e-06		-46	3.11329e-06		728.991	-0.000236844	728.991	-8.87902e-05	728.991	-9.94901e-05	728.991	0.000532857
-0.085	-4.42983e-05		-145	6.83153e-05		-0.085	-5.98125e-05		145	1.45423e-05		-0.085	-6.35179e-05		85	1.13818e-05		-0.085	-2.53547e-06		-45	3.11182e-06		732.848	-0.000217636	732.848	-0.0001086	732.848	-6.94103e-05	732.848	0.000495802
-0.084	-4.37764e-05		-144	6.90971e-05		-0.084	-5.91091e-05		144	1.44347e-05		-0.084	-6.27678e-05		84	1.16594e-05		-0.084	-2.50157e-06		-44	3.11033e-06		736.705	-0.000242474	736.705	-0.000111151	736.705	-9.38917e-05	736.705	0.000407209
-0.083	-4.32545e-05		-143	6.98663e-05		-0.083	-5.84066e-05		143	1.433e-05		-0.083	-6.20152e-05		83	1.19781e-05		-0.083	-2.47141e-06		-43	3.11369e-06		740.562	-0.000291647	740.562	-8.19327e-05	740.562	-0.000198593	740.562	0.000392584
-0.082	-4.27349e-05		-142	7.06196e-05		-0.082	-5.7705e-05		142	1.42267e-05		-0.082	-6.12709e-05		82	1.236e-05		-0.082	-2.43508e-06		-42	3.10866e-06		744.42	-0.000429536	744.42	-0.000179284	744.42	-0.000262442	744.42	0.000406845
-0.081	-4.22152e-05		-141	7.13613e-05		-0.081	-5.7001e-05		141	1.41243e-05		-0.081	-6.05284e-05		81	1.28033e-05		-0.081	-2.4052e-06		-41	3.10911e-06		748.277	-0.000563178	748.277	-0.000257905	748.277	-0.000257839	748.277	0.000426512
-0.08	-4.16927e-05		-140	7.2086e-05		-0.08	-5.62958e-05		140	1.40224e-05		-0.08	-5.97843e-05		80	1.32812e-05		-0.08	-2.37488e-06		-40	3.10731e-06		752.134	-0.000598551	752.134	-0.000251117	752.134	-0.000179284	752.134	0.00043759
-0.079	-4.11726e-05		-139	7.27924e-05		-0.079	-5.55944e-05		139	1.3922e-05		-0.079	-5.90446e-05		79	1.38819e-05		-0.079	-2.33921e-06		-39	3.11018e-06		755.991	-0.000535249	755.991	-0.000238135	755.991	-6.13599e-05	755.991	0.000463594
-0.078	-4.065e-05		-138	7.34931e-05		-0.078	-5.48903e-05		138	1.38237e-05		-0.078	-5.82995e-05		78	1.44799e-05		-0.078	-2.31645e-06		-38	3.11115e-06		759.848	-0.000410204	759.848	-0.000266482	759.848	-9.72044e-05	759.848	0.000443659
-0.077	-4.01292e-05		-137	7.41846e-05		-0.077	-5.41904e-05		137	1.37272e-05		-0.077	-5.75531e-05		77	1.50609e-05		-0.077	-2.28826e-06		-37	3.11275e-06		763.705	-0.000294793	763.705	-0.000252474	763.705	-0.00011973	763.705	0.000417292
-0.076	-3.96108e-05		-136	7.48584e-05		-0.076	-5.34885e-05		136	1.36322e-05		-0.076	-5.6808e-05		76	1.56801e-05		-0.076	-2.25483e-06		-36	3.11414e-06		767.562	-0.000305753	767.562	-0.000254163	767.562	-0.000149144	767.562	0.000410062
-0.075	-3.9089e-05		-135	7.55216e-05		-0.075	-5.27839e-05		135	1.35385e-05		-0.075	-5.60673e-05		75	1.63028e-05		-0.075	-2.21944e-06		-35	3.11457e-06		771.419	-0.0003723	771.419	-0.000312375	771.419	-0.000271548	771.419	0.000316015
-0.074	-3.85683e-05		-134	7.61736e-05		-0.074	-5.20801e-05		134	1.34466e-05		-0.074	-5.53261e-05		74	1.69422e-05		-0.074	-2.19181e-06		-34	3.11248e-06		775.276	-0.000495237	775.276	-0.000348132	775.276	-0.000227306	775.276	0.000291611
-0.073	-3.8046e-05		-133	7.68166e-05		-0.073	-5.13752e-05		133	1.33567e-05		-0.073	-5.45789e-05		73	1.76365e-05		-0.073	-2.16712e-06		-33	3.11184e-06		779.133	-0.000557785	779.133	-0.000402127	779.133	-7.96801e-05	779.133	0.000276227
-0.072	-3.75268e-05		-132	7.74406e-05		-0.072	-5.06734e-05		132	1.32685e-05		-0.072	-5.38335e-05		72	1.83914e-05		-0.072	-2.13425e-06		-32	3.10806e-06		782.99	-0.000608345	782.99	-0.000451415	782.99	-9.57137e-05	782.99	0.000256931
-0.071	-3.70062e-05		-131	7.80592e-05		-0.071	-4.99721e-05		131	1.31832e-05		-0.071	-5.3094e-05		71	1.91334e-05		-0.071	-2.10481e-06		-31	3.10467e-06		786.848	-0.00065493	786.848	-0.000419771	786.848	-0.000194354	786.848	0.000339757
-0.07	-3.6484e-05		-130	7.86649e-05		-0.07	-4.9266e-05		130	1.30994e-05		-0.07	-5.23623e-05		70	1.98418e-05		-0.07	-2.07206e-06		-30	3.10694e-06		790.705	-0.000471506	790.705	-0.000439367	790.705	-0.000233896	790.705	0.000410957
-0.069	-3.59646e-05		-129	7.9257e-05		-0.069	-4.85657e-05		129	1.30189e-05		-0.069	-5.16207e-05		69	2.05919e-05		-0.069	-2.04503e-06		-29	3.10936e-06		794.562	-0.000322374	794.562	-0.000422452	794.562	-0.000197931	794.562	0.000340685
-0.068	-3.54434e-05		-128	7.98383e-05		-0.068	-4.7862e-05		128	1.29402e-05		-0.068	-5.08743e-05		68	2.13624e-05		-0.068	-2.01316e-06		-28	3.10292e-06		798.419	-0.000396235	798.419	-0.000315024	798.419	-0.000134537	798.419	0.000274702
-0.067	-3.49213e-05		-127	8.04287e-05		-0.067	-4.71591e-05		127	1.28648e-05		-0.067	-5.01367e-05		67	2.21194e-05		-0.067	-1.98357e-06		-27	3.10502e-06		802.276	-0.000394017	802.276	-0.000248434	802.276	-5.28456e-05	802.276	0.000309615
-0.066	-3.44007e-05		-126	8.09907e-05		-0.066	-4.64549e-05		126	1.27914e-05		-0.066	-4.93905e-05		66	2.34545e-05		-0.066	-1.95243e-06		-26	3.09869e-06		806.133	-0.000303369	806.133	-0.000312275	806.133	4.98365e-05	806.133	0.000405584
-0.065	-3.38799e-05		-125	8.15462e-05		-0.065	-4.57529e-05		125	1.27219e-05		-0.065	-4.86466e-05		65	2.41045e-05		-0.065	-1.92751e-06		-25	3.09651e-06		809.99	-0.000349722	809.99	-0.000359157	809.99	1.65673e-05	809.99	0.000434174
-0.064	-3.33611e-05		-124	8.2083e-05		-0.064	-4.50506e-05		124	1.26546e-05		-0.064	-4.79038e-05		64	2.47274e-05		-0.064	-1.89907e-06		-24	3.09387e-06		813.847	-0.000354191	813.847	-0.000230055	813.847	1.61366e-05	813.847	0.000397923
-0.063	-3.28389e-05		-123	8.26178e-05		-0.063	-4.43456e-05		123	1.25904e-05		-0.063	-4.71557e-05		63	2.53566e-05		-0.063	-1.8634e-06		-23	3.09751e-06		817.704	-0.000341345	817.704	-0.000123407	817.704	7.60824e-05	817.704	0.000393877
-0.062	-3.23189e-05		-122	8.3129e-05		-0.062	-4.36453e-05		122	1.25302e-05		-0.062	-4.64084e-05		62	2.60115e-05		-0.062	-1.83541e-06		-22	3.09941e-06		821.562	-0.000360713	821.562	-0.000161432	821.562	6.77644e-05	821.562	0.00037325
-0.061	-3.17949e-05		-121	8.3634e-05		-0.061	-4.29399e-05		121	1.24743e-05		-0.061	-4.566e-05		61	2.67916e-05		-0.061	-1.80516e-06		-21	3.10055e-06		825.419	-0.000388687	825.419	-0.000229823	825.419	-0.00010807	825.419	0.000398686
-0.06	-3.12748e-05		-120	8.40705e-05		-0.06	-4.22387e-05		120	1.24212e-05		-0.06	-4.49131e-05		60	2.76118e-05		-0.06	-1.77259e-06		-20	3.09863e-06		829.276	-0.000379484	829.276	-0.000257375	829.276	-0.000245321	829.276	0.00048124
-0.059	-3.07552e-05		-119	8.38641e-05		-0.059	-4.15365e-05		119	1.23732e-05		-0.059	-4.41626e-05		59	2.84192e-05		-0.059	-1.74169e-06		-19	3.09657e-06		833.133	-0.000351807	833.133	-0.000248799	833.133	-0.000159081	833.133	0.000497892
-0.058	-3.02335e-05		-118	8.35455e-05		-0.058	-4.083e-05		118	1.23288e-05		-0.058	-4.34191e-05		58	2.92174e-05		-0.058	-1.71097e-06		-18	3.09644e-06		836.99	-0.000392097	836.99	-0.000319328	836.99	-1.23257e-05	836.99	0.000512754
-0.057	-2.97144e-05		-117	8.32456e-05		-0.057	-4.01305e-05		117	1.22895e-05		-0.057	-4.26812e-05		57	3.00111e-05		-0.057	-1.68316e-06		-17	3.09511e-06		840.847	-0.000452342	840.847	-0.000352569	840.847	1.97483e-05	840.847	0.000460542
-0.056	-2.91925e-05		-116	8.296e-05		-0.056	-3.94256e-05		116	1.22545e-05		-0.056	-4.1934e-05		56	3.07732e-05		-0.056	-1.65223e-06		-16	3.09327e-06		844.704	-0.000522077	844.704	-0.000352271	844.704	3.77744e-05	844.704	0.000359753
-0.055	-2.86713e-05		-115	8.26924e-05		-0.055	-3.87256e-05		115	1.22236e-05		-0.055	-4.11858e-05		55	3.15452e-05		-0.055	-1.62519e-06		-15	3.08695e-06		848.561	-0.000469852	848.561	-0.000431059	848.561	1.61697e-05	848.561	0.000235614
-0.054	-2.81515e-05		-114	8.24213e-05		-0.054	-3.80242e-05		114	1.21975e-05		-0.054	-4.04381e-05		54	3.23578e-05		-0.054	-1.59825e-06		-14	3.08878e-06		852.418	-0.000394845	852.418	-0.000433376	852.418	-5.04271e-05	852.418	0.000212043
-0.053	-2.76282e-05		-113	8.2165e-05		-0.053	-3.73174e-05		113	1.21769e-05		-0.053	-3.96882e-05		53	3.31335e-05		-0.053	-1.56756e-06		-13	3.08817e-06		856.275	-0.000408615	856.275	-0.00040173	856.275	5.48072e-05	856.275	0.000325631
-0.052	-2.71078e-05		-112	8.19121e-05		-0.052	-3.66175e-05		112	1.21619e-05		-0.052	-3.89455e-05		52	3.38518e-05		-0.052	-1.53767e-06		-12	3.08494e-06		860.132	-0.000445126	860.132	-0.000463629	860.132	8.22465e-05	860.132	0.000348146
-0.051	-2.6585e-05		-111	8.16659e-05		-0.051	-3.59121e-05		111	1.21524e-05		-0.051	-3.82022e-05		51	3.46389e-05		-0.051	-1.50671e-06		-11	3.08442e-06		863.99	-0.000401829	863.99	-0.00047667	863.99	3.64475e-07	863.99	0.00032142
-0.05	-2.6064e-05		-110	8.14223e-05		-0.05	-3.52114e-05		110	1.2147e-05		-0.05	-3.74573e-05		50	3.54146e-05		-0.05	-1.47478e-06		-10	3.08396e-06		867.847	-0.000371141	867.847	-0.00039832	867.847	-2.48505e-06	867.847	0.000285544
-0.049	-2.5545e-05		-109	8.11749e-05		-0.049	-3.451e-05		109	1.21483e-05		-0.049	-3.67164e-05		49	3.62351e-05		-0.049	-1.44635e-06		-9	3.08001e-06		871.704	-0.000390243	871.704	-0.000407192	871.704	-1.48107e-05	871.704	0.00025766
-0.048	-2.50226e-05		-108	8.09332e-05		-0.048	-3.38036e-05		108	1.2155e-05		-0.048	-3.59698e-05		48	3.70147e-05		-0.048	-1.41697e-06		-8	3.08e-06		875.561	-0.000431555	875.561	-0.000451515	875.561	-8.56762e-05	875.561	0.00024188
-0.047	-2.45038e-05		-107	8.0691e-05		-0.047	-3.31051e-05		107	1.21686e-05		-0.047	-3.52246e-05		47	3.78066e-05		-0.047	-1.38602e-06		-7	3.07926e-06		879.418	-0.00048084	879.418	-0.000531575	879.418	-0.000106314	879.418	0.000247748
-0.046	-2.39823e-05		-106	8.04577e-05		-0.046	-3.23997e-05		106	1.21876e-05		-0.046	-3.44765e-05		46	3.86044e-05		-0.046	-1.35857e-06		-6	3.07547e-06		883.275	-0.000469984	883.275	-0.000601331	883.275	-3.3696e-05	883.275	0.000235481
-0.045	-2.3462e-05		-105	8.02217e-05		-0.045	-3.16984e-05		105	1.22134e-05		-0.045	-3.37302e-05		45	3.94655e-05		-0.045	-1.32847e-06		-5	3.07491e-06		887.132	-0.000406265	887.132	-0.000621944	887.132	5.73223e-06	887.132	0.000234321
-0.044	-2.29409e-05		-104	7.99777e-05		-0.044	-3.09918e-05		104	1.22451e-05		-0.044	-3.29845e-05		44	4.03424e-05		-0.044	-1.2982e-06		-4	3.07575e-06		890.989	-0.000397691	890.989	-0.000607187	890.989	-5.29118e-05	890.989	0.000279476
-0.043	-2.24199e-05		-103	7.97422e-05		-0.043	-3.029e-05		103	1.22833e-05		-0.043	-3.22431e-05		43	4.1218e-05		-0.043	-1.2668e-06		-3	3.0731e-06		894.846	-0.000397062	894.846	-0.000566322	894.846	-5.49328e-05	894.846	0.00025534
-0.042	-2.18998e-05		-102	7.95048e-05		-0.042	-2.95879e-05		102	1.23282e-05		-0.042	-3.14948e-05		42	4.20594e-05		-0.042	-1.23904e-06		-2	3.06972e-06		898.703	-0.000371671	898.703	-0.000581411	898.703	-2.23649e-05	898.703	0.00026827
-0.041	-2.13781e-05		-101	7.92715e-05		-0.041	-2.88831e-05		101	1.238e-05		-0.041	-3.07456e-05		41	4.29379e-05		-0.041	-1.21156e-06		-1	3.06878e-06		902.561	-0.000367169	902.561	-0.000648016	902.561	-9.94021e-08	902.561	0.000285179
-0.04	-2.0858e-05		-100	7.90371e-05		-0.04	-2.818e-05		100	1.24384e-05		-0.04	-3.00015e-05		40	4.38192e-05		-0.04	-1.18199e-06		0	3.06509e-06		906.418	-0.000309792	906.418	-0.000691222	906.418	-2.40215e-05	906.418	0.000296021
-0.039	-2.03358e-05		-99	7.87969e-05		-0.039	-2.74753e-05		99	1.25037e-05		-0.039	-2.925e-05		39	4.47141e-05		-0.039	-1.15121e-06		1	3.06088e-06		910.275	-0.000215715	910.275	-0.000717686	910.275	-0.000104658	910.275	0.000291976
-0.038	-1.98163e-05		-98	7.85586e-05		-0.038	-2.67721e-05		98	1.25766e-05		-0.038	-2.85038e-05		38	4.56592e-05		-0.038	-1.1233e-06		2	3.06226e-06		914.132	-0.000147885	914.132	-0.000654103	914.132	-0.000127945	914.132	0.000280405
-0.037	-1.92957e-05		-97	7.83218e-05		-0.037	-2.6073e-05		97	1.26556e-05		-0.037	-2.77589e-05		37	4.6593e-05		-0.037	-1.09224e-06		3	3.06237e-06		917.989	-0.00015653	917.989	-0.000557057	917.989	-7.87856e-05	917.989	0.000303813
-0.036	-1.87742e-05		-96	7.80914e-05		-0.036	-2.53684e-05		96	1.27422e-05		-0.036	-2.70081e-05		36	4.73789e-05		-0.036	-1.06419e-06		4	3.06355e-06		921.846	-0.000197931	921.846	-0.000569598	921.846	-1.80577e-05	921.846	0.000232033
-0.035	-1.82546e-05		-95	7.78554e-05		-0.035	-2.46648e-05		95	1.28358e-05		-0.035	-2.62601e-05		35	4.81716e-05		-0.035	-1.03426e-06		5	3.05709e-06		925.703	-0.000173654	925.703	-0.000606592	925.703	6.94876e-05	925.703	0.000163978
-0.034	-1.77333e-05		-94	7.7611e-05		-0.034	-2.39597e-05		94	1.29367e-05		-0.034	-2.55131e-05		34	4.90789e-05		-0.034	-1.00508e-06		6	3.05712e-06		929.56	-0.000123771	929.56	-0.00062158	929.56	0.000124304	929.56	0.000183237
-0.033	-1.72122e-05		-93	7.7372e-05		-0.033	-2.32572e-05		93	1.30443e-05		-0.033	-2.47645e-05		33	4.99911e-05		-0.033	-9.75717e-07		7	3.05698e-06		933.417	-6.77538e-05	933.417	-0.000568539	933.417	6.65383e-05	933.417	0.000226497
-0.032	-1.66929e-05		-92	7.71341e-05		-0.032	-2.25553e-05		92	1.31596e-05		-0.032	-2.40199e-05		32	5.09064e-05		-0.032	-9.47071e-07		8	3.05361e-06		937.274	4.67193e-06	937.274	-0.000493251	937.274	5.29514e-05	937.274	0.000260943
-0.031	-1.61713e-05		-91	7.69035e-05		-0.031	-2.18508e-05		91	1.32821e-05		-0.031	-2.3269e-05		31	5.17835e-05		-0.031	-9.18832e-07		9	3.04725e-06		941.131	7.6215e-05	941.131	-0.000468329	941.131	0.000131562	941.131	0.000249472
-0.03	-1.565e-05		-90	7.66602e-05		-0.03	-2.1148e-05		90	1.34111e-05		-0.03	-2.25229e-05		30	5.26064e-05		-0.03	-8.88636e-07		10	3.04679e-06		944.989	0.000106373	944.989	-0.000457208	944.989	0.000183038	944.989	0.000225536
-0.029	-1.51286e-05		-89	7.64122e-05		-0.029	-2.04431e-05		89	1.35477e-05		-0.029	-2.1776e-05		29	5.33236e-05		-0.029	-8.57394e-07		11	3.04719e-06		948.846	0.000148035	948.846	-0.000395705	948.846	0.00010528	948.846	0.000210751
-0.028	-1.46093e-05		-88	7.6172e-05		-0.028	-1.97414e-05		88	1.36916e-05		-0.028	-2.10284e-05		28	5.39738e-05		-0.028	-8.2838e-07		12	3.04391e-06		952.703	0.000196761	952.703	-0.000316116	952.703	2.7237e-05	952.703	0.000218077
-0.027	-1.40899e-05		-87	7.59296e-05		-0.027	-1.90404e-05		87	1.38432e-05		-0.027	-2.02831e-05		27	5.45857e-05		-0.027	-7.98136e-07		13	3.04335e-06		956.56	0.000237769	956.56	-0.000288369	956.56	6.4086e-05	956.56	0.000216784
-0.026	-1.35685e-05		-86	7.5694e-05		-0.026	-1.83384e-05		86	1.40016e-05		-0.026	-1.95343e-05		26	5.53241e-05		-0.026	-7.69361e-07		14	3.03864e-06		960.417	0.00037567	960.417	-0.000263899	960.417	0.000141273	960.417	0.00025471
-0.025	-1.30474e-05		-85	7.54448e-05		-0.025	-1.76345e-05		85	1.41666e-05		-0.025	-1.87889e-05		25	5.61263e-05		-0.025	-7.39412e-07		15	3.03897e-06		964.274	0.000566	964.274	-0.000204753	964.274	0.000152874	964.274	0.000317573
-0.024	-1.25259e-05		-84	7.51966e-05		-0.024	-1.69312e-05		84	1.43386e-05		-0.024	-1.80391e-05		24	5.69092e-05		-0.024	-7.09373e-07		16	3.038e-06		968.131	0.000628179	968.131	-0.000176337	968.131	0.000143063	968.131	0.000313694
-0.023	-1.2006e-05		-83	7.49508e-05		-0.023	-1.62268e-05		83	1.45181e-05		-0.023	-1.72903e-05		23	5.75536e-05		-0.023	-6.79403e-07		17	3.03645e-06		971.988	0.000639527	971.988	-0.000104625	971.988	0.000158907	971.988	0.000314025
-0.022	-1.14837e-05		-82	7.4706e-05		-0.022	-1.55242e-05		82	1.47045e-05		-0.022	-1.654e-05		22	5.84105e-05		-0.022	-6.50874e-07		18	3.03719e-06		975.845	0.000718244	975.845	-2.25306e-05	975.845	0.000261838	975.845	0.000401173
-0.021	-1.09647e-05		-81	7.44611e-05		-0.021	-1.48201e-05		81	1.48971e-05		-0.021	-1.57925e-05		21	5.92604e-05		-0.021	-6.21489e-07		19	3.03684e-06		979.702	0.00085434	979.702	1.43473e-05	979.702	0.000359521	979.702	0.000447441
-0.02	-1.04448e-05		-80	7.42039e-05		-0.02	-1.41178e-05		80	1.50979e-05		-0.02	-1.50434e-05		20	6.00973e-05		-0.02	-5.92264e-07		20	3.03303e-06		983.559	0.00104	983.559	9.84192e-05	983.559	0.000411554	983.559	0.000468171
-0.019	-9.92279e-06		-79	7.39522e-05		-0.019	-1.34119e-05		79	1.53046e-05		-0.019	-1.42955e-05		19	6.08185e-05		-0.019	-5.62682e-07		21	3.02868e-06		987.417	0.00127	987.417	0.000227226	987.417	0.000423626	987.417	0.000492916
-0.018	-9.40212e-06		-78	7.36958e-05		-0.018	-1.27085e-05		78	1.55171e-05		-0.018	-1.35495e-05		18	6.14675e-05		-0.018	-5.33144e-07		22	3.02583e-06		991.274	0.00146	991.274	0.00036476	991.274	0.000503034	991.274	0.000552563
-0.017	-8.87936e-06		-77	7.34459e-05		-0.017	-1.20039e-05		77	1.57366e-05		-0.017	-1.27959e-05		17	6.205e-05		-0.017	-5.03477e-07		23	3.02271e-06		995.131	0.00165	995.131	0.000559895	995.131	0.000655455	995.131	0.000609796
-0.016	-8.36026e-06		-76	7.3196e-05		-0.016	-1.13018e-05		76	1.59621e-05		-0.016	-1.20544e-05		16	6.28371e-05		-0.016	-4.74082e-07		24	3.0208e-06		998.988	0.00189	998.988	0.000785523	998.988	0.000753857	998.988	0.000656218
-0.015	-7.83988e-06		-75	7.29377e-05		-0.015	-1.05991e-05		75	1.61943e-05		-0.015	-1.13094e-05		15	6.36861e-05		-0.015	-4.45758e-07		25	3.01768e-06		1002.85	0.00208	1002.85	0.00102	1002.85	0.000847799	1002.85	0.000764478
-0.014	-7.31792e-06		-74	7.26798e-05		-0.014	-9.89734e-06		74	1.64307e-05		-0.014	-1.05568e-05		14	6.44206e-05		-0.014	-4.15593e-07		26	3.01562e-06		1006.7	0.00225	1006.7	0.00131	1006.7	0.00101	1006.7	0.000884154
-0.013	-6.79794e-06		-73	7.24208e-05		-0.013	-9.19444e-06		73	1.66744e-05		-0.013	-9.80628e-06		13	6.49788e-05		-0.013	-3.86037e-07		27	3.01177e-06		1010.56	0.00235	1010.56	0.00158	1010.56	0.00125	1010.56	0.00101
-0.012	-6.27492e-06		-72	7.21722e-05		-0.012	-8.49173e-06		72	1.69236e-05		-0.012	-9.05765e-06		12	6.57499e-05		-0.012	-3.56135e-07		28	3.01288e-06		1014.42	0.00236	1014.42	0.00176	1014.42	0.00144	1014.42	0.00124
-0.011	-5.75548e-06		-71	7.19062e-05		-0.011	-7.79073e-06		71	1.71783e-05		-0.011	-8.31033e-06		11	6.65478e-05		-0.011	-3.26301e-07		29	3.0067e-06		1018.27	0.00231	1018.27	0.00186	1018.27	0.00165	1018.27	0.00146
-0.01	-5.23651e-06		-70	7.16377e-05		-0.01	-7.08838e-06		70	1.74375e-05		-0.01	-7.56311e-06		10	6.73052e-05		-0.01	-2.96593e-07		30	2.99767e-06		1022.13	0.0022	1022.13	0.00196	1022.13	0.00192	1022.13	0.00163
-0.009	-4.71369e-06		-69	7.13764e-05		-0.009	-6.38501e-06		69	1.77016e-05		-0.009	-6.81409e-06		9	6.79689e-05		-0.009	-2.67257e-07		31	2.99289e-06		1025.99	0.00211	1025.99	0.00205	1025.99	0.00216	1025.99	0.0018
-0.008	-4.19449e-06		-68	7.11124e-05		-0.008	-5.68434e-06		68	1.79712e-05		-0.008	-6.06419e-06		8	6.85145e-05		-0.008	-2.37504e-07		32	2.99205e-06		1029.85	0.00205	1029.85	0.00209	1029.85	0.00221	1029.85	0.00192
-0.007	-3.67307e-06		-67	7.08543e-05		-0.007	-4.97812e-06		67	1.82431e-05		-0.007	-5.3116e-06		7	6.91149e-05		-0.007	-2.08312e-07		33	2.98938e-06		1033.7	0.00187	1033.7	0.0021	1033.7	0.00217	1033.7	0.00194
-0.006	-3.15229e-06		-66	7.05832e-05		-0.006	-4.2766e-06		66	1.85206e-05		-0.006	-4.561e-06		6	6.97235e-05		-0.006	-1.78853e-07		34	2.98234e-06		1037.56	0.00172	1037.56	0.00209	1037.56	0.00223	1037.56	0.00199
-0.005	-2.63159e-06		-65	7.03063e-05		-0.005	-3.57493e-06		65	1.88013e-05		-0.005	-3.81461e-06		5	7.03249e-05		-0.005	-1.49355e-07		35	2.98247e-06		1041.42	0.0017	1041.42	0.00205	1041.42	0.00221	1041.42	0.00204
-0.004	-2.10932e-06		-64	7.00399e-05		-0.004	-2.86975e-06		64	1.90868e-05		-0.004	-3.06061e-06		4	7.08859e-05		-0.004	-1.19718e-07		36	2.97514e-06		1045.27	0.00169	1045.27	0.00208	1045.27	0.00221	1045.27	0.00201
-0.003	-1.58967e-06		-63	6.97699e-05		-0.003	-2.16792e-06		63	1.93764e-05		-0.003	-2.31166e-06		3	7.14664e-05		-0.003	-9.08466e-08		37	2.97598e-06		1049.13	0.00162	1049.13	0.00217	1049.13	0.00222	1049.13	0.00202
-0.002	-1.06723e-06		-62	6.95076e-05		-0.002	-1.46194e-06		62	1.9669e-05		-0.002	-1.55781e-06		2	7.20799e-05		-0.002	-6.17399e-08		38	2.96764e-06		1052.99	0.00148	1052.99	0.00214	1052.99	0.00227	1052.99	0.00229
-0.001	-5.48975e-07		-61	6.92315e-05		-0.001	-7.60849e-07		61	1.99648e-05		-0.001	-8.06409e-07		1	7.26645e-05		-0.001	-3.21924e-08		39	2.96257e-06		1056.84	0.00156	1056.84	0.00217	1056.84	0.0024	1056.84	0.00228
0	-4.0755e-08		-60	6.89515e-05		0	-6.76415e-08		60	2.02671e-05		0	-7.7526e-08		0	7.32579e-05		0	-3.21672e-09		40	2.96152e-06		1060.7	0.00164	1060.7	0.00239	1060.7	0.00212	1060.7	0.00184
0.001	4.75292e-07		-59	6.86791e-05		0.001	6.2939e-07		59	2.05707e-05		0.001	6.66512e-07		-1	7.38718e-05		0.001	2.60666e-08		41	2.95536e-06		1064.56	0.00155	1064.56	0.00249	1064.56	0.00161	1064.56	0.00168
0.002	9.95117e-07		-58	6.84068e-05		0.002	1.33108e-06		58	2.08773e-05		0.002	1.41595e-06		-2	7.44569e-05		0.002	5.50965e-08		42	2.94863e-06		1068.42	0.00137	1068.42	0.0023	1068.42	0.00165	1068.42	0.00184
0.003	1.51631e-06		-57	6.81336e-05		0.003	2.03483e-06		57	2.11885e-05		0.003	2.17023e-06		-3	7.50325e-05		0.003	8.46265e-08		43	2.93771e-06		1072.27	0.00154	1072.27	0.00174	1072.27	0.00203	1072.27	0.0017
0.004	2.03506e-06		-56	6.78516e-05		0.004	2.73668e-06		56	2.15042e-05		0.004	2.92283e-06		-4	7.558e-05		0.004	1.14643e-07		44	2.93244e-06		1076.13	0.00163	1076.13	0.00148	1076.13	0.0019	1076.13	0.00169
0.005	2.55825e-06		-55	6.75743e-05		0.005	3.44073e-06		55	2.18243e-05		0.005	3.67698e-06		-5	7.60974e-05		0.005	1.44261e-07		45	2.92514e-06		1079.99	0.00148	1079.99	0.00155	1079.99	0.00145	1079.99	0.0019
0.006	3.07688e-06		-54	6.72898e-05		0.006	4.14214e-06		54	2.21462e-05		0.006	4.42854e-06		-6	7.66467e-05		0.006	1.73621e-07		46	2.9148e-06		1083.84	0.00132	1083.84	0.00199	1083.84	0.00123	1083.84	0.002
0.007	3.59695e-06		-53	6.70163e-05		0.007	4.84412e-06		53	2.24729e-05		0.007	5.1801e-06		-7	7.72386e-05		0.007	2.03947e-07		47	2.90609e-06		1087.7	0.00122	1087.7	0.00222	1087.7	0.00182	1087.7	0.0015
0.008	4.11874e-06		-52	6.674e-05		0.008	5.54853e-06		52	2.28019e-05		0.008	5.93425e-06		-8	7.78472e-05		0.008	2.33713e-07		48	2.89774e-06		1091.56	0.000758305	1091.56	0.00212	1091.56	0.00196	1091.56	0.00142
0.009	4.63681e-06		-51	6.6444e-05		0.009	6.25093e-06		51	2.31338e-05		0.009	6.68616e-06		-9	7.84473e-05		0.009	2.63367e-07		49	2.88868e-06		1095.41	0.000424489	1095.41	0.00209	1095.41	0.00108	1095.41	0.00175
0.01	5.15866e-06		-50	6.61538e-05		0.01	6.95475e-06		50	2.34691e-05		0.01	7.4413e-06		-10	7.90001e-05		0.01	2.93099e-07		50	2.8771e-06		1099.27	0.000528843	1099.27	0.00192	1099.27	0.000776361	1099.27	0.00174
0.011	5.67868e-06		-49	6.58644e-05		0.011	7.6552e-06		49	2.38072e-05		0.011	8.19169e-06		-11	7.96046e-05		0.011	3.23223e-07		51	2.86954e-06		1103.13	0.00052798	1103.13	0.00111	1103.13	0.000719737	1103.13	0.00179
0.012	6.19882e-06		-48	6.5591e-05		0.012	8.35735e-06		48	2.41493e-05		0.012	8.94529e-06		-12	8.01702e-05		0.012	3.52892e-07		52	2.85547e-06		1106.99	0.000607142	1106.99	0.000565834	1106.99	0.000787581	1106.99	0.0018
0.013	6.72106e-06		-47	6.53006e-05		0.013	9.06234e-06		47	2.44931e-05		0.013	9.70006e-06		-13	8.07288e-05		0.013	3.81426e-07		53	2.84059e-06		1110.84	0.000469996	1110.84	0.000570412	1110.84	0.000642945	1110.84	0.00142
0.014	7.24199e-06		-46	6.49969e-05		0.014	9.76319e-06		46	2.48402e-05		0.014	1.04732e-05		-14	8.12762e-05		0.014	4.11933e-07		54	2.82895e-06		1114.7	0.000405352	1114.7	0.00062924	1114.7	0.000559398	1114.7	0.00126
0.015	7.76202e-06		-45	6.47053e-05		0.015	1.04888e-05		45	2.51885e-05		0.015	1.12175e-05		-15	8.18158e-05		0.015	4.41931e-07		55	2.8122e-06		1118.56	0.000389466	1118.56	0.000680178	1118.56	0.000552563	1118.56	0.00125
0.016	8.28223e-06		-44	6.44137e-05		0.016	1.11781e-05		44	2.55405e-05		0.016	1.19693e-05		-16	8.23639e-05		0.016	4.7204e-07		56	2.79747e-06		1122.41	0.000201469	1122.41	0.000626287	1122.41	0.000498058	1122.41	0.00126
0.017	8.80101e-06		-43	6.41312e-05		0.017	1.188e-05		43	2.58945e-05		0.017	1.27212e-05		-17	8.28976e-05		0.017	5.02344e-07		57	2.77754e-06		1126.27	8.04569e-05	1126.27	0.000588495	1126.27	0.000397724	1126.27	0.0012
0.018	9.32236e-06		-42	6.38313e-05		0.018	1.25852e-05		42	2.62515e-05		0.018	1.34756e-05		-18	8.34329e-05		0.018	5.31988e-07		58	2.75894e-06		1130.13	2.32276e-05	1130.13	0.000563678	1130.13	0.000424024	1130.13	0.00112
0.019	9.84295e-06		-41	6.35264e-05		0.019	1.32881e-05		41	2.66093e-05		0.019	1.42265e-05		-19	8.39539e-05		0.019	5.61428e-07		59	2.74097e-06		1133.99	-4.49937e-05	1133.99	0.000545431	1133.99	0.000574659	1133.99	0.00104
0.02	1.03823e-05		-40	6.32299e-05		0.02	1.39933e-05		40	2.69696e-05		0.02	1.49839e-05		-20	8.44459e-05		0.02	5.91035e-07		60	2.71691e-06		1137.84	-6.4209e-05	1137.84	0.000553625	1137.84	0.000549345	1137.84	0.00103
0.021	1.08918e-05		-39	6.29318e-05		0.021	1.46966e-05		39	2.73319e-05		0.021	1.57365e-05		-21	8.49878e-05		0.021	6.21649e-07		61	2.69646e-06		1141.7	4.72186e-05	1141.7	0.000405319	1141.7	0.00043623	1141.7	0.000957801
0.022	1.1412e-05		-38	6.26411e-05		0.022	1.5397e-05		38	2.76963e-05		0.022	1.64899e-05		-22	8.5484e-05		0.022	6.52035e-07		62	2.67287e-06		1145.56	4.5396e-05	1145.56	0.000365987	1145.56	0.0004289	1145.56	0.000890595
0.023	1.1934e-05		-37	6.23314e-05		0.023	1.61017e-05		37	2.80618e-05		0.023	1.72459e-05		-23	8.59931e-05		0.023	6.81903e-07		63	2.64711e-06		1149.41	-4.91681e-05	1149.41	0.000427606	1149.41	0.000406878	1149.41	0.000836811
0.024	1.24553e-05		-36	6.20331e-05		0.024	1.68044e-05		36	2.843e-05		0.024	1.80009e-05		-24	8.64157e-05		0.024	7.11494e-07		64	2.61835e-06		1153.27	-2.08077e-05	1153.27	0.000449961	1153.27	0.000428137	1153.27	0.000830038
0.025	1.29764e-05		-35	6.17294e-05		0.025	1.75076e-05		35	2.87996e-05		0.025	1.87585e-05		-25	8.68326e-05		0.025	7.42133e-07		65	2.59128e-06		1157.13	8.0954e-05	1157.13	0.000445616	1157.13	0.000437888	1157.13	0.000811448
0.026	1.34965e-05		-34	6.14382e-05		0.026	1.82091e-05		34	2.91692e-05		0.026	1.95148e-05		-26	8.72674e-05		0.026	7.7235e-07		66	2.55804e-06		1160.99	0.000120293	1160.99	0.000406845	1160.99	0.000434107	1160.99	0.000755583
0.027	1.40162e-05		-33	6.11317e-05		0.027	1.89145e-05		33	2.95408e-05		0.027	2.02698e-05		-27	8.76893e-05		0.027	8.02444e-07		67	2.52949e-06		1164.84	0.000136998	1164.84	0.000404357	1164.84	0.000412847	1164.84	0.000755185
0.028	1.45392e-05		-32	6.08095e-05		0.028	1.96174e-05		32	2.99138e-05		0.028	2.10271e-05		-28	8.81623e-05		0.028	8.31816e-07		68	2.49797e-06		1168.7	0.000114162	1168.7	0.000376964	1168.7	0.000400643	1168.7	0.000755948
0.029	1.50592e-05		-31	6.04913e-05		0.029	2.0321e-05		31	3.02887e-05		0.029	2.17817e-05		-29	8.86436e-05		0.029	8.61752e-07		69	2.46305e-06		1172.56	5.94465e-05	1172.56	0.000256102	1172.56	0.000396895	1172.56	0.000715622
0.03	1.558e-05		-30	6.01731e-05		0.03	2.10255e-05		30	3.06622e-05		0.03	2.25389e-05		-30	8.91154e-05		0.03	8.92091e-07		70	2.4306e-06		1176.41	5.48403e-05	1176.41	0.000247582	1176.41	0.00035972	1176.41	0.000692158
0.031	1.61015e-05		-29	5.98606e-05		0.031	2.17296e-05		29	3.10398e-05		0.031	2.32966e-05		-31	8.96094e-05		0.031	9.21483e-07		71	2.40212e-06		1180.27	0.000105711	1180.27	0.00033465	1180.27	0.000312699	1180.27	0.000653165
0.032	1.66216e-05		-28	5.95676e-05		0.032	2.24299e-05		28	3.14169e-05		0.032	2.40526e-05		-32	9.01605e-05		0.032	9.4978e-07		72	2.37137e-06		1184.13	0.000114162	1184.13	0.000272248	1184.13	0.000346124	1184.13	0.00062048
0.033	1.71431e-05		-27	5.92503e-05		0.033	2.31342e-05		27	3.17941e-05		0.033	2.48091e-05		-33	9.07171e-05		0.033	9.8134e-07		73	2.34457e-06		1187.99	6.61074e-05	1187.99	0.000175878	1187.99	0.000411454	1187.99	0.00060316
0.034	1.76646e-05		-26	5.89291e-05		0.034	2.38373e-05		26	3.21733e-05		0.034	2.55653e-05		-34	9.12384e-05		0.034	1.01271e-06		74	2.32094e-06		1191.84	5.9973e-06	1191.84	0.000152443	1191.84	0.000389898	1191.84	0.000608137
0.035	1.81865e-05		-25	5.86149e-05		0.035	2.45429e-05		25	3.25525e-05		0.035	2.6323e-05		-35	9.17224e-05		0.035	1.04061e-06		75	2.30321e-06		1195.7	-2.25637e-05	1195.7	0.000153968	1195.7	0.000376831	1195.7	0.000565834
0.036	1.87069e-05		-24	5.83063e-05		0.036	2.52463e-05		24	3.29322e-05		0.036	2.70787e-05		-36	9.22016e-05		0.036	1.07083e-06		76	2.29068e-06		1199.56	-7.28948e-07	1199.56	0.00017137	1199.56	0.000327355	1199.56	0.000525227
0.037	1.92259e-05		-23	5.79785e-05		0.037	2.59485e-05		23	3.33125e-05		0.037	2.78334e-05		-37	9.26745e-05		0.037	1.10137e-06		77	2.28528e-06		1203.41	3.66809e-05	1203.41	0.000171436	1203.41	0.000219635	1203.41	0.000538231
0.038	1.97475e-05		-22	5.76468e-05		0.038	2.66543e-05		22	3.36927e-05		0.038	2.859e-05		-38	9.3132e-05		0.038	1.12986e-06		78	2.28703e-06		1207.27	2.44536e-05	1207.27	0.000180651	1207.27	0.000154962	1207.27	0.000535843
0.039	2.02677e-05		-21	5.73263e-05		0.039	2.73551e-05		21	3.40797e-05		0.039	2.93426e-05		-39	9.35767e-05		0.039	1.16145e-06		79	2.29358e-06		1211.13	1.15308e-05	1211.13	0.000125165	1211.13	0.000124502	1211.13	0.000553061
0.04	2.07894e-05		-20	5.69987e-05		0.04	2.80609e-05		20	3.44676e-05		0.04	3.00981e-05		-40	9.40026e-05		0.04	1.19151e-06		80	2.30622e-06		1214.98	2.6176e-06	1214.98	8.00924e-05	1214.98	9.91152e-05	1214.98	0.000542047
0.041	2.13093e-05		-19	5.66842e-05		0.041	2.87624e-05		19	3.4846e-05		0.041	3.08226e-05		-41	9.44432e-05		0.041	1.22165e-06		81	2.31984e-06		1218.84	-8.21716e-06	1218.84	8.56931e-05	1218.84	7.81702e-05	1218.84	0.000471986
0.042	2.18302e-05		-18	5.63459e-05		0.042	2.94629e-05		18	3.5227e-05		0.042	3.15747e-05		-42	9.48826e-05		0.042	1.25279e-06		82	2.33837e-06		1222.7	-4.76773e-05	1222.7	4.83453e-05	1222.7	9.14596e-05	1222.7	0.000407906
0.043	2.23516e-05		-17	5.60115e-05		0.043	3.01694e-05		17	3.56088e-05		0.043	3.23347e-05		-43	9.53177e-05		0.043	1.28162e-06		83	2.36096e-06		1226.56	-7.8123e-05	1226.56	8.21732e-06	1226.56	0.000100938	1226.56	0.000336043
0.044	2.28713e-05		-16	5.56817e-05		0.044	3.08705e-05		16	3.5996e-05		0.044	3.30902e-05		-44	9.57537e-05		0.044	1.31173e-06		84	2.38267e-06		1230.41	-9.62437e-05	1230.41	2.04773e-05	1230.41	8.88414e-05	1230.41	0.000282659
0.045	2.33919e-05		-15	5.53598e-05		0.045	3.15782e-05		15	3.63771e-05		0.045	3.38504e-05		-45	9.61693e-05		0.045	1.34094e-06		85	2.40575e-06		1234.27	-0.000102604	1234.27	5.04329e-05	1234.27	9.31166e-05	1234.27	0.000244001
0.046	2.39108e-05		-14	5.50315e-05		0.046	3.22791e-05		14	3.67583e-05		0.046	3.46045e-05		-46	9.65766e-05		0.046	1.36944e-06		86	2.43104e-06		1238.13	-0.000125593	1238.13	1.34858e-05	1238.13	6.01756e-05	1238.13	0.000257627
0.047	2.44327e-05		-13	5.46872e-05		0.047	3.29828e-05		13	3.71391e-05		0.047	3.53619e-05		-47	9.69729e-05		0.047	1.40003e-06		87	2.45327e-06		1241.98	-0.000154046	1241.98	-7.82556e-05	1241.98	-9.27752e-07	1241.98	0.000242344
0.048	2.49534e-05		-12	5.4347e-05		0.048	3.36874e-05		12	3.75193e-05		0.048	3.61196e-05		-48	9.73598e-05		0.048	1.42965e-06		88	2.47374e-06		1245.84	-0.000122479	1245.84	-0.000108302	1245.84	-1.87866e-05	1245.84	0.000176044
0.049	2.54742e-05		-11	5.40109e-05		0.049	3.43893e-05		11	3.78986e-05		0.049	3.68737e-05		-49	9.77351e-05		0.049	1.45917e-06		89	2.49721e-06		1249.7	-0.000120359	1249.7	-9.84632e-05	1249.7	-7.12986e-05	1249.7	0.00010455
0.05	2.59966e-05		-10	5.36832e-05		0.05	3.50929e-05		10	3.82794e-05		0.05	3.7633e-05		-50	9.81045e-05		0.05	1.48746e-06		90	2.5184e-06		1253.56	-0.000148912	1253.56	-0.00013765	1253.56	-0.000131257	1253.56	0.000111079
0.051	2.65159e-05		-9	5.33465e-05		0.051	3.57973e-05		9	3.86587e-05		0.051	3.83903e-05		-51	9.84799e-05		0.051	1.51925e-06		91	2.54329e-06		1257.41	-0.000236446	1257.41	-0.000276316	1257.41	-0.000165738	1257.41	4.68209e-05
0.052	2.70355e-05		-8	5.29944e-05		0.052	3.64994e-05		8	3.90382e-05		0.052	3.91484e-05		-52	9.88708e-05		0.052	1.55295e-06		92	2.56338e-06		1261.27	-0.000298501	1261.27	-0.000394679	1261.27	-0.000266448	1261.27	-7.85206e-05
0.053	2.75575e-05		-7	5.26497e-05		0.053	3.72046e-05		7	3.94166e-05		0.053	3.99086e-05		-53	9.92695e-05		0.053	1.58008e-06		93	2.58112e-06		1265.13	-0.000314659	1265.13	-0.000453534	1265.13	-0.000390607	1265.13	-0.000182298
0.054	2.80774e-05		-6	5.23056e-05		0.054	3.7906e-05		6	3.97938e-05		0.054	4.06651e-05		-54	9.96509e-05		0.054	1.6094e-06		94	2.59484e-06		1268.98	-0.000343431	1268.98	-0.000466211	1268.98	-0.000383721	1268.98	-0.000234294
0.055	2.85995e-05		-5	5.19774e-05		0.055	3.86116e-05		5	4.01715e-05		0.055	4.14228e-05		-55	0.0001		0.055	1.63789e-06		95	2.61128e-06		1272.84	-0.000335982	1272.84	-0.000466641	1272.84	-0.000339094	1272.84	-0.00020419
0.056	2.9119e-05		-4	5.16343e-05		0.056	3.93131e-05		4	4.05493e-05		0.056	4.21816e-05		-56	0.000101		0.056	1.66626e-06		96	2.62813e-06		1276.7	-0.000262077	1276.7	-0.000454891	1276.7	-0.000278137	1276.7	-0.000116417
0.057	2.96399e-05		-3	5.12799e-05		0.057	4.0016e-05		3	4.09254e-05		0.057	4.2939e-05		-57	0.000101		0.057	1.69717e-06		97	2.64777e-06		1280.56	-0.000197765	1280.56	-0.000415699	1280.56	-0.00024105	1280.56	-7.55722e-05
0.058	3.01617e-05		-2	5.0929e-05		0.058	4.07233e-05		2	4.13029e-05		0.058	4.36974e-05		-58	0.000101		0.058	1.72353e-06		98	2.65651e-06		1284.41	-0.000177297	1284.41	-0.000367897	1284.41	-0.000235453	1284.41	-6.64618e-05
0.059	3.06791e-05		-1	5.05864e-05		0.059	4.14244e-05		1	4.16785e-05		0.059	4.44579e-05		-59	0.000102		0.059	1.75363e-06		99	2.67862e-06		1288.27	-0.000160935	1288.27	-0.00031413	1288.27	-0.000203064	1288.27	-1.93167e-05
0.06	3.12026e-05		0	5.02561e-05		0.06	4.21284e-05		0	4.20533e-05		0.06	4.52203e-05		-60	0.000102		0.06	1.78504e-06		100	2.68483e-06		1292.13	-0.000158021	1292.13	-0.000290224	1292.13	-0.000152655	1292.13	2.4785e-05
0.061	3.17218e-05		1	4.99097e-05		0.061	4.28306e-05		-1	4.24256e-05		0.061	4.59806e-05		-61	0.000102		0.061	1.81595e-06					1295.98	-0.000113536	1295.98	-0.000318897	1295.98	-0.000129303	1295.98	4.43356e-05
0.062	3.22434e-05		2	4.95467e-05		0.062	4.35335e-05		-2	4.27997e-05		0.062	4.67436e-05		-62	0.000103		0.062	1.8448e-06					1299.84	-2.24643e-05	1299.84	-0.000335353	1299.84	-9.07447e-05	1299.84	7.49557e-05
0.063	3.27653e-05		3	4.92017e-05		0.063	4.4239e-05		-3	4.31745e-05		0.063	4.75065e-05		-63	0.000103		0.063	1.87827e-06					1303.7	6.56766e-05	1303.7	-0.000314759	1303.7	-2.93558e-05	1303.7	8.26773e-05
0.064	3.32847e-05		4	4.88596e-05		0.064	4.4939e-05		-4	4.35462e-05		0.064	4.82625e-05		-64	0.000103		0.064	1.90622e-06					1307.56	0.000107699	1307.56	-0.000293899	1307.56	-2.54131e-05	1307.56	9.21224e-05
0.065	3.38068e-05		5	4.85183e-05		0.065	4.56448e-05		-5	4.39169e-05		0.065	4.90243e-05		-65	0.000104		0.065	1.9361e-06					1311.41	9.32161e-05	1311.41	-0.000267939	1311.41	-8.18002e-05	1311.41	8.72838e-05
0.066	3.4327e-05		6	4.81493e-05		0.066	4.63471e-05		-6	4.4285e-05		0.066	4.97854e-05		-66	0.000104		0.066	1.96646e-06					1315.27	0.000135307	1315.27	-0.000253236	1315.27	-9.9457e-05	1315.27	6.77975e-05
0.067	3.48473e-05		7	4.77898e-05		0.067	4.70494e-05		-7	4.46532e-05		0.067	5.05447e-05		-67	0.000104		0.067	1.99304e-06					1319.13	0.000206739	1319.13	-0.000224359	1319.13	-7.83218e-05	1319.13	6.32244e-05
0.068	3.53697e-05		8	4.74332e-05		0.068	4.7754e-05		-8	4.50197e-05		0.068	5.13056e-05		-68	0.000105		0.068	2.02342e-06					1322.98	0.00029128	1322.98	-0.000153682	1322.98	-4.53581e-05	1322.98	7.79383e-05
0.069	3.58905e-05		9	4.70979e-05		0.069	4.84596e-05		-9	4.53868e-05		0.069	5.20658e-05		-69	0.000105		0.069	2.05076e-06					1326.84	0.000426048	1326.84	-0.00010701	1326.84	-1.7395e-05	1326.84	7.60824e-05
0.07	3.64115e-05		10	4.67446e-05		0.07	4.91659e-05		-10	4.57527e-05		0.07	5.2826e-05		-70	0.000106		0.07	2.07966e-06					1330.7	0.00052191	1330.7	-9.21029e-05	1330.7	3.3798e-05	1330.7	0.000119929
0.071	3.6932e-05		11	4.63759e-05		0.071	4.9866e-05		-11	4.6116e-05		0.071	5.35833e-05		-71	0.000106		0.071	2.11421e-06					1334.56	0.000587765	1334.56	-9.55149e-05	1334.56	0.000104617	1334.56	0.000151681
0.072	3.74543e-05		12	4.60183e-05		0.072	5.05717e-05		-12	4.64803e-05		0.072	5.43423e-05		-72	0.000106		0.072	2.14032e-06					1338.41	0.000645998	1338.41	-8.41854e-05	1338.41	0.000112505	1338.41	0.000113267
0.073	3.79748e-05		13	4.56602e-05		0.073	5.12743e-05		-13	4.68428e-05		0.073	5.51001e-05		-73	0.000107		0.073	2.17571e-06					1342.27	0.000723089	1342.27	-3.43255e-05	1342.27	5.58013e-05	1342.27	8.15837e-05
0.074	3.84933e-05		14	4.53197e-05		0.074	5.19751e-05		-14	4.72041e-05		0.074	5.58555e-05		-74	0.000107		0.074	2.2085e-06					1346.13	0.000828544	1346.13	2.76015e-05	1346.13	6.64057e-05	1346.13	0.000110483
0.075	3.90155e-05		15	4.49555e-05		0.075	5.26793e-05		-15	4.75646e-05		0.075	5.66155e-05		-75	0.000107		0.075	2.23748e-06					1349.98	0.000945514	1349.98	8.25447e-05	1349.98	0.000100209	1349.98	0.000135705
0.076	3.95349e-05		16	4.45819e-05		0.076	5.33811e-05		-16	4.79243e-05		0.076	5.7374e-05		-76	0.000108		0.076	2.2722e-06					1353.84	0.00104	1353.84	0.000133484	1353.84	0.000101203	1353.84	0.000159006
0.077	4.00581e-05		17	4.42245e-05		0.077	5.40863e-05		-17	4.82829e-05		0.077	5.81318e-05		-77	0.000108		0.077	2.29839e-06					1357.7	0.00116	1357.7	0.000163813	1357.7	0.000135738	1357.7	0.000174254
0.078	4.05794e-05		18	4.38713e-05		0.078	5.47896e-05		-18	4.86402e-05		0.078	5.88879e-05		-78	0.000109		0.078	2.32534e-06					1361.56	0.00133	1361.56	0.000201634	1361.56	0.000196894	1361.56	0.0001779
0.079	4.10992e-05		19	4.35297e-05		0.079	5.54918e-05		-19	4.89969e-05		0.079	5.96452e-05		-79	0.000109		0.079	2.34958e-06					1365.41	0.00148	1365.41	0.000235017	1365.41	0.000152377	1365.41	0.000191988
0.08	4.16234e-05		20	4.31605e-05		0.08	5.61968e-05		-20	4.93527e-05		0.08	6.04043e-05		-80	0.000109		0.08	2.38486e-06					1369.27	0.00154	1369.27	0.000277885	1369.27	0.000167425	1369.27	0.000240984
0.081	4.21423e-05		21	4.2814e-05		0.081	5.68992e-05		-21	4.97266e-05		0.081	6.11619e-05		-81	0.00011		0.081	2.41319e-06					1373.13	0.00162	1373.13	0.000354215	1373.13	0.000227558	1373.13	0.000209325
0.082	4.26646e-05		22	4.24672e-05		0.082	5.76057e-05		-22	5.00753e-05		0.082	6.1923e-05		-82	0.00011		0.082	2.44481e-06					1376.98	0.00172	1376.98	0.000451653	1376.98	0.000262037	1376.98	0.000215325
0.083	4.31831e-05		23	4.2115e-05		0.083	5.83064e-05		-23	5.0426e-05		0.083	6.26828e-05		-83	0.00011		0.083	2.47286e-06					1380.84	0.00182	1380.84	0.000480079	1380.84	0.00029738	1380.84	0.000272215
0.084	4.37038e-05		24	4.17453e-05		0.084	5.9008e-05		-24	5.07768e-05		0.084	6.3441e-05		-84	0.000111		0.084	2.5044e-06					1384.7	0.00193	1384.7	0.000488239	1384.7	0.00033213	1384.7	0.000281432
0.085	4.4226e-05		25	4.13805e-05		0.085	5.97138e-05		-25	5.11252e-05		0.085	6.42e-05		-85	0.000111		0.085	2.53389e-06					1388.56	0.00206	1388.56	0.000560857	1388.56	0.000319961	1388.56	0.000268767
0.086	4.47449e-05		26	4.1027e-05		0.086	6.04173e-05		-26	5.14721e-05		0.086	6.49523e-05		-86	0.000111		0.086	2.56283e-06					1392.41	0.00217	1392.41	0.000621177	1392.41	0.000375206	1392.41	0.000301691
0.087	4.52677e-05		27	4.06909e-05		0.087	6.11225e-05		-27	5.18211e-05		0.087	6.571e-05		-87	0.000111		0.087	2.58808e-06					1396.27	0.00226	1396.27	0.000663154	1396.27	0.00046031	1396.27	0.000286538
0.088	4.57862e-05		28	4.03391e-05		0.088	6.18244e-05		-28	5.21656e-05		0.088	6.64651e-05		-88	0.000112		0.088	2.62003e-06					1400.13	0.00234	1400.13	0.000763483	1400.13	0.000476828	1400.13	0.000327521
0.089	4.63067e-05		29	3.99733e-05		0.089	6.2528e-05		-29	5.25102e-05		0.089	6.72214e-05		-89	0.000112		0.089	2.64765e-06					1403.98	0.00246	1403.98	0.000891226	1403.98	0.000480278	1403.98	0.000367015
0.09	4.68299e-05		30	3.96213e-05		0.09	6.32324e-05		-30	5.28559e-05		0.09	6.79833e-05		-90	0.000112		0.09	2.67138e-06					1407.84	0.00258	1407.84	0.00101	1407.84	0.000474805	1407.84	0.000393347
0.091	4.73502e-05		31	3.92732e-05		0.091	6.39346e-05		-31	5.31983e-05		0.091	6.87406e-05		-91	0.000113		0.091	2.70064e-06					1411.7	0.00265	1411.7	0.00112	1411.7	0.000528179	1411.7	0.000396663
0.092	4.78728e-05		32	3.89467e-05		0.092	6.46396e-05		-32	5.35405e-05		0.092	6.95071e-05		-92	0.000113		0.092	2.73082e-06					1415.55	0.00268	1415.55	0.00118	1415.55	0.000620945	1415.55	0.000372852
0.093	4.83941e-05		33	3.86038e-05		0.093	6.53428e-05		-33	5.3879e-05		0.093	7.02642e-05		-93	0.000113		0.093	2.7591e-06					1419.41	0.00278	1419.41	0.00123	1419.41	0.000649946	1419.41	0.000374046
0.094	4.89148e-05		34	3.82484e-05		0.094	6.6047e-05		-34	5.42195e-05		0.094	7.10221e-05		-94	0.000114		0.094	2.79318e-06					1423.27	0.00286	1423.27	0.00135	1423.27	0.000719472	1423.27	0.000496831
0.095	4.9438e-05		35	3.79089e-05		0.095	6.67523e-05		-35	5.45573e-05		0.095	7.17819e-05		-95	0.000114		0.095	2.82272e-06					1427.13	0.00292	1427.13	0.00149	1427.13	0.000799697	1427.13	0.000561587
0.096	4.99577e-05		36	3.7571e-05		0.096	6.74519e-05		-36	5.48935e-05		0.096	7.25391e-05		-96	0.000114		0.096	2.85205e-06					1430.98	0.00296	1430.98	0.00166	1430.98	0.000866424	1430.98	0.000597287
0.097	5.04801e-05		37	3.72561e-05		0.097	6.81581e-05		-37	5.52304e-05		0.097	7.32988e-05		-97	0.000114		0.097	2.87996e-06					1434.84	0.00295	1434.84	0.00177	1434.84	0.000985032	1434.84	0.000650079
0.098	5.10012e-05		38	3.69156e-05		0.098	6.88588e-05		-38	5.55656e-05		0.098	7.4056e-05		-98	0.000115		0.098	2.91528e-06					1438.7	0.0029	1438.7	0.00185	1438.7	0.00108	1438.7	0.000702612
0.099	5.15198e-05		39	3.65762e-05		0.099	6.95627e-05		-39	5.59036e-05		0.099	7.48144e-05		-99	0.000115		0.099	2.94509e-06					1442.55	0.00289	1442.55	0.00193	1442.55	0.00114	1442.55	0.000762354
0.1	5.20418e-05		40	3.62486e-05		0.1	7.02673e-05		-40	5.62343e-05		0.1	7.55754e-05		-100	0.000115		0.1	2.98904e-06					1446.41	0.0029	1446.41	0.00202	1446.41	0.00123	1446.41	0.000814071
			41	3.59297e-05					-41	5.65664e-05					-101	0.000116								1450.27	0.00292	1450.27	0.00208	1450.27	0.00127	1450.27	0.000802253
			42	3.56213e-05					-42	5.68951e-05					-102	0.000116								1454.12	0.00292	1454.12	0.0021	1454.12	0.00135	1454.12	0.000773805
			43	3.52903e-05					-43	5.72227e-05					-103	0.000116								1457.98	0.00293	1457.98	0.00221	1457.98	0.0014	1457.98	0.000792095
			44	3.49676e-05					-44	5.75508e-05					-104	0.000116								1461.84	0.00291	1461.84	0.0024	1461.84	0.00141	1461.84	0.00090009
			45	3.46563e-05					-45	5.78777e-05					-105	0.000117								1465.7	0.00292	1465.7	0.00251	1465.7	0.00147	1465.7	0.000957037
			46	3.43612e-05					-46	5.82032e-05					-106	0.000117								1469.55	0.00292	1469.55	0.00252	1469.55	0.00155	1469.55	0.000949333
			47	3.40597e-05					-47	5.85251e-05					-107	0.000117								1473.41	0.00294	1473.41	0.00261	1473.41	0.00164	1473.41	0.000912608
			48	3.37393e-05					-48	5.88481e-05					-108	0.000118								1477.27	0.00295	1477.27	0.00281	1477.27	0.00169	1477.27	0.00104
			49	3.34358e-05					-49	5.91693e-05					-109	0.000118								1481.12	0.00294	1481.12	0.00298	1481.12	0.0018	1481.12	0.00117
			50	3.31403e-05					-50	5.94893e-05					-110	0.000118								1484.98	0.00288	1484.98	0.00315	1484.98	0.00199	1484.98	0.00126
			51	3.28626e-05					-51	5.98074e-05					-111	0.000118								1488.84	0.0028	1488.84	0.00335	1488.84	0.0022	1488.84	0.00139
			52	3.25724e-05					-52	6.01233e-05					-112	0.000119								1492.7	0.0027	1492.7	0.0035	1492.7	0.00235	1492.7	0.00157
			53	3.22664e-05					-53	6.04393e-05					-113	0.000119								1496.55	0.00258	1496.55	0.00356	1496.55	0.00252	1496.55	0.00169
			54	3.19785e-05					-54	6.07582e-05					-114	0.000119								1500.41	0.00248	1500.41	0.00359	1500.41	0.00269	1500.41	0.0018
			55	3.1702e-05					-55	6.10691e-05					-115	0.000119								1504.27	0.00237	1504.27	0.00363	1504.27	0.00283	1504.27	0.00184
			56	3.14454e-05					-56	6.13807e-05					-116	0.00012								1508.12	0.00217	1508.12	0.00365	1508.12	0.00298	1508.12	0.00197
			57	3.11685e-05					-57	6.16885e-05					-117	0.00012								1511.98	0.0021	1511.98	0.00362	1511.98	0.00292	1511.98	0.00214
			58	3.08838e-05					-58	6.19964e-05					-118	0.00012								1515.84	0.00204	1515.84	0.00362	1515.84	0.00289	1515.84	0.00217
			59	3.06217e-05					-59	6.23059e-05					-119	0.00012								1519.7	0.00202	1519.7	0.00358	1519.7	0.00287	1519.7	0.00209
			60	3.03638e-05					-60	6.26104e-05					-120	0.00012								1523.55	0.002	1523.55	0.00342	1523.55	0.00283	1523.55	0.00203
			61	3.01204e-05					-61	6.29141e-05					-121	0.000121								1527.41	0.00197	1527.41	0.00335	1527.41	0.0028	1527.41	0.00204
			62	2.98622e-05					-62	6.32184e-05					-122	0.000121								1531.27	0.002	1531.27	0.00338	1531.27	0.00278	1531.27	0.00207
			63	2.96069e-05					-63	6.35203e-05					-123	0.000121								1535.12	0.00206	1535.12	0.00338	1535.12	0.00285	1535.12	0.00208
			64	2.9362e-05					-64	6.38266e-05					-124	0.000121								1538.98	0.00208	1538.98	0.00343	1538.98	0.00299	1538.98	0.002
			65	2.9129e-05					-65	6.41274e-05					-125	0.000122								1542.84	0.002	1542.84	0.00352	1542.84	0.00291	1542.84	0.00199
			66	2.88947e-05					-66	6.44254e-05					-126	0.000122								1546.7	0.00199	1546.7	0.00349	1546.7	0.00285	1546.7	0.00212
			67	2.86503e-05					-67	6.47232e-05					-127	0.000122								1550.55	0.00198	1550.55	0.00353	1550.55	0.00298	1550.55	0.0022
			68	2.8419e-05					-68	6.50209e-05					-128	0.000122								1554.41	0.00196	1554.41	0.00365	1554.41	0.00317	1554.41	0.00226
			69	2.81964e-05					-69	6.53149e-05					-129	0.000123								1558.27	0.00188	1558.27	0.00374	1558.27	0.00334	1558.27	0.00234
			70	2.79886e-05					-70	6.56099e-05					-130	0.000123								1562.12	0.0018	1562.12	0.00386	1562.12	0.00333	1562.12	0.00252
			71	2.77672e-05					-71	6.59032e-05					-131	0.000123								1565.98	0.00175	1565.98	0.00397	1565.98	0.00342	1565.98	0.00267
			72	2.75422e-05					-72	6.61959e-05					-132	0.000123								1569.84	0.00172	1569.84	0.00403	1569.84	0.0036	1569.84	0.00286
			73	2.73334e-05					-73	6.64866e-05					-133	0.000124								1573.69	0.00174	1573.69	0.00408	1573.69	0.00376	1573.69	0.00308
			74	2.71273e-05					-74	6.67754e-05					-134	0.000124								1577.55	0.00172	1577.55	0.00414	1577.55	0.00391	1577.55	0.00345
			75	2.69363e-05					-75	6.70634e-05					-135	0.000124								1581.41	0.00167	1581.41	0.00416	1581.41	0.00405	1581.41	0.00376
			76	2.67345e-05					-76	6.73501e-05					-136	0.000124								1585.27	0.00162	1585.27	0.00405	1585.27	0.00407	1585.27	0.00386
			77	2.65275e-05					-77	6.76339e-05					-137	0.000124								1589.12	0.00156	1589.12	0.00391	1589.12	0.00397	1589.12	0.00379
			78	2.63349e-05					-78	6.79195e-05					-138	0.000125								1592.98	0.0015	1592.98	0.00381	1592.98	0.00384	1592.98	0.0037
			79	2.61489e-05					-79	6.82021e-05					-139	0.000125								1596.84	0.00148	1596.84	0.00376	1596.84	0.00375	1596.84	0.00366
			80	2.59734e-05					-80	6.84819e-05					-140	0.000125								1600.69	0.0014	1600.69	0.00373	1600.69	0.00375	1600.69	0.00372
			81	2.57796e-05					-81	6.87636e-05					-141	0.000125								1604.55	0.00129	1604.55	0.00367	1604.55	0.00375	1604.55	0.00381
			82	2.55911e-05					-82	6.90407e-05					-142	0.000125								1608.41	0.00121	1608.41	0.00357	1608.41	0.00365	1608.41	0.00381
			83	2.54198e-05					-83	6.93194e-05					-143	0.000126								1612.27	0.00113	1612.27	0.00345	1612.27	0.00356	1612.27	0.00372
			84	2.52573e-05					-84	6.95948e-05					-144	0.000126								1616.12	0.00106	1616.12	0.00324	1616.12	0.00333	1616.12	0.0035
			85	2.50983e-05					-85	6.98685e-05					-145	0.000126								1619.98	0.00105	1619.98	0.00305	1619.98	0.003	1619.98	0.00324
			86	2.49219e-05					-86	7.01431e-05					-146	0.000126								1623.84	0.00106	1623.84	0.00297	1623.84	0.00287	1623.84	0.00302
			87	2.47549e-05					-87	7.04149e-05					-147	0.000126								1627.69	0.00111	1627.69	0.00301	1627.69	0.00289	1627.69	0.00288
			88	2.4597e-05					-88	7.0686e-05					-148	0.000126								1631.55	0.00117	1631.55	0.00308	1631.55	0.00299	1631.55	0.00289
			89	2.44492e-05					-89	7.09579e-05					-149	0.000127								1635.41	0.00121	1635.41	0.00318	1635.41	0.00316	1635.41	0.00296
			90	2.4299e-05					-90	7.12262e-05					-150	0.000127								1639.27	0.0012	1639.27	0.00327	1639.27	0.0032	1639.27	0.0031
			91	2.41453e-05					-91	7.14934e-05														1643.12	0.00115	1643.12	0.0033	1643.12	0.00322	1643.12	0.00319
			92	2.39971e-05					-92	7.17605e-05														1646.98	0.00111	1646.98	0.00329	1646.98	0.00334	1646.98	0.00329
			93	2.38525e-05					-93	7.20232e-05														1650.84	0.00112	1650.84	0.00322	1650.84	0.0034	1650.84	0.00333
			94	2.37014e-05					-94	7.22887e-05														1654.69	0.00111	1654.69	0.00318	1654.69	0.0033	1654.69	0.00332
			95	2.35461e-05					-95	7.25524e-05														1658.55	0.0011	1658.55	0.0032	1658.55	0.00328	1658.55	0.00337
			96	2.34004e-05					-96	7.28135e-05														1662.41	0.00109	1662.41	0.00324	1662.41	0.00339	1662.41	0.0034
			97	2.32561e-05					-97	7.30747e-05														1666.27	0.0011	1666.27	0.00332	1666.27	0.00352	1666.27	0.00347
			98	2.3128e-05					-98	7.33366e-05														1670.12	0.00111	1670.12	0.00337	1670.12	0.00362	1670.12	0.00357
			99	2.29839e-05					-99	7.35963e-05														1673.98	0.00109	1673.98	0.00342	1673.98	0.00364	1673.98	0.00362
			100	2.28428e-05					-100	7.38532e-05														1677.84	0.00105	1677.84	0.00344	1677.84	0.00364	1677.84	0.00372
			101	2.2712e-05																				1681.69	0.000961686	1681.69	0.00342	1681.69	0.00371	1681.69	0.00382
			102	2.25796e-05																				1685.55	0.000878277	1685.55	0.00337	1685.55	0.00377	1685.55	0.00391
			103	2.24542e-05																				1689.41	0.000846438	1689.41	0.00334	1689.41	0.00375	1689.41	0.00403
			104	2.23182e-05																				1693.27	0.000865461	1693.27	0.00334	1693.27	0.00378	1693.27	0.00411
			105	2.21874e-05																				1697.12	0.000864366	1697.12	0.00331	1697.12	0.00386	1697.12	0.0041
			106	2.2063e-05																				1700.98	0.000800527	1700.98	0.00329	1700.98	0.00389	1700.98	0.00412
			107	2.19395e-05																				1704.84	0.000787249	1704.84	0.00329	1704.84	0.00388	1704.84	0.00421
			108	2.18234e-05																				1708.69	0.00076876	1708.69	0.00324	1708.69	0.00384	1708.69	0.00432
			109	2.16912e-05																				1712.55	0.000765574	1712.55	0.00319	1712.55	0.00383	1712.55	0.00441
			110	2.15713e-05																				1716.41	0.000737195	1716.41	0.00318	1716.41	0.00376	1716.41	0.00445
			111	2.14541e-05																				1720.27	0.000709117	1720.27	0.0031	1720.27	0.00365	1720.27	0.0044
			112	2.13439e-05																				1724.12	0.000657579	1724.12	0.00299	1724.12	0.00361	1724.12	0.00436
			113	2.12302e-05																				1727.98	0.000574858	1727.98	0.00288	1727.98	0.00357	1727.98	0.00433
			114	2.11083e-05																				1731.84	0.000532492	1731.84	0.00279	1731.84	0.00355	1731.84	0.00427
			115	2.09961e-05																				1735.69	0.000555947	1735.69	0.00278	1735.69	0.00351	1735.69	0.00421
			116	2.08849e-05																				1739.55	0.000531829	1739.55	0.0028	1739.55	0.00353	1739.55	0.00426
			117	2.07775e-05																				1743.41	0.00052045	1743.41	0.00278	1743.41	0.00354	1743.41	0.00433
			118	2.06697e-05																				1747.27	0.000520516	1747.27	0.00277	1747.27	0.00352	1747.27	0.00435
			119	2.05606e-05																				1751.12	0.000503366	1751.12	0.00274	1751.12	0.00346	1751.12	0.00438
			120	2.04566e-05																				1754.98	0.000461836	1754.98	0.00267	1754.98	0.00343	1754.98	0.00443
			121	2.0353e-05																				1758.84	0.000447706	1758.84	0.00262	1758.84	0.00337	1758.84	0.00439
			122	2.02542e-05																				1762.69	0.000426777	1762.69	0.00258	1762.69	0.00332	1762.69	0.00434
			123	2.01546e-05																				1766.55	0.000435633	1766.55	0.00252	1766.55	0.00332	1766.55	0.00432
			124	2.00526e-05																				1770.41	0.000436993	1770.41	0.00244	1770.41	0.00329	1770.41	0.00425
			125	1.99572e-05																				1774.26	0.000395967	1774.26	0.0024	1774.26	0.00315	1774.26	0.0042
			126	1.9861e-05																				1778.12	0.000383961	1778.12	0.00234	1778.12	0.00307	1778.12	0.00417
			127	1.97739e-05																				1781.98	0.000360117	1781.98	0.00227	1781.98	0.00298	1781.98	0.00411
			128	1.96795e-05																				1785.84	0.000337933	1785.84	0.00223	1785.84	0.00291	1785.84	0.00406
			129	1.9586e-05																				1789.69	0.000309516	1789.69	0.0022	1789.69	0.00289	1789.69	0.00406
			130	1.94989e-05																				1793.55	0.000275166	1793.55	0.00213	1793.55	0.00281	1793.55	0.004
			131	1.94126e-05																				1797.41	0.00026449	1797.41	0.00204	1797.41	0.00271	1797.41	0.00392
			132	1.93311e-05																				1801.26	0.000220397	1801.26	0.00198	1801.26	0.00261	1801.26	0.00382
			133	1.92434e-05																				1805.12	0.000195734	1805.12	0.00199	1805.12	0.00256	1805.12	0.00374
			134	1.91566e-05																				1808.98	0.000191491	1808.98	0.00197	1808.98	0.00252	1808.98	0.00367
			135	1.90781e-05																				1812.84	0.000178762	1812.84	0.0019	1812.84	0.00244	1812.84	0.00359
			136	1.90018e-05																				1816.69	0.000150455	1816.69	0.00187	1816.69	0.00239	1816.69	0.00354
			137	1.8924e-05																				1820.55	0.000133219	1820.55	0.00183	1820.55	0.00235	1820.55	0.00346
			138	1.88405e-05																				1824.41	0.000141936	1824.41	0.00176	1824.41	0.00229	1824.41	0.00339
			139	1.87643e-05																				1828.26	0.000146278	1828.26	0.00173	1828.26	0.00223	1828.26	0.0033
			140	1.86888e-05																				1832.12	0.000131761	1832.12	0.00173	1832.12	0.00216	1832.12	0.00327
			141	1.86178e-05																				1835.98	0.000123144	1835.98	0.00172	1835.98	0.0021	1835.98	0.00322
			142	1.85445e-05																				1839.84	9.26527e-05	1839.84	0.0017	1839.84	0.00206	1839.84	0.00313
			143	1.84684e-05																				1843.69	7.03493e-05	1843.69	0.00168	1843.69	0.00203	1843.69	0.00307
			144	1.84001e-05																				1847.55	6.2893e-05	1847.55	0.0016	1847.55	0.00196	1847.55	0.00301
			145	1.83313e-05																				1851.41	3.66809e-05	1851.41	0.00155	1851.41	0.0019	1851.41	0.00298
			146	1.82651e-05																				1855.26	1.34526e-05	1855.26	0.00151	1855.26	0.00185	1855.26	0.00292
			147	1.81954e-05																				1859.12	1.20941e-05	1859.12	0.00148	1859.12	0.00181	1859.12	0.00283
			148	1.81236e-05																				1862.98	-1.76601e-05	1862.98	0.00145	1862.98	0.00177	1862.98	0.00275
			149	1.80632e-05																				1866.84	-2.31932e-05	1866.84	0.00145	1866.84	0.00173	1866.84	0.00269
			150	1.79996e-05																				1870.69	1.18953e-05	1870.69	0.00144	1870.69	0.00169	1870.69	0.00263
			151	1.79393e-05																				1874.55	-9.47623e-06	1874.55	0.0014	1874.55	0.00164	1874.55	0.0026
			152	1.78743e-05																				1878.41	-4.73128e-05	1878.41	0.00134	1878.41	0.0016	1878.41	0.00257
			153	1.78116e-05																				1882.26	-5.30775e-05	1882.26	0.00132	1882.26	0.00157	1882.26	0.00251
			154	1.77534e-05																				1886.12	-5.61586e-05	1886.12	0.00133	1886.12	0.00155	1886.12	0.00247
			155	1.76934e-05																				1889.98	-4.04879e-05	1889.98	0.00132	1889.98	0.00149	1889.98	0.00243
			156	1.7638e-05																				1893.83	-3.28346e-05	1893.83	0.00129	1893.83	0.00145	1893.83	0.00237
			157	1.75771e-05																				1897.69	-5.2183e-05	1897.69	0.00125	1897.69	0.00139	1897.69	0.00232
			158	1.75187e-05																				1901.55	-8.51461e-05	1901.55	0.00123	1901.55	0.00134	1901.55	0.00228
			159	1.74646e-05																				1905.41	-9.72707e-05	1905.41	0.0012	1905.41	0.00131	1905.41	0.00222
			160	1.74124e-05																				1909.26	-0.000118007	1909.26	0.00115	1909.26	0.00131	1909.26	0.00216
			161	1.73591e-05																				1913.12	-0.000141824	1913.12	0.00113	1913.12	0.0013	1913.12	0.00209
			162	1.73049e-05																				1916.98	-0.000125129	1916.98	0.00111	1916.98	0.00127	1916.98	0.00205
			163	1.72516e-05																				1920.83	-0.000130926	1920.83	0.00111	1920.83	0.00123	1920.83	0.00202
			164	1.72022e-05																				1924.69	-0.000141194	1924.69	0.00109	1924.69	0.00123	1924.69	0.00198
			165	1.71506e-05																				1928.55	-0.000107109	1928.55	0.00103	1928.55	0.00118	1928.55	0.00195
			166	1.71012e-05																				1932.4	-0.000112641	1932.4	0.00101	1932.4	0.00114	1932.4	0.00191
			167	1.70504e-05																				1936.26	-0.000158749	1936.26	0.000999876	1936.26	0.00114	1936.26	0.00186
			168	1.70014e-05																				1940.12	-0.000175939	1940.12	0.00102	1940.12	0.00113	1940.12	0.00181
			169	1.69563e-05																				1943.98	-0.000168123	1943.98	0.00105	1943.98	0.00105	1943.98	0.0018
			170	1.69065e-05																				1947.83	-0.000165076	1947.83	0.00103	1947.83	0.00101	1947.83	0.0018
			171	1.68563e-05																				1951.69	-0.000156364	1951.69	0.000985862	1951.69	0.00101	1951.69	0.00175
			172	1.68082e-05																				1955.55	-0.000159577	1955.55	0.000955842	1955.55	0.001	1955.55	0.0017
			173	1.67635e-05																				1959.4	-0.000161498	1959.4	0.00094495	1959.4	0.000990312	1959.4	0.00165
			174	1.67176e-05																				1963.26	-0.000176867	1963.26	0.000920743	1963.26	0.000948138	1963.26	0.00159
			175	1.66747e-05																				1967.12	-0.000203561	1967.12	0.00090454	1967.12	0.000912077	1967.12	0.00155
			176	1.66296e-05																				1970.98	-0.000185677	1970.98	0.000887075	1970.98	0.000912442	1970.98	0.00157
			177	1.67816e-05																				1974.83	-0.000191472	1974.83	0.000869877	1974.83	0.000875787	1974.83	0.00157
			178	1.64751e-05																				1978.69	-0.000229095	1978.69	0.000871072	1978.69	0.000851883	1978.69	0.00151
			179	1.64313e-05																				1982.55	-0.000250554	1982.55	0.000864299	1982.55	0.000846471	1982.55	0.00147
			180	1.64002e-05																				1986.4	-0.000257905	1986.4	0.000812477	1986.4	0.00080285	1986.4	0.00145
			--	--																				1990.26	-0.000254958	1990.26	0.00078061	1990.26	0.000751733	1990.26	0.00141
			--	--																				1994.12	-0.000244196	1994.12	0.000767399	1994.12	0.00071456	1994.12	0.00135
			--	--																				1997.98	-0.000261581	1997.98	0.000745825	1997.98	0.000699625	1997.98	0.00131
			--	--																				2001.83	-0.000312275	2001.83	0.000749011	2001.83	0.000710511	2001.83	0.00129
			--	--																				2005.69	-0.000345749	2005.69	0.000771814	2005.69	0.000738987	2005.69	0.00126
			--	--																				2009.55	-0.00032201	2009.55	0.000796709	2009.55	0.000744995	2009.55	0.00124
			--	--																				2013.4	-0.000284462	2013.4	0.000783332	2013.4	0.000709117	2013.4	0.00122
			--	--																				2017.26	-0.000271217	2017.26	0.000735668	2017.26	0.000662789	2017.26	0.00118
			--	--																				2021.12	-0.00025966	2021.12	0.000739485	2021.12	0.000617361	2021.12	0.00115
			--	--																				2024.97	-0.000253335	2024.97	0.000768793	2024.97	0.000591547	2024.97	0.00115
			--	--																				2028.83	-0.000273336	2028.83	0.000756811	2028.83	0.000609929	2028.83	0.00113
			--	--																				2032.69	-0.000317573	2032.69	0.000682766	2032.69	0.00059805	2032.69	0.00111
			--	--																				2036.55	-0.000360448	2036.55	0.000646661	2036.55	0.000577811	2036.55	0.00108
			--	--																				2040.4	-0.000374882	2040.4	0.00066624	2040.4	0.000573133	2040.4	0.00107
			--	--																				2044.26	-0.000375246	2044.26	0.000699725	2044.26	0.000533554	2044.26	0.00104
			--	--																				2048.12	-0.000369585	2048.12	0.000719638	2048.12	0.000503631	2048.12	0.001
			--	--																				2051.97	-0.00036697	2051.97	0.000699094	2051.97	0.000524033	2051.97	0.000975633
			--	--																				2055.83	-0.000366242	2055.83	0.00065572	2055.83	0.000523137	2055.83	0.000958465
			--	--																				2059.69	-0.000354588	2059.69	0.000623898	2059.69	0.000510962	2059.69	0.00095096
			--	--																				2063.55	-0.000358793	2063.55	0.000597287	2063.55	0.00049776	2063.55	0.000932929
			--	--																				2067.4	-0.000363229	2067.4	0.000579304	2067.4	0.000466844	2067.4	0.000914567
			--	--																				2071.26	-0.000360349	2071.26	0.000591746	2071.26	0.000446446	2071.26	0.000886776
			--	--																				2075.12	-0.000357866	2075.12	0.000601932	2075.12	0.000419646	2075.12	0.00087904
			--	--																				2078.97	-0.00038445	2078.97	0.000567294	2078.97	0.000399847	2078.97	0.000843782
			--	--																				2082.83	-0.000410039	2082.83	0.000545231	2082.83	0.000403462	2082.83	0.000808626
			--	--																				2086.69	-0.000426226	2086.69	0.000535345	2086.69	0.000397956	2086.69	0.000806369
			--	--																				2090.55	-0.000405901	2090.55	0.000507313	2090.55	0.000432449	2090.55	0.000782801
			--	--																				2094.4	-0.000403981	2094.4	0.000510199	2094.4	0.000432217	2094.4	0.000769856
			--	--																				2098.26	-0.000426855	2098.26	0.000517497	2098.26	0.000378854	2098.26	0.000751102
			--	--																				2102.12	-0.000392097	2102.12	0.000489035	2102.12	0.000372056	2102.12	0.000719472
			--	--																				2105.97	-0.00037912	2105.97	0.000469398	2105.97	0.000374178	2105.97	0.000728167
			--	--																				2109.83	-0.00043129	2109.83	0.000465484	2109.83	0.000316777	2109.83	0.000759234
			--	--																				2113.69	-0.000448734	2113.69	0.00048678	2113.69	0.0002381	2113.69	0.000746455
			--	--																				2117.55	-0.000471374	2117.55	0.000482799	2117.55	0.000257329	2117.55	0.000671649
			--	--																				2121.4	-0.000502717	2121.4	0.000475203	2121.4	0.000276028	2121.4	0.000650809
			--	--																				2125.26	-0.00050179	2125.26	0.000464423	2125.26	0.000248576	2125.26	0.000663486
			--	--																				2129.12	-0.000483422	2129.12	0.000443991	2129.12	0.000217447	2129.12	0.000611289
			--	--																				2132.97	-0.000481303	2132.97	0.000451918	2132.97	0.000184397	2132.97	0.000582357
			--	--																				2136.83	-0.000508111	2136.83	0.000429099	2136.83	0.000157482	2136.83	0.000577081
			--	--																				2140.69	-0.000509204	2140.69	0.000379285	2140.69	0.000187413	2140.69	0.000542113
			--	--																				2144.55	-0.000509601	2144.55	0.000360117	2144.55	0.000235249	2144.55	0.000512787
			--	--																				2148.4	-0.000495965	2148.4	0.000384823	2148.4	0.000240819	2148.4	0.000525194
			--	--																				2152.26	-0.000469123	2152.26	0.000397592	2152.26	0.000205679	2152.26	0.000546757
			--	--																				2156.12	-0.00046631	2156.12	0.000416363	2156.12	0.000168718	2156.12	0.000535146
			--	--																				2159.97	-0.00048415	2159.97	0.000402168	2159.97	0.000153073	2159.97	0.000476198
			--	--																				2163.83	-0.000510031	2163.83	0.000371061	2163.83	0.000133319	2163.83	0.000469432
			--	--																				2167.69	-0.000519628	2167.69	0.000384459	2167.69	0.000129971	2167.69	0.000495073
			--	--																				2171.55	-0.000499275	2171.55	0.00042366	2171.55	0.000135705	2171.55	0.000449364
			--	--																				2175.4	-0.000510891	2175.4	0.000414539	2175.4	0.000115355	2175.4	0.000394607
			--	--																				2179.26	-0.000531774	2179.26	0.000361146	2179.26	0.000127552	2179.26	0.000411123
			--	--																				2183.12	-0.000536242	2183.12	0.000325598	2183.12	0.000127021	2183.12	0.00041895
			--	--																				2186.97	-0.000539584	2186.97	0.000332362	2186.97	0.000102595	2186.97	0.000364229
			--	--																				2190.83	-0.000548684	2190.83	0.000337104	2190.83	0.000100673	2190.83	0.000354381
			--	--																				2194.69	-0.000534223	2194.69	0.000307261	2194.69	0.000114924	2194.69	0.000378755
			--	--																				2198.55	-0.000554806	2198.55	0.000318502	2198.55	9.07305e-05	2198.55	0.000375637
			--	--																				2202.4	-0.000567579	2202.4	0.000338563	2202.4	3.43614e-05	2202.4	0.00037514
			--	--																				2206.26	-0.000548486	2206.26	0.000334783	2206.26	6.62681e-08	2206.26	0.000352026
			--	--																				2210.12	-0.000549776	2210.12	0.000361146	2210.12	1.33201e-05	2210.12	0.000326029
			--	--																				2213.97	-0.000586838	2213.97	0.000353154	2213.97	2.71708e-05	2213.97	0.00033276
			--	--																				2217.83	-0.000616154	2217.83	0.000321685	2217.83	5.18247e-05	2217.83	0.000327753
			--	--																				2221.69	-0.000629455	2221.69	0.000310046	2221.69	7.00841e-05	2221.69	0.000298375
			--	--																				2225.54	-0.000597923	2225.54	0.000315949	2225.54	4.23805e-05	2225.54	0.000248145
			--	--																				2229.4	-0.000551894	2229.4	0.000296717	2229.4	-1.8389e-05	2229.4	0.000212607
			--	--																				2233.26	-0.000556395	2233.26	0.0003	2233.26	-3.42261e-05	2233.26	0.000239924
			--	--																				2237.12	-0.000577904	2237.12	0.000302918	2237.12	-2.50155e-05	2237.12	0.000261042
			--	--																				2240.97	-0.000568605	2240.97	0.000300132	2240.97	-3.04491e-05	2240.97	0.000242211
			--	--																				2244.83	-0.000563443	2244.83	0.000276127	2244.83	-3.84669e-05	2244.83	0.000211712
			--	--																				2248.69	-0.000599577	2248.69	0.000251063	2248.69	-1.713e-05	2248.69	0.000178927
			--	--																				2252.54	-0.000652912	2252.54	0.000271486	2252.54	-5.56947e-05	2252.54	0.000197358
			--	--																				2256.4	-0.000664095	2256.4	0.000275166	2256.4	-0.000122512	2256.4	0.000234553
			--	--																				2260.26	-0.000634352	2260.26	0.000252754	2260.26	-8.56762e-05	2260.26	0.000236443
			--	--																				2264.11	-0.000626907	2264.11	0.000273376	2264.11	-4.02891e-05	2264.11	0.000218209
			--	--																				2267.97	-0.000635708	2267.97	0.000286306	2267.97	-6.67268e-05	2267.97	0.000180287
			--	--																				2271.83	-0.000641928	2271.83	0.000228188	2271.83	-0.000103266	2271.83	0.0001778
			--	--																				2275.69	-0.000636271	2275.69	0.00017959	2275.69	-5.95709e-05	2275.69	0.000178662
			--	--																				2279.54	-0.00063187	2279.54	0.000207436	2279.54	-2.37565e-05	2279.54	0.000193214
			--	--																				2283.4	-0.00065407	2283.4	0.000239029	2283.4	-5.48665e-05	2283.4	0.000174088
			--	--																				2287.26	-0.000664855	2287.26	0.00024546	2287.26	-5.59267e-05	2287.26	0.000134247
			--	--																				2291.11	-0.000687914	2291.11	0.000213867	2291.11	1.0603e-05	2291.11	0.000148963
			--	--																				2294.97	-0.000688807	2294.97	0.000183204	2294.97	4.38054e-05	2294.97	0.000158642
			--	--																				2298.83	-0.000668395	2298.83	0.000180751	2298.83	1.50763e-05	2298.83	0.000153438
			--	--																				2302.69	-0.000678916	2302.69	0.000185623	2302.69	-7.09063e-06	2302.69	0.000147372
			--	--																				2306.54	-0.000718712	2306.54	0.00017369	2306.54	5.99436e-05	2306.54	0.00011847
			--	--																				2310.4	-0.000767931	2310.4	0.000125961	2310.4	0.000160498	2310.4	0.000104617
			--	--																				2314.26	-0.00075222	2314.26	6.64388e-05	2314.26	0.00019169	2314.26	8.06889e-05
			--	--																				2318.11	-0.000739551	2318.11	0.000168785	2318.11	0.000203889	2318.11	0.000136998
			--	--																				2321.97	-0.000713915	2321.97	0.000348544	2321.97	0.000119166	2321.97	0.00021569
			--	--																				2325.83	-0.000765384	2325.83	0.000380479	2325.83	0.000174917	2325.83	0.000139484
			--	--																				2329.69	-0.000893963	2329.69	0.000279443	2329.69	0.000255771	2329.69	-5.15535e-05
			--	--																				2333.54	-0.000782252	2333.54	0.000212441	2333.54	0.000299768	2333.54	-9.74694e-05
			--	--																				2337.4	-0.000730256	2337.4	0.000143262	2337.4	0.00016136	2337.4	-0.000102604
			--	--																				2341.26	-0.000831167	2341.26	2.82311e-05	2341.26	6.11035e-05	2341.26	-4.06867e-05
			--	--																				2345.11	-0.000834904	2345.11	7.20062e-05	2345.11	0.000249637	2345.11	8.35721e-05
			--	--																				2348.97	-0.000776398	2348.97	0.000220729	2348.97	0.000437225	2348.97	4.25462e-05
			--	--																				2352.83	-0.000616485	2352.83	0.00025103	2352.83	0.000784427	2352.83	-0.000152589
			--	--																				2356.69	-0.000385575	2356.69	0.000295093	2356.69	0.00128	2356.69	-0.000223067
			--	--																				2360.54	-0.000497289	2360.54	0.000538663	2360.54	0.00115	2360.54	-0.000212304
			--	--																				2364.4	-0.000607221	2364.4	0.000641485	2364.4	0.000969722	2364.4	-0.000423512
			--	--																				2368.26	-0.00049537	2368.26	0.000459713	2368.26	0.000531364	2368.26	-0.000163983
			--	--																				2372.11	-0.000576977	2372.11	0.00015072	2372.11	0.000241051	2372.11	-8.22972e-05
			--	--																				2375.97	-0.000712989	2375.97	4.64564e-05	2375.97	6.37546e-05	2375.97	-0.000136656
			--	--																				2379.83	-0.0007029	2379.83	5.73588e-05	2379.83	-9.61443e-05	2379.83	-0.000118339
			--	--																				2383.69	-0.000677427	2383.69	7.16417e-05	2383.69	-0.00021045	2383.69	-0.000103598
			--	--																				2387.54	-0.000628628	2387.54	0.000109356	2387.54	-0.000252143	2387.54	-0.000111714
			--	--																				2391.4	-0.000609967	2391.4	0.000152907	2391.4	-0.000256978	2391.4	-8.31916e-05
			--	--																				2395.26	-0.000648479	2395.26	0.000150156	2395.26	-0.000274462	2395.26	-9.81319e-05
			--	--																				2399.11	-0.000669818	2399.11	9.59668e-05	2399.11	-0.000272872	2399.11	-0.000154212
			--	--																				2402.97	-0.000671174	2402.97	7.48894e-05	2402.97	-0.000288171	2402.97	-0.000147488
			--	--																				2406.83	-0.00069711	2406.83	6.38871e-05	2406.83	-0.000292309	2406.83	-0.000133278
			--	--																				2410.68	-0.000719506	2410.68	4.9008e-05	2410.68	-0.000327075	2410.68	-0.000133775
			--	--																				2414.54	-0.000696383	2414.54	9.21224e-05	2414.54	-0.000358991	2414.54	-0.000156961
			--	--																				2418.4	-0.00066962	2418.4	0.000139815	2418.4	-0.000322175	2418.4	-0.000158816
			--	--																				2422.26	-0.000675773	2422.26	0.000131595	2422.26	-0.000277508	2422.26	-0.00012874
			--	--																				2426.11	-0.000675674	2426.11	9.91484e-05	2426.11	-0.000268369	2426.11	-0.000135464
			--	--																				2429.97	-0.000668627	2429.97	3.52892e-05	2429.97	-0.000259362	2429.97	-0.000153284
			--	--																				2433.83	-0.000702073	2433.83	-1.3651e-05	2433.83	-0.000299462	2433.83	-0.000138412
			--	--																				2437.68	-0.00069013	2437.68	2.37909e-05	2437.68	-0.000360945	2437.68	-0.000143645
			--	--																				2441.54	-0.00065149	2441.54	0.000100209	2441.54	-0.000368559	2441.54	-0.000139969
			--	--																				2445.4	-0.000637362	2445.4	0.000125165	2445.4	-0.000358362	2445.4	-0.000124897
			--	--																				2449.26	-0.000642061	2449.26	9.22218e-05	2449.26	-0.000360481	2449.26	-0.000138246
			--	--																				2453.11	-0.000665087	2453.11	0.000100772	2453.11	-0.00036121	2453.11	-0.000174648
			--	--																				2456.97	-0.000675343	2456.97	7.29342e-05	2456.97	-0.000392395	2456.97	-0.000195082
			--	--																				2460.83	-0.000705447	2460.83	1.33864e-05	2460.83	-0.000383788	2460.83	-0.000165705
			--	--																				2464.68	-0.000696747	2464.68	-5.63278e-07	2464.68	-0.000335816	2464.68	-0.00016289
			--	--																				2468.54	-0.000646725	2468.54	-1.39163e-06	2468.54	-0.000347934	2468.54	-0.000197566
			--	--																				2472.4	-0.0006413	2472.4	3.10808e-05	2472.4	-0.000316149	2472.4	-0.00020419
			--	--																				2476.26	-0.000670744	2476.26	6.98853e-05	2476.26	-0.000308104	2476.26	-0.000182762
			--	--																				2480.11	-0.000681827	2480.11	8.12523e-05	2480.11	-0.00033479	2480.11	-0.0001455
			--	--																				2483.97	-0.000676865	2483.97	6.87254e-05	2483.97	-0.000333532	2483.97	-0.000172197
			--	--																				2487.83	-0.00069195	2487.83	4.68872e-05	2487.83	-0.000331744	2487.83	-0.00023585
			--	--																				2491.68	-0.000709152	2491.68	3.13128e-05	2491.68	-0.000351476	2491.68	-0.000258932
			--	--																				2495.54	-0.00071977	2495.54	2.96228e-05	2495.54	-0.000363957	2495.54	-0.000252839
			--	--																				2499.4	-0.000750599	2499.4	5.23549e-05	2499.4	-0.000356806	2499.4	-0.000246712
			--	--																				2503.26	-0.000755528	2503.26	6.03081e-05	2503.26	-0.000376637	2503.26	-0.000235188
			--	--																				2507.11	-0.000723475	2507.11	5.13608e-05	2507.11	-0.000416726	2507.11	-0.000260852
			--	--																				2510.97	-0.000706638	2510.97	7.93633e-05	2510.97	-0.000373856	2510.97	-0.000278535
			--	--																				2514.83	-0.000727147	2514.83	7.24371e-05	2514.83	-0.000300885	2514.83	-0.000246215
			--	--																				2518.68	-0.000796044	2518.68	3.55211e-05	2518.68	-0.000313368	2518.68	-0.000176469
			--	--																				2522.54	-0.000816252	2522.54	1.67993e-05	2522.54	-0.000333896	2522.54	-0.000212006
			--	--																				2526.4	-0.00080838	2526.4	5.94134e-05	2526.4	-0.000352734	2526.4	-0.000314461
			--	--																				2530.26	-0.000793035	2530.26	9.35143e-05	2530.26	-0.000393123	2530.26	-0.000324758
			--	--																				2534.11	-0.000774182	2534.11	5.76571e-05	2534.11	-0.00037134	2534.11	-0.00027529
			--	--																				2537.97	-0.000720432	2537.97	4.27782e-05	2537.97	-0.000317308	2537.97	-0.000263501
			--	--																				2541.83	-0.000652251	2541.83	2.47187e-05	2541.83	-0.000296978	2541.83	-0.000281647
			--	--																				2545.68	-0.000651887	2545.68	-5.59962e-06	2545.68	-0.000363328	2545.68	-0.000260389
			--	--																				2549.54	-0.000683613	2549.54	2.74027e-05	2549.54	-0.000425034	2549.54	-0.000239625
			--	--																				2553.4	-0.000739254	2553.4	8.46326e-05	2553.4	-0.000397493	2553.4	-0.000244659
			--	--																				2557.26	-0.000753146	2557.26	0.00011214	2557.26	-0.000369023	2557.26	-0.000280621
			--	--																				2561.11	-0.000758372	2561.11	9.1327e-05	2561.11	-0.00036164	2561.11	-0.000323036
			--	--																				2564.97	-0.000816979	2564.97	4.69866e-05	2564.97	-0.000411297	2564.97	-0.000308104
			--	--																				2568.83	-0.000795383	2568.83	9.64211e-06	2568.83	-0.000408847	2568.83	-0.000298203
			--	--																				2572.68	-0.000745704	2572.68	1.33201e-05	2572.68	-0.000360084	2572.68	-0.000303071
			--	--																				2576.54	-0.000751095	2576.54	3.26714e-05	2576.54	-0.000338498	2576.54	-0.000282475
			--	--																				2580.4	-0.000747986	2580.4	1.892e-05	2580.4	-0.000336346	2580.4	-0.000262938
			--	--																				2584.25	-0.000737137	2584.25	1.25249e-05	2584.25	-0.000371671	2584.25	-0.000308964
			--	--																				2588.11	-0.0007375	2588.11	3.62833e-05	2588.11	-0.000378292	2588.11	-0.000330022
			--	--																				2591.97	-0.000743421	2591.97	2.50832e-05	2591.97	-0.000365215	2591.97	-0.000322175
			--	--																				2595.83	-0.000728172	2595.83	2.55471e-05	2595.83	-0.000392726	2595.83	-0.000321016
			--	--																				2599.68	-0.000722913	2599.68	3.4262e-05	2599.68	-0.000423081	2599.68	-0.000336379
			--	--																				2603.54	-0.000769618	2603.54	2.66406e-05	2603.54	-0.000393289	2603.54	-0.000362368
			--	--																				2607.4	-0.000817244	2607.4	3.15116e-05	2607.4	-0.000290488	2607.4	-0.000375015
			--	--																				2611.25	-0.000824156	2611.25	4.58931e-05	2611.25	-0.000296051	2611.25	-0.000350317
			--	--																				2615.11	-0.00079621	2615.11	7.73749e-05	2615.11	-0.000336578	2615.11	-0.000298501
			--	--																				2618.97	-0.000768196	2618.97	8.46989e-05	2618.97	-0.000300157	2618.97	-0.000293965
			--	--																				2622.82	-0.000771073	2622.82	6.54447e-05	2622.82	-0.000229591	2622.82	-0.000329294
			--	--																				2626.68	-0.000755064	2626.68	2.70714e-05	2626.68	-0.000223067	2626.68	-0.000339028
			--	--																				2630.54	-0.000735152	2630.54	2.26311e-05	2630.54	-0.000293866	2630.54	-0.000343894
			--	--																				2634.4	-0.000779342	2634.4	7.97278e-05	2634.4	-0.000317408	2634.4	-0.000314262
			--	--																				2638.25	-0.000795217	2638.25	0.000100143	2638.25	-0.000368758	2638.25	-0.000282806
			--	--																				2642.11	-0.000763962	2642.11	7.76731e-05	2642.11	-0.000444663	2642.11	-0.000313898
			--	--																				2645.97	-0.000736508	2645.97	4.47995e-05	2645.97	-0.000381867	2645.97	-0.000367434
			--	--																				2649.82	-0.000724104	2649.82	3.44276e-05	2649.82	-0.000284859	2649.82	-0.000343795
			--	--																				2653.68	-0.000750235	2653.68	5.5735e-05	2653.68	-0.000301879	2653.68	-0.000342173
			--	--																				2657.54	-0.00075652	2657.54	4.15189e-05	2657.54	-0.000319063	2657.54	-0.000359918
			--	--																				2661.4	-0.000732208	2661.4	-9.6419e-06	2661.4	-0.000346179	2661.4	-0.000316017
			--	--																				2665.25	-0.000726882	2665.25	5.48072e-05	2665.25	-0.000356343	2665.25	-0.000222107
			--	--																				2669.11	-0.000733763	2669.11	0.00011509	2669.11	-0.000346642	2669.11	-0.000208496
			--	--																				2672.97	-0.000770875	2672.97	6.65383e-05	2672.97	-0.000342173	2672.97	-0.000269694
			--	--																				2676.82	-0.000782616	2676.82	4.77819e-05	2676.82	-0.000378921	2676.82	-0.000254594
			--	--																				2680.68	-0.000757446	2680.68	7.1708e-05	2680.68	-0.0003917	2680.68	-0.000216146
			--	--																				2684.54	-0.000804809	2684.54	7.20725e-05	2684.54	-0.000333399	2684.54	-0.000229922
			--	--																				2688.4	-0.000825512	2688.4	7.39283e-05	2688.4	-0.000265919	2688.4	-0.000248269
			--	--																				2692.25	-0.000809108	2692.25	4.55617e-05	2692.25	-0.000272541	2692.25	-0.000299495
			--	--																				2696.11	-0.000794787	2696.11	-3.51219e-06	2696.11	-0.000348894	2696.11	-0.000331876
			--	--																				2699.97	-0.00078126	2699.97	7.2895e-07	2699.97	-0.000392626	2699.97	-0.000281482
			--	--																				2703.82	-0.000786056	2703.82	3.32347e-05	2703.82	-0.000335551	2703.82	-0.000268932
			--	--																				2707.68	-0.000758372	2707.68	6.06395e-05	2707.68	-0.000328168	2707.68	-0.000294395
			--	--																				2711.54	-0.000809472	2711.54	6.65714e-05	2711.54	-0.000377266	2711.54	-0.000275853
			--	--																				2715.4	-0.000868072	2715.4	6.18657e-05	2715.4	-0.000393752	2715.4	-0.000259197
			--	--																				2719.25	-0.000845585	2719.25	7.8833e-05	2719.25	-0.000389912	2719.25	-0.000260223
			--	--																				2723.11	-0.000844031	2723.11	5.93471e-05	2723.11	-0.000422618	2723.11	-0.000218729
			--	--																				2726.97	-0.000872503	2726.97	2.12394e-05	2726.97	-0.000412985	2726.97	-0.000253501
			--	--																				2730.82	-0.000874785	2730.82	4.38385e-05	2730.82	-0.000310322	2730.82	-0.000272144
			--	--																				2734.68	-0.000865526	2734.68	6.76318e-05	2734.68	-0.000262144	2734.68	-0.000247043
			--	--																				2738.54	-0.000846313	2738.54	9.02997e-05	2738.54	-0.000295422	2738.54	-0.000275223
			--	--																				2742.39	-0.000829381	2742.39	9.76239e-05	2742.39	-0.000302442	2742.39	-0.000249063
			--	--																				2746.25	-0.000821675	2746.25	6.07389e-05	2746.25	-0.000251183	2746.25	-0.000231313
			--	--																				2750.11	-0.000831762	2750.11	6.73667e-05	2750.11	-0.000252938	2750.11	-0.000295786
			--	--																				2753.97	-0.000843469	2753.97	6.72342e-05	2753.97	-0.00024754	2753.97	-0.0002687
			--	--																				2757.82	-0.000842543	2757.82	3.20418e-05	2757.82	-0.000192201	2757.82	-0.000209423
			--	--																				2761.68	-0.000818534	2761.68	4.27782e-05	2761.68	-0.000181272	2761.68	-0.000263038
			--	--																				2765.54	-0.000795416	2765.54	4.81464e-05	2765.54	-0.000237407	2765.54	-0.000337736
			--	--																				2769.39	-0.000802659	2769.39	1.81578e-05	2769.39	-0.00025264	2769.39	-0.000300157
			--	--																				2773.25	-0.000861458	2773.25	9.60888e-07	2773.25	-0.000252375	2773.25	-0.000236446
			--	--																				2777.11	-0.000892773	2777.11	1.07356e-05	2777.11	-0.000260289	2777.11	-0.000279329
			--	--																				2780.97	-0.00087118	2780.97	2.8695e-05	2780.97	-0.000220087	2780.97	-0.000293866
			--	--																				2784.82	-0.000848165	2784.82	6.59372e-06	2784.82	-0.000199123	2784.82	-0.000303236
			--	--																				2788.68	-0.000855275	2788.68	1.892e-05	2788.68	-0.000225982	2788.68	-0.000310521
			--	--																				2792.54	-0.000861194	2792.54	3.71117e-05	2792.54	-0.000252143	2792.54	-0.000301515
			--	--																				2796.39	-0.000819195	2796.39	2.65743e-05	2796.39	-0.000279892	2796.39	-0.000274396
			--	--																				2800.25	-0.000817343	2800.25	-3.41279e-06	2800.25	-0.00031413	2800.25	-0.000274661
			--	--																				2804.11	-0.000872272	2804.11	-2.97533e-05	2804.11	-0.000286813	2804.11	-0.000266581
			--	--																				2807.97	-0.000871842	2807.97	-9.11177e-06	2807.97	-0.000229823	2807.97	-0.000220683
			--	--																				2811.82	-0.000809108	2811.82	2.61435e-05	2811.82	-0.000226346	2811.82	-0.000178225
			--	--																				2815.68	-0.000819096	2815.68	3.38312e-05	2815.68	-0.000251679	2815.68	-0.000134801
			--	--																				2819.54	-0.000867874	2819.54	-3.57846e-06	2819.54	-0.000220948	2819.54	-0.000145765
			--	--																				2823.39	-0.000811092	2823.39	1.29225e-05	2823.39	-0.000187697	2823.39	-0.000209986
			--	--																				2827.25	-0.000755726	2827.25	4.54954e-05	2827.25	-0.000129568	2827.25	-0.000234062
			--	--																				2831.11	-0.000801171	2831.11	4.14858e-05	2831.11	-0.000134636	2831.11	-0.00019856
			--	--																				2834.97	-0.000823064	2834.97	5.51385e-05	2834.97	-0.00016756	2834.97	-0.000232406
			--	--																				2838.82	-0.000801865	2838.82	3.67789e-06	2838.82	-0.000205118	2838.82	-0.000261018
			--	--																				2842.68	-0.000854283	2842.68	-3.22382e-05	2842.68	-0.000233896	2842.68	-0.000251216
			--	--																				2846.54	-0.000937807	2846.54	3.37968e-06	2846.54	-0.000207138	2846.54	-0.000249825
			--	--																				2850.39	-0.000943824	2850.39	-3.34972e-05	2850.39	-0.000252143	2850.39	-0.000206773
			--	--																				2854.25	-0.000884043	2854.25	-0.000100948	2854.25	-0.000279429	2854.25	-0.000194188
			--	--																				2858.11	-0.000859375	2858.11	-6.70913e-05	2858.11	-0.000238433	2858.11	-0.000228962
			--	--																				2861.97	-0.000840228	2861.97	-1.6633e-05	2861.97	-0.000193956	2861.97	-0.00024456
			--	--																				2865.82	-0.00081139	2865.82	-3.65453e-05	2865.82	-0.000125229	2865.82	-0.000241811
			--	--																				2869.68	-0.000823627	2869.68	-5.66224e-05	2869.68	-9.92914e-05	2869.68	-0.000237738
			--	--																				2873.54	-0.000842179	2873.54	-3.68435e-05	2873.54	-0.000141691	2873.54	-0.000208032
			--	--																				2877.39	-0.000877463	2877.39	5.30145e-07	2877.39	-0.000154212	2877.39	-0.000196109
			--	--																				2881.25	-0.000925573	2881.25	-3.711e-06	2881.25	-0.000169414	2881.25	-0.000219292
			--	--																				2885.11	-0.000919952	2885.11	-1.92177e-06	2885.11	-0.000134172	2885.11	-0.000256448
			--	--																				2888.97	-0.000915555	2888.97	2.71708e-05	2888.97	-0.000114927	2888.97	-0.000208694
			--	--																				2892.82	-0.000915092	2892.82	3.16773e-05	2892.82	-0.000134073	2892.82	-0.000155338
			--	--																				2896.68	-0.000929971	2896.68	-2.03438e-05	2896.68	-0.000228664	2896.68	-0.000203992
			--	--																				2900.54	-0.000889863	2900.54	-3.40605e-05	2900.54	-0.000293535	2900.54	-0.000193791
			--	--																				2904.39	-0.000823792	2904.39	2.10075e-05	2904.39	-0.000284926	2904.39	-0.000155073
			--	--																				2908.25	-0.000834011	2908.25	-4.63876e-07	2908.25	-0.000304064	2908.25	-0.000177628
			--	--																				2912.11	-0.000919952	2912.11	-0.000111813	2912.11	-0.000324791	2912.11	-0.000196076
			--	--																				2915.97	-0.000975463	2915.97	-8.81939e-05	2915.97	-0.00030115	2915.97	-0.000264793
			--	--																				2919.82	-0.000961578	2919.82	5.56655e-06	2919.82	-0.000321083	2919.82	-0.00033618
			--	--																				2923.68	-0.000938865	2923.68	-3.1675e-05	2923.68	-0.000283137	2923.68	-0.000323334
			--	--																				2927.54	-0.000934203	2927.54	-7.3982e-05	2927.54	-0.000169414	2927.54	-0.000292608
			--	--																				2931.39	-0.000930434	2931.39	-4.74122e-05	2931.39	-0.000212172	2931.39	-0.00022214
			--	--																				2935.25	-0.000892046	2935.25	-7.08348e-05	2935.25	-0.000277972	2935.25	-0.000151462
			--	--																				2939.11	-0.000868171	2939.11	-0.000139306	2939.11	-0.000261978	2939.11	-0.000164612
			--	--																				2942.96	-0.000885234	2942.96	-0.00014179	2942.96	-0.000215583	2942.96	-0.000266018
			--	--																				2946.82	-0.000887813	2946.82	-0.000109527	2946.82	-0.000140068	2946.82	-0.000350251
			--	--																				2950.68	-0.000825015	2950.68	-9.48855e-05	2950.68	-0.000165539	2950.68	-0.000327373
			--	--																				2954.54	-0.000845651	2954.54	-8.23634e-05	2954.54	-0.000282906	2954.54	-0.000286879
			--	--																				2958.39	-0.000970868	2958.39	-7.29882e-05	2958.39	-0.000285687	2958.39	-0.000320023
			--	--																				2962.25	-0.00103	2962.25	-4.89694e-05	2962.25	-0.000183093	2962.25	-0.000315586
			--	--																				2966.11	-0.000998406	2966.11	-1.33197e-05	2966.11	-0.00014189	2966.11	-0.000274363
			--	--																				2969.96	-0.000903156	2969.96	-5.00627e-05	2969.96	-0.000195646	2969.96	-0.000263634
			--	--																				2973.82	-0.000866948	2973.82	-0.000136458	2973.82	-0.000234824	2973.82	-0.000239394
			--	--																				2977.68	-0.000937939	2977.68	-0.00018412	2977.68	-0.000266018	2977.68	-0.000215384
			--	--																				2981.53	-0.00105	2981.53	-0.000195381	2981.53	-0.000277608	2981.53	-0.000265091
			--	--																				2985.39	-0.00112	2985.39	-0.000130694	2985.39	-0.00025774	2985.39	-0.00034406
			--	--																				2989.25	-0.00105	2989.25	-6.97747e-05	2989.25	-0.000237374	2989.25	-0.000360812
			--	--																				2993.11	-0.000999695	2993.11	-0.000134636	2993.11	-0.000233135	2993.11	-0.000310223
			--	--																				2996.96	-0.000996952	2996.96	-0.000250156	2996.96	-0.000297905	2996.96	-0.000266713
			--	--																				3000.82	-0.000986571	3000.82	-0.000257011	3000.82	-0.000378557	3000.82	-0.000289362
			--	--																				3004.68	-0.000983133	3004.68	-0.000205217	3004.68	-0.000376471	3004.68	-0.000343001
			--	--																				3008.53	-0.00102	3008.53	-0.000203197	3008.53	-0.000310819	3008.53	-0.000336445
			--	--																				3012.39	-0.001	3012.39	-0.000163618	3012.39	-0.000267541	3012.39	-0.000268866
			--	--																				3016.25	-0.000982703	3016.25	-0.000161565	3016.25	-0.000260587	3016.25	-0.000253799
			--	--																				3020.11	-0.000993051	3020.11	-0.000238235	3020.11	-0.000301349	3020.11	-0.000296912
			--	--																				3023.96	-0.00103	3023.96	-0.000272343	3023.96	-0.000320917	3023.96	-0.000336015
			--	--																				3027.82	-0.000986935	3027.82	-0.000271879	3027.82	-0.000342868	3027.82	-0.000376008
			--	--																				3031.68	-0.00093298	3031.68	-0.000214391	3031.68	-0.000323665	3031.68	-0.000358958
			--	--																				3035.53	-0.000954602	3035.53	-0.000173521	3035.53	-0.000334128	3035.53	-0.00033138
			--	--																				3039.39	-0.000970306	3039.39	-0.000201806	3039.39	-0.000366805	3039.39	-0.00032744
			--	--																				3043.25	-0.000974901	3043.25	-0.000207502	3043.25	-0.000333962	3043.25	-0.000323467
			--	--																				3047.11	-0.00101	3047.11	-0.000199752	3047.11	-0.000328632	3047.11	-0.000348861
			--	--																				3050.96	-0.00108	3050.96	-0.000232042	3050.96	-0.000345451	3050.96	-0.000360117
			--	--																				3054.82	-0.00109	3054.82	-0.00021916	3054.82	-0.000319527	3054.82	-0.000365712
			--	--																				3058.68	-0.00104	3058.68	-0.000209953	3058.68	-0.000292144	3058.68	-0.000383258
			--	--																				3062.53	-0.00101	3062.53	-0.000230485	3062.53	-0.000318169	3062.53	-0.000388025
			--	--																				3066.39	-0.00102	3066.39	-0.000305984	3066.39	-0.00046823	3066.39	-0.000397228
			--	--																				3070.25	-0.00108	3070.25	-0.00036697	3070.25	-0.000529557	3070.25	-0.000407556
			--	--																				3074.11	-0.00113	3074.11	-0.000348497	3074.11	-0.000446814	3074.11	-0.000404047
			--	--																				3077.96	-0.00113	3077.96	-0.000311348	3077.96	-0.000391369	3077.96	-0.000413217
			--	--																				3081.82	-0.00117	3081.82	-0.000300852	3081.82	-0.000364586	3081.82	-0.00043844
			--	--																				3085.68	-0.00118	3085.68	-0.000328367	3085.68	-0.000371108	3085.68	-0.000384913
			--	--																				3089.53	-0.00114	3089.53	-0.000352337	3089.53	-0.000454792	3089.53	-0.000362269
			--	--																				3093.39	-0.00109	3093.39	-0.000346676	3093.39	-0.000522673	3093.39	-0.000444696
			--	--																				3097.25	-0.00113	3097.25	-0.000360746	3097.25	-0.000506821	3097.25	-0.000517212
			--	--																				3101.11	-0.00113	3101.11	-0.000389349	3101.11	-0.000424935	3101.11	-0.000458664
			--	--																				3104.96	-0.00106	3104.96	-0.000365778	3104.96	-0.000449363	3104.96	-0.000409112
			--	--																				3108.82	-0.00107	3108.82	-0.000336942	3108.82	-0.000554542	3108.82	-0.000444398
			--	--																				3112.68	-0.00114	3112.68	-0.000353463	3112.68	-0.000512149	3112.68	-0.000420896
			--	--																				3116.53	-0.00117	3116.53	-0.000393454	3116.53	-0.00047336	3116.53	-0.000433674
			--	--																				3120.39	-0.00112	3120.39	-0.00043662	3120.39	-0.000502518	3120.39	-0.000485705
			--	--																				3124.25	-0.00107	3124.25	-0.000423445	3124.25	-0.000511454	3124.25	-0.000490008
			--	--																				3128.11	-0.00107	3128.11	-0.000360945	3128.11	-0.000581411	3128.11	-0.000517676
			--	--																				3131.96	-0.00111	3131.96	-0.000379981	3131.96	-0.000623599	3131.96	-0.000517312
			--	--																				3135.82	-0.00112	3135.82	-0.000473956	3135.82	-0.00063187	3135.82	-0.000555303
			--	--																				3139.68	-0.00118	3139.68	-0.000504173	3139.68	-0.000597559	3139.68	-0.000528233
			--	--																				3143.53	-0.00124	3143.53	-0.000468594	3143.53	-0.000445358	3143.53	-0.000488982
			--	--																				3147.39	-0.00124	3147.39	-0.000422883	3147.39	-0.000404213	3147.39	-0.000517775
			--	--																				3151.25	-0.00121	3151.25	-0.00039256	3151.25	-0.000532138	3151.25	-0.000528266
			--	--																				3155.11	-0.00116	3155.11	-0.000460418	3155.11	-0.000617974	3155.11	-0.000558016
			--	--																				3158.96	-0.00114	3158.96	-0.00051473	3158.96	-0.000619992	3158.96	-0.000631374
			--	--																				3162.82	-0.00124	3162.82	-0.000467336	3162.82	-0.000624525	3162.82	-0.000629157
			--	--																				3166.68	-0.00128	3166.68	-0.000414243	3166.68	-0.000541801	3166.68	-0.000634352
			--	--																				3170.53	-0.00122	3170.53	-0.000485143	3170.53	-0.000556395	3170.53	-0.00063058
			--	--																				3174.39	-0.00122	3174.39	-0.000541569	3174.39	-0.000583397	3174.39	-0.000640274
			--	--																				3178.25	-0.00127	3178.25	-0.000554839	3178.25	-0.000615492	3178.25	-0.000689899
			--	--																				3182.1	-0.00127	3182.1	-0.000528067	3182.1	-0.00066909	3182.1	-0.000704355
			--	--																				3185.96	-0.00126	3185.96	-0.00048971	3185.96	-0.000674648	3185.96	-0.00067392
			--	--																				3189.82	-0.00124	3189.82	-0.000523831	3189.82	-0.00069582	3189.82	-0.000708093
			--	--																				3193.68	-0.00121	3193.68	-0.000554939	3193.68	-0.000686822	3193.68	-0.000720002
			--	--																				3197.53	-0.00127	3197.53	-0.000590775	3197.53	-0.000641697	3197.53	-0.00068884
			--	--																				3201.39	-0.00134	3201.39	-0.000630381	3201.39	-0.000681298	3201.39	-0.000725228
			--	--																				3205.25	-0.00134	3205.25	-0.000608676	3205.25	-0.000690362	3205.25	-0.000783675
			--	--																				3209.1	-0.00133	3209.1	-0.000545177	3209.1	-0.000596467	3209.1	-0.000774248
			--	--																				3212.96	-0.00134	3212.96	-0.000481469	3212.96	-0.000581213	3212.96	-0.000769056
			--	--																				3216.82	-0.00134	3216.82	-0.000382331	3216.82	-0.000640671	3216.82	-0.000796143
			--	--																				3220.68	-0.00134	3220.68	-0.00042702	3220.68	-0.000649835	3220.68	-0.000810199
			--	--																				3224.53	-0.00136	3224.53	-0.000528067	3224.53	-0.000619794	3224.53	-0.000813771
			--	--																				3228.39	-0.00128	3228.39	-0.000552622	3228.39	-0.000676666	3228.39	-0.000780599
			--	--																				3232.25	-0.00124	3232.25	-0.000593323	3232.25	-0.000741768	3232.25	-0.000734689
			--	--																				3236.1	-0.00126	3236.1	-0.000579856	3236.1	-0.000807818	3236.1	-0.000759662
			--	--																				3239.96	-0.00125	3239.96	-0.000601794	3239.96	-0.000835201	3239.96	-0.000862087
			--	--																				3243.82	-0.00126	3243.82	-0.000585448	3243.82	-0.000778052	3243.82	-0.00086503
			--	--																				3247.68	-0.0013	3247.68	-0.000554939	3247.68	-0.000747192	3247.68	-0.000829745
			--	--																				3251.53	-0.00137	3251.53	-0.000628198	3251.53	-0.000809637	3251.53	-0.000835929
			--	--																				3255.39	-0.00141	3255.39	-0.000700286	3255.39	-0.000839666	3255.39	-0.000878191
			--	--																				3259.25	-0.0014	3259.25	-0.000730091	3259.25	-0.000732109	3259.25	-0.000865228
			--	--																				3263.1	-0.00136	3263.1	-0.000716396	3263.1	-0.000608213	3263.1	-0.000825181
			--	--																				3266.96	-0.00134	3266.96	-0.00070333	3266.96	-0.000596401	3266.96	-0.000810365
			--	--																				3270.82	-0.00132	3270.82	-0.000710078	3270.82	-0.000640869	3270.82	-0.000853753
			--	--																				3274.68	-0.00133	3274.68	-0.000720134	3274.68	-0.000797268	3274.68	-0.000894724
			--	--																				3278.53	-0.00133	3278.53	-0.000682323	3278.53	-0.000955065	3278.53	-0.000905338
			--	--																				3282.39	-0.00134	3282.39	-0.000636271	3282.39	-0.000967066	3282.39	-0.000943758
			--	--																				3286.25	-0.0013	3286.25	-0.000642491	3286.25	-0.000980125	3286.25	-0.000904346
			--	--																				3290.1	-0.00129	3290.1	-0.00071117	3290.1	-0.000934864	3290.1	-0.000835929
			--	--																				3293.96	-0.00128	3293.96	-0.000729628	3293.96	-0.000918597	3293.96	-0.000877232
			--	--																				3297.82	-0.00124	3297.82	-0.000753907	3297.82	-0.000952916	3297.82	-0.000925276
																								3301.67	-0.00127	3301.67	-0.00085081	3301.67	-0.000964256	3301.67	-0.000968719
																								3305.53	-0.00143	3305.53	-0.000888375	3305.53	-0.000985712	3305.53	-0.00105
																								3309.39	-0.00147	3309.39	-0.000819493	3309.39	-0.000949445	3309.39	-0.000985712
																								3313.25	-0.00142	3313.25	-0.000720266	3313.25	-0.000904148	3313.25	-0.000893038
																								3317.1	-0.00148	3317.1	-0.000725956	3317.1	-0.0009018	3317.1	-0.000891682
																								3320.96	-0.00143	3320.96	-0.000746464	3320.96	-0.000850149	3320.96	-0.000946766
																								3324.82	-0.00132	3324.82	-0.000724468	3324.82	-0.000791943	3324.82	-0.000994538
																								3328.67	-0.0014	3328.67	-0.000767137	3328.67	-0.000858582	3328.67	-0.00101
																								3332.53	-0.00149	3332.53	-0.000781889	3332.53	-0.000907686	3332.53	-0.00103
																								3336.39	-0.00145	3336.39	-0.000746266	3336.39	-0.000866121	3336.39	-0.00106
																								3340.24	-0.00137	3340.24	-0.000737004	3340.24	-0.00088821	3340.24	-0.00105
																								3344.1	-0.00138	3344.1	-0.000707299	3344.1	-0.000964719	3344.1	-0.00109
																								3347.96	-0.00142	3347.96	-0.000728437	3347.96	-0.000967892	3347.96	-0.00112
																								3351.82	-0.0014	3351.82	-0.000786155	3351.82	-0.000943361	3351.82	-0.00108
																								3355.67	-0.00142	3355.67	-0.000861194	3355.67	-0.000938435	3355.67	-0.00104
																								3359.53	-0.00148	3359.53	-0.000977017	3359.53	-0.000946238	3359.53	-0.00105
																								3363.39	-0.00152	3363.39	-0.000967	3363.39	-0.000931194	3363.39	-0.00114
																								3367.24	-0.00157	3367.24	-0.000940749	3367.24	-0.000996918	3367.24	-0.00118
																								3371.1	-0.0016	3371.1	-0.000924846	3371.1	-0.00101	3371.1	-0.00118
																								3374.96	-0.00156	3374.96	-0.000935757	3374.96	-0.00104	3374.96	-0.00113
																								3378.82	-0.0015	3378.82	-0.00102	3378.82	-0.00108	3378.82	-0.0011
																								3382.67	-0.0015	3382.67	-0.00101	3382.67	-0.00108	3382.67	-0.00106
																								3386.53	-0.00156	3386.53	-0.000934633	3386.53	-0.00105	3386.53	-0.001
																								3390.39	-0.00155	3390.39	-0.000936054	3390.39	-0.000969744	3390.39	-0.000994604
																								3394.24	-0.00153	3394.24	-0.000973215	3394.24	-0.000985249	3394.24	-0.00104
																								3398.1	-0.00156	3398.1	-0.000969546	3398.1	-0.000992951	3398.1	-0.00108
																								3401.96	-0.00156	3401.96	-0.000913902	3401.96	-0.00103	3401.96	-0.00112
																								3405.82	-0.00149	3405.82	-0.000925474	3405.82	-0.00113	3405.82	-0.00118
																								3409.67	-0.00146	3409.67	-0.000972025	3409.67	-0.00108	3409.67	-0.00119
																								3413.53	-0.0015	3413.53	-0.000983034	3413.53	-0.000972289	3413.53	-0.00113
																								3417.39	-0.00155	3417.39	-0.000999299	3417.39	-0.000964388	3417.39	-0.00114
																								3421.24	-0.00157	3421.24	-0.000972984	3421.24	-0.000958239	3421.24	-0.00121
																								3425.1	-0.00155	3425.1	-0.000937873	3425.1	-0.00108	3425.1	-0.0012
																								3428.96	-0.00154	3428.96	-0.000959429	3428.96	-0.00121	3428.96	-0.00115
																								3432.82	-0.00147	3432.82	-0.000974075	3432.82	-0.00117	3432.82	-0.0012
																								3436.67	-0.00151	3436.67	-0.00104	3436.67	-0.00105	3436.67	-0.00122
																								3440.53	-0.0016	3440.53	-0.00102	3440.53	-0.00104	3440.53	-0.00122
																								3444.39	-0.00162	3444.39	-0.000953114	3444.39	-0.00107	3444.39	-0.00126
																								3448.24	-0.00169	3448.24	-0.000994009	3448.24	-0.00111	3448.24	-0.00127
																								3452.1	-0.00169	3452.1	-0.000997315	3452.1	-0.00113	3452.1	-0.00122
																								3455.96	-0.00164	3455.96	-0.00096981	3455.96	-0.00109	3455.96	-0.00125
																								3459.82	-0.00154	3459.82	-0.00102	3459.82	-0.00114	3459.82	-0.00135
																								3463.67	-0.00147	3463.67	-0.00108	3463.67	-0.0012	3463.67	-0.00137
																								3467.53	-0.00147	3467.53	-0.00111	3467.53	-0.00119	3467.53	-0.00123
																								3471.39	-0.00153	3471.39	-0.00109	3471.39	-0.00124	3471.39	-0.00117
																								3475.24	-0.00168	3475.24	-0.00108	3475.24	-0.00127	3475.24	-0.00123
																								3479.1	-0.00171	3479.1	-0.00111	3479.1	-0.00117	3479.1	-0.00131
																								3482.96	-0.00169	3482.96	-0.00102	3482.96	-0.0011	3482.96	-0.00131
																								3486.82	-0.00169	3486.82	-0.000990968	3486.82	-0.00109	3486.82	-0.00126
																								3490.67	-0.00154	3490.67	-0.00112	3490.67	-0.00106	3490.67	-0.0013
																								3494.53	-0.00149	3494.53	-0.00124	3494.53	-0.00113	3494.53	-0.0014
																								3498.39	-0.00159	3498.39	-0.00119	3498.39	-0.00123	3498.39	-0.00143
																								3502.24	-0.00163	3502.24	-0.00107	3502.24	-0.00132	3502.24	-0.0014
																								3506.1	-0.0016	3506.1	-0.00104	3506.1	-0.00128	3506.1	-0.00143
																								3509.96	-0.00158	3509.96	-0.00101	3509.96	-0.00121	3509.96	-0.00141
																								3513.82	-0.00162	3513.82	-0.00105	3513.82	-0.00126	3513.82	-0.00139
																								3517.67	-0.00168	3517.67	-0.00118	3517.67	-0.0013	3517.67	-0.00143
																								3521.53	-0.00163	3521.53	-0.00126	3521.53	-0.00121	3521.53	-0.00143
																								3525.39	-0.00165	3525.39	-0.00123	3525.39	-0.00128	3525.39	-0.00146
																								3529.24	-0.00174	3529.24	-0.00122	3529.24	-0.00138	3529.24	-0.00154
																								3533.1	-0.00167	3533.1	-0.0012	3533.1	-0.00126	3533.1	-0.00152
																								3536.96	-0.00159	3536.96	-0.00126	3536.96	-0.00125	3536.96	-0.00144
																								3540.81	-0.00161	3540.81	-0.00139	3540.81	-0.00136	3540.81	-0.00141
																								3544.67	-0.0017	3544.67	-0.00139	3544.67	-0.00136	3544.67	-0.00149
																								3548.53	-0.00174	3548.53	-0.00123	3548.53	-0.0013	3548.53	-0.0016
																								3552.39	-0.00173	3552.39	-0.00112	3552.39	-0.00122	3552.39	-0.00158
																								3556.24	-0.00167	3556.24	-0.00112	3556.24	-0.00122	3556.24	-0.00151
																								3560.1	-0.00164	3560.1	-0.00125	3560.1	-0.00128	3560.1	-0.00148
																								3563.96	-0.00175	3563.96	-0.00144	3563.96	-0.00128	3563.96	-0.00149
																								3567.81	-0.00178	3567.81	-0.00147	3567.81	-0.00136	3567.81	-0.00154
																								3571.67	-0.00169	3571.67	-0.00135	3571.67	-0.00151	3571.67	-0.00156
																								3575.53	-0.00165	3575.53	-0.00133	3575.53	-0.00156	3575.53	-0.00148
																								3579.39	-0.00162	3579.39	-0.00131	3579.39	-0.00143	3579.39	-0.00143
																								3583.24	-0.00161	3583.24	-0.00125	3583.24	-0.00122	3583.24	-0.00146
																								3587.1	-0.0016	3587.1	-0.0013	3587.1	-0.00124	3587.1	-0.00153
																								3590.96	-0.00168	3590.96	-0.00137	3590.96	-0.0014	3590.96	-0.0016
																								3594.81	-0.00176	3594.81	-0.00138	3594.81	-0.00135	3594.81	-0.00167
																								3598.67	-0.00176	3598.67	-0.00139	3598.67	-0.00113	3598.67	-0.00167
																								3602.53	-0.00177	3602.53	-0.00131	3602.53	-0.00115	3602.53	-0.00167
																								3606.39	-0.00179	3606.39	-0.00123	3606.39	-0.0013	3606.39	-0.00172
																								3610.24	-0.00178	3610.24	-0.00123	3610.24	-0.00122	3610.24	-0.00176
																								3614.1	-0.00187	3614.1	-0.00112	3614.1	-0.00108	3614.1	-0.00178
																								3617.96	-0.00194	3617.96	-0.00126	3617.96	-0.00121	3617.96	-0.00179
																								3621.81	-0.0018	3621.81	-0.0014	3621.81	-0.00135	3621.81	-0.00168
																								3625.67	-0.00169	3625.67	-0.0012	3625.67	-0.00124	3625.67	-0.00165
																								3629.53	-0.00169	3629.53	-0.00116	3629.53	-0.00117	3629.53	-0.00167
																								3633.39	-0.00175	3633.39	-0.00137	3633.39	-0.00127	3633.39	-0.00166
																								3637.24	-0.00182	3637.24	-0.00144	3637.24	-0.00132	3637.24	-0.00163
																								3641.1	-0.00183	3641.1	-0.00147	3641.1	-0.00133	3641.1	-0.00154
																								3644.96	-0.00174	3644.96	-0.00157	3644.96	-0.00125	3644.96	-0.00157
																								3648.81	-0.00172	3648.81	-0.00151	3648.81	-0.00112	3648.81	-0.00187
																								3652.67	-0.00181	3652.67	-0.00143	3652.67	-0.00118	3652.67	-0.00182
																								3656.53	-0.00182	3656.53	-0.00141	3656.53	-0.00129	3656.53	-0.00165
																								3660.38	-0.0018	3660.38	-0.00139	3660.38	-0.00141	3660.38	-0.00169
																								3664.24	-0.00171	3664.24	-0.00136	3664.24	-0.00134	3664.24	-0.00174
																								3668.1	-0.00168	3668.1	-0.00131	3668.1	-0.0012	3668.1	-0.0018
																								3671.96	-0.00178	3671.96	-0.00127	3671.96	-0.00128	3671.96	-0.00175
																								3675.81	-0.0018	3675.81	-0.00131	3675.81	-0.00145	3675.81	-0.00173
																								3679.67	-0.00179	3679.67	-0.00134	3679.67	-0.00157	3679.67	-0.00168
																								3683.53	-0.00171	3683.53	-0.00139	3683.53	-0.00155	3683.53	-0.00169
																								3687.38	-0.0016	3687.38	-0.00151	3687.38	-0.00142	3687.38	-0.00179
																								3691.24	-0.00176	3691.24	-0.00157	3691.24	-0.00155	3691.24	-0.0018
																								3695.1	-0.00182	3695.1	-0.00153	3695.1	-0.00172	3695.1	-0.00173
																								3698.95	-0.00175	3698.95	-0.00139	3698.95	-0.00154	3698.95	-0.00173
																								3702.81	-0.00178	3702.81	-0.00134	3702.81	-0.00139	3702.81	-0.00176
																								3706.67	-0.00179	3706.67	-0.00132	3706.67	-0.00141	3706.67	-0.00178
																								3710.53	-0.00178	3710.53	-0.00141	3710.53	-0.00144	3710.53	-0.00185
																								3714.38	-0.00186	3714.38	-0.00158	3714.38	-0.00144	3714.38	-0.00199
																								3718.24	-0.00182	3718.24	-0.00153	3718.24	-0.00131	3718.24	-0.00198
																								3722.1	-0.00191	3722.1	-0.0014	3722.1	-0.00124	3722.1	-0.00186
																								3725.95	-0.00207	3725.95	-0.00138	3725.95	-0.00135	3725.95	-0.00177
																								3729.81	-0.00195	3729.81	-0.00139	3729.81	-0.00138	3729.81	-0.00174
																								3733.67	-0.00189	3733.67	-0.00166	3733.67	-0.00129	3733.67	-0.00186
																								3737.53	-0.00195	3737.53	-0.00171	3737.53	-0.00142	3737.53	-0.00211
																								3741.38	-0.0019	3741.38	-0.0012	3741.38	-0.00143	3741.38	-0.00224
																								3745.24	-0.00184	3745.24	-0.00101	3745.24	-0.00129	3745.24	-0.00214
																								3749.1	-0.00161	3749.1	-0.00126	3749.1	-0.00119	3749.1	-0.00182
																								3752.95	-0.00167	3752.95	-0.0013	3752.95	-0.00136	3752.95	-0.00183
																								3756.81	-0.00177	3756.81	-0.00143	3756.81	-0.00167	3756.81	-0.00196
																								3760.67	-0.00188	3760.67	-0.0015	3760.67	-0.00178	3760.67	-0.00202
																								3764.53	-0.00185	3764.53	-0.00139	3764.53	-0.00168	3764.53	-0.00201
																								3768.38	-0.00174	3768.38	-0.00137	3768.38	-0.00167	3768.38	-0.0019
																								3772.24	-0.00192	3772.24	-0.00151	3772.24	-0.00166	3772.24	-0.00184
																								3776.1	-0.00194	3776.1	-0.00157	3776.1	-0.00167	3776.1	-0.00187
																								3779.95	-0.00167	3779.95	-0.00152	3779.95	-0.00179	3779.95	-0.00183
																								3783.81	-0.00157	3783.81	-0.0015	3783.81	-0.00186	3783.81	-0.00188
																								3787.67	-0.00173	3787.67	-0.00154	3787.67	-0.00177	3787.67	-0.00187
																								3791.53	-0.0017	3791.53	-0.00157	3791.53	-0.00164	3791.53	-0.0018
																								3795.38	-0.00162	3795.38	-0.00155	3795.38	-0.00154	3795.38	-0.00188
																								3799.24	-0.00179	3799.24	-0.00152	3799.24	-0.00157	3799.24	-0.00199
																								3803.1	-0.00184	3803.1	-0.00152	3803.1	-0.00167	3803.1	-0.00211
																								3806.95	-0.00185	3806.95	-0.00156	3806.95	-0.00177	3806.95	-0.00208
																								3810.81	-0.00196	3810.81	-0.00149	3810.81	-0.00174	3810.81	-0.0018
																								3814.67	-0.00191	3814.67	-0.00143	3814.67	-0.00165	3814.67	-0.00162
																								3818.53	-0.0017	3818.53	-0.00165	3818.53	-0.00155	3818.53	-0.00178
																								3822.38	-0.00162	3822.38	-0.00181	3822.38	-0.00167	3822.38	-0.0019
																								3826.24	-0.00167	3826.24	-0.00178	3826.24	-0.00172	3826.24	-0.00193
																								3830.1	-0.00168	3830.1	-0.00164	3830.1	-0.00163	3830.1	-0.00187
																								3833.95	-0.00175	3833.95	-0.00152	3833.95	-0.00149	3833.95	-0.00177
																								3837.81	-0.00203	3837.81	-0.00142	3837.81	-0.00154	3837.81	-0.00184
																								3841.67	-0.002	3841.67	-0.00145	3841.67	-0.00165	3841.67	-0.0019
																								3845.53	-0.0019	3845.53	-0.00153	3845.53	-0.0019	3845.53	-0.00191
																								3849.38	-0.00192	3849.38	-0.00162	3849.38	-0.00212	3849.38	-0.00191
																								3853.24	-0.00195	3853.24	-0.00181	3853.24	-0.00215	3853.24	-0.00202
																								3857.1	-0.00183	3857.1	-0.00183	3857.1	-0.00183	3857.1	-0.00203
																								3860.95	-0.00175	3860.95	-0.00177	3860.95	-0.00159	3860.95	-0.00207
																								3864.81	-0.00173	3864.81	-0.00169	3864.81	-0.00148	3864.81	-0.00215
																								3868.67	-0.00174	3868.67	-0.00165	3868.67	-0.00149	3868.67	-0.00203
																								3872.53	-0.00186	3872.53	-0.00165	3872.53	-0.00167	3872.53	-0.00204
																								3876.38	-0.00194	3876.38	-0.00163	3876.38	-0.00175	3876.38	-0.00216
																								3880.24	-0.00197	3880.24	-0.00157	3880.24	-0.00162	3880.24	-0.00221
																								3884.1	-0.002	3884.1	-0.00166	3884.1	-0.00139	3884.1	-0.00213
																								3887.95	-0.00204	3887.95	-0.00173	3887.95	-0.00138	3887.95	-0.00201
																								3891.81	-0.00183	3891.81	-0.00171	3891.81	-0.00164	3891.81	-0.00205
																								3895.67	-0.00155	3895.67	-0.00163	3895.67	-0.00172	3895.67	-0.0022
																								3899.52	-0.00151	3899.52	-0.00168	3899.52	-0.00167	3899.52	-0.00215
																								3903.38	-0.00179	3903.38	-0.00172	3903.38	-0.00168	3903.38	-0.00196
																								3907.24	-0.00192	3907.24	-0.00172	3907.24	-0.00165	3907.24	-0.00195
																								3911.09	-0.00198	3911.09	-0.00179	3911.09	-0.00168	3911.09	-0.002
																								3914.95	-0.00196	3914.95	-0.00177	3914.95	-0.00178	3914.95	-0.00207
																								3918.81	-0.00182	3918.81	-0.00162	3918.81	-0.00184	3918.81	-0.00203
																								3922.67	-0.00182	3922.67	-0.00161	3922.67	-0.00174	3922.67	-0.00208
																								3926.52	-0.00187	3926.52	-0.00175	3926.52	-0.0017	3926.52	-0.00223
																								3930.38	-0.00196	3930.38	-0.0018	3930.38	-0.00174	3930.38	-0.00209
																								3934.24	-0.0019	3934.24	-0.0018	3934.24	-0.00175	3934.24	-0.00202
																								3938.09	-0.00175	3938.09	-0.00179	3938.09	-0.0016	3938.09	-0.00198
																								3941.95	-0.00178	3941.95	-0.00181	3941.95	-0.00161	3941.95	-0.00196
																								3945.81	-0.002	3945.81	-0.0018	3945.81	-0.0017	3945.81	-0.00206
																								3949.67	-0.00203	3949.67	-0.00172	3949.67	-0.00164	3949.67	-0.00214
																								3953.52	-0.00188	3953.52	-0.00175	3953.52	-0.00169	3953.52	-0.00214
																								3957.38	-0.00186	3957.38	-0.00182	3957.38	-0.00179	3957.38	-0.00205
																								3961.24	-0.00195	3961.24	-0.00172	3961.24	-0.00186	3961.24	-0.00208
																								3965.09	-0.00199	3965.09	-0.00163	3965.09	-0.00181	3965.09	-0.00213
																								3968.95	-0.00197	3968.95	-0.00169	3968.95	-0.00173	3968.95	-0.00223
																								3972.81	-0.0019	3972.81	-0.00174	3972.81	-0.00174	3972.81	-0.0022
																								3976.67	-0.00179	3976.67	-0.00183	3976.67	-0.00185	3976.67	-0.00206
																								3980.52	-0.00174	3980.52	-0.00179	3980.52	-0.00192	3980.52	-0.0021
																								3984.38	-0.00181	3984.38	-0.00173	3984.38	-0.00196	3984.38	-0.00217
																								3988.24	-0.00198	3988.24	-0.00172	3988.24	-0.00198	3988.24	-0.00214
																								3992.09	-0.00206	3992.09	-0.00174	3992.09	-0.00195	3992.09	-0.00212
