# Supplementary material for: In-situ observation of silk nanofibril assembly via graphene plasmonic infrared sensor
Source: Nat Commun. 2024 May 31;15:4643. doi: 10.1038/s41467-024-49076-5 (PMC11143229; doi:10.1038/s41467-024-49076-5)
Supplement: Supplementary file 4 — Source Data [file 41467_2024_49076_MOESM4_ESM.zip › source data/SNF_SourceData_FigS6.xlsx]

## Sheet: Sheet1
Source data of Figure S6a			Source data of Figure S6b			Source data of Figure S6c			Source data of Figure S6d			Source data of Figure S6e			Source data of Figure S6f			Source data of Figure S6g			Source data of Figure S6h			Source data of Figure S6i
X (μm)	Height (nm)		X (μm)	Height (nm)		X (μm)	Height (nm)		X (μm)	Height (nm)		X (μm)	Height (nm)		X (μm)	Height (nm)		X (μm)	Height (nm)		X (μm)	Height (nm)		X (μm)	Height (nm)
0.23047	-0.49708		0.20313	-0.66824		0.22309	-0.91642		0.21094	1.42765		0.20313	-0.11529		0.21484	0.09668		0.24609	-1.60635		0.00783	-0.39637		0.01566	-2.29071
0.23438	-0.50643		0.20703	-0.39756		0.22701	-1.40085		0.21484	1.89659		0.20703	-0.20553		0.21875	0.5007		0.25	-1.84014		0.01174	0.03775		0.01957	-2.30953
0.23828	-0.61866		0.21094	-0.64016		0.23092	-1.59417		0.21875	1.82103		0.21094	-0.06014		0.22266	0.8249		0.25391	-1.77152		0.01566	0.62798		0.02348	-2.14708
0.24219	-0.62009		0.21484	-1.39603		0.23483	-1.8211		0.22266	1.47068		0.21484	0.11244		0.22656	1.4179		0.25781	-1.91896		0.01957	0.66263		0.0274	-1.86804
0.24609	-0.65318		0.21875	-1.90046		0.23875	-2.02563		0.22656	1.12032		0.21875	-0.4128		0.23047	2.30949		0.26172	-1.93684		0.02348	0.33257		0.03131	-1.83499
0.25	-0.66253		0.22266	-1.87075		0.24266	-2.06222		0.23047	0.88701		0.22266	-0.96524		0.23438	2.81538		0.26563	-1.82523		0.0274	0.10671		0.03523	-2.0093
0.25391	-0.82224		0.22656	-1.5267		0.24658	-2.18837		0.23438	0.66896		0.22656	-1.36361		0.23828	3.25578		0.26953	-1.95099		0.03131	0.29769		0.03914	-1.98936
0.25781	-0.81576		0.23047	-1.36078		0.25049	-2.35932		0.23828	0.72062		0.23047	-1.41759		0.24219	3.64535		0.27344	-1.62355		0.03523	0.57525		0.04305	-0.75216
0.26172	0.0692		0.23438	-0.99581		0.2544	-2.7206		0.24219	1.02672		0.23438	-1.50783		0.24609	3.43824		0.27734	-1.49018		0.03914	0.67967		0.04697	2.68626
0.26563	0.62177		0.23828	-0.65187		0.25832	-2.53325		0.24609	1.22087		0.23828	-1.64338		0.25	2.88933		0.28125	-1.5728		0.04305	0.64478		0.05088	4.68768
0.26953	0.92107		0.24219	-0.38116		0.26223	-2.46909		0.25	1.14023		0.24219	-1.8605		0.25391	2.49308		0.28516	-1.4828		0.04697	0.33199		0.05479	5.96394
0.27344	1.12541		0.24609	-0.61328		0.26615	-2.03547		0.25391	0.91709		0.24609	-2.05042		0.25781	1.94421		0.28906	-1.71651		0.05088	1.72128		0.05871	5.58226
0.27734	1.01318		0.25	-1.03386		0.27006	-1.01963		0.25781	0.36318		0.25	-1.94128		0.26172	0.90074		0.29297	-1.97191		0.0548	2.90233		0.06262	3.53037
0.28125	1.09881		0.25391	-0.94127		0.27397	0.51118		0.26172	-0.32812		0.25391	-1.65995		0.26563	0.40279		0.29688	-1.81702		0.05871	3.19763		0.06654	2.13877
0.28516	1.12112		0.25781	-0.81729		0.27789	2.18755		0.26563	-0.79552		0.25781	-1.73206		0.26953	0.31946		0.30078	-0.34532		0.06262	3.28431		0.07045	0.94158
0.28906	0.6844		0.26172	-1.38455		0.2818	3.46089		0.26953	-0.91688		0.26172	-1.70449		0.27344	-0.0258		0.30469	1.42837		0.06654	3.68367		0.07436	-0.44942
0.29297	0.31892		0.26563	-1.88901		0.28572	3.50265		0.27344	-0.81942		0.26563	-1.64066		0.27734	-0.42906		0.30859	1.51845		0.07045	3.04069		0.07828	-1.03804
0.29688	0.45203		0.26953	-1.63926		0.28963	2.34648		0.27734	-0.60492		0.26953	-1.68558		0.28125	-0.64334		0.3125	0.70178		0.07436	0.97341		0.08219	-1.48428
0.30078	0.54557		0.27344	0.42254		0.29354	-0.20918		0.28125	-0.31917		0.27344	-1.91176		0.28516	-1.34504		0.31641	0.16586		0.07828	0.34794		0.08611	-0.98506
0.30469	0.88445		0.27734	1.80362		0.29746	-1.77958		0.28516	-0.26242		0.27734	-2.36451		0.28906	-2.15589		0.32031	-0.39143		0.08219	-1.23282		0.09002	0.16135
0.30859	0.7643		0.28125	2.04292		0.30137	-2.18567		0.28906	-0.27183		0.28125	-2.65412		0.29297	-2.41378		0.32422	-0.90581		0.08611	-1.5456		0.09393	1.51459
0.3125	-0.43218		0.28516	2.03075		0.30528	-0.97951		0.29297	-0.13875		0.28516	-2.82592		0.29688	-2.38075		0.32813	-1.03164		0.09002	-1.51107		0.09785	1.53481
0.31641	-0.69478		0.28906	2.18619		0.3092	-0.27719		0.29688	-0.19904		0.28906	-2.68053		0.30078	-2.23137		0.33203	-0.44514		0.09393	-2.15391		0.10176	-1.47493
0.32031	-0.68039		0.29297	2.68738		0.31311	0.0221		0.30078	-0.34076		0.29297	-1.75575		0.30469	-2.21284		0.33594	0.74576		0.09785	-1.85875		0.10568	-1.7396
0.32422	-0.6739		0.29688	2.93714		0.31703	-0.09286		0.30469	-0.45702		0.29688	-1.40192		0.30859	-1.95426		0.33984	1.48353		0.10176	-1.94578		0.10959	-2.2246
0.32813	-0.80988		0.30078	2.78882		0.32094	-0.02868		0.30859	-0.58856		0.30078	-1.32903		0.3125	-2.0231		0.34375	1.68142		0.10568	-1.63335		0.1135	-2.48942
0.33203	-0.69259		0.30469	1.93864		0.32485	-0.09887		0.3125	-0.61832		0.30469	-0.84832		0.31641	-2.03361		0.34766	1.96589		0.10959	-1.73778		0.11742	-2.79314
0.33594	-0.7336		0.30859	1.54944		0.32877	-0.31457		0.31641	-0.63282		0.30859	0.52054		0.32031	-1.8988		0.35156	2.70366		0.1135	-1.09517		0.12133	-3.03215
0.33984	-0.75877		0.3125	0.75167		0.33268	-0.96694		0.32031	-0.79997		0.3125	1.26406		0.32422	-1.87298		0.35547	3.0528		0.11742	-0.76523		0.12525	-3.28413
0.34375	-0.7602		0.31641	-0.23467		0.3366	-0.80201		0.32422	-0.69743		0.31641	1.34601		0.32813	-1.94178		0.35938	1.63158		0.12133	-0.93919		0.12916	-3.63958
0.34766	-0.69832		0.32031	-0.9695		0.34051	-0.92817		0.32813	-0.946		0.32031	2.23454		0.33203	-2.31611		0.36328	0.10257		0.12525	-0.76559		0.13307	-3.86563
0.35156	-0.86595		0.32422	-1.51588		0.34442	-1.35662		0.33203	-1.31672		0.32422	2.61556		0.33594	-2.43593		0.36719	-0.90824		0.12916	-1.13053		0.13699	-1.56642
0.35547	-0.64579		0.32813	-1.9575		0.34834	-1.65071		0.33594	-1.35665		0.32813	2.81533		0.33984	-2.66478		0.37109	-1.09882		0.13307	-1.06135		0.1409	1.66464
0.35938	-0.53642		0.33203	-1.78106		0.35225	-1.62013		0.33984	-0.72996		0.33203	2.58915		0.34375	-2.86448		0.375	-1.67787		0.13699	-0.85286		0.14481	2.30626
0.36328	-0.55368		0.33594	-1.26953		0.35617	-0.39161		0.34375	0.11047		0.33594	2.40828		0.34766	-2.46038		0.37891	-1.56626		0.1409	-0.40147		0.14873	0.26748
0.36719	-0.57094		0.33984	-0.56925		0.36008	0.92653		0.34766	0.57432		0.33984	2.77118		0.35156	-1.99088		0.38281	-1.23873		0.14482	-0.55792		0.15264	-1.4345
0.37109	-0.60403		0.34375	-0.78046		0.36399	1.79679		0.35156	0.53438		0.34375	2.51782		0.35547	-0.15385		0.38672	-0.97602		0.14873	-0.8881		0.15656	-0.48221
0.375	-0.61337		0.34766	-0.79257		0.36791	1.12204		0.35547	0.45883		0.34766	2.29164		0.35938	1.26847		0.39063	-0.4974		0.15264	-1.49619		0.16047	0.32758
0.37891	-0.69395		0.35156	-0.81517		0.37182	0.11139		0.35938	0.64279		0.35156	2.3464		0.36328	1.83985		0.39453	0.26189		0.15656	-1.54822		0.16438	-0.36435
0.38281	-0.79035		0.35547	-0.70163		0.37574	-0.4402		0.36328	0.95398		0.35547	2.27429		0.36719	2.37486		0.39844	0.61102		0.16047	-0.7494		0.1683	0.05694
0.38672	-0.72847		0.35938	-0.84997		0.37965	-0.63353		0.36719	0.86825		0.35938	1.31404		0.37109	3.05532		0.40234	0.55		0.16439	-0.24599		0.17221	1.32022
0.39063	-0.69033		0.36328	-0.93545		0.38356	-1.5546		0.37109	0.56369		0.36328	0.03659		0.375	3.2994		0.40625	-0.56877		0.1683	-0.99278		0.17613	2.51851
0.39453	-0.24856		0.36719	-1.28272		0.38748	-2.07261		0.375	0.2286		0.36719	-1.18647		0.37891	2.99055		0.41016	-1.36381		0.17221	-1.46214		0.18004	3.60023
0.39844	0.4148		0.37109	-1.1797		0.39139	-1.34789		0.37891	0.05635		0.37109	-0.69671		0.38281	2.47794		0.41406	-1.5976		0.17613	-1.86172		0.18395	4.25496
0.40234	0.95154		0.375	-1.43277		0.3953	-0.10815		0.38281	0.0673		0.375	-0.26131		0.38672	2.11821		0.41797	-1.63701		0.18004	-1.4451		0.18787	5.18148
0.40625	0.94219		0.37891	-1.59152		0.39922	-0.2343		0.38672	0.26145		0.37891	-0.07967		0.39063	2.01297		0.42188	-1.84927		0.18396	-0.87215		0.19178	5.61587
0.41016	0.73499		0.38281	-1.78169		0.40313	-0.76352		0.39063	0.6388		0.38281	-0.66835		0.39453	1.40586		0.42578	-1.82394		0.18787	-0.19477		0.1957	5.36402
0.41406	0.74939		0.38672	-1.62629		0.40705	-0.41945		0.39453	0.6701		0.38672	-0.90358		0.39844	1.10426		0.42969	-1.99291		0.19178	0.03086		0.19961	5.53931
0.41797	1.34152		0.39063	-1.3032		0.41096	0.82029		0.39844	-0.21458		0.39063	-0.86695		0.40234	-0.05566		0.43359	-1.90283		0.1957	0.86458		0.20352	6.60849
0.42188	1.15015		0.39453	-0.42499		0.41487	1.90328		0.40234	-0.68198		0.39453	-0.93906		0.40625	-0.54627		0.4375	-1.64005		0.19961	2.4451		0.20744	7.61282
0.42578	1.0854		0.39844	1.01889		0.41879	2.16895		0.40625	-0.78298		0.39844	-1.40087		0.41016	-1.26243		0.44141	-1.31253		0.20352	3.45256		0.21135	8.25444
0.42969	0.7674		0.40234	2.17997		0.4227	1.88606		0.41016	-0.72623		0.40234	-1.44579		0.41406	-1.52028		0.44531	2.05886		0.20744	4.51204		0.21526	7.82117
0.43359	0.47314		0.40625	2.24114		0.42662	1.09937		0.41406	-0.85777		0.40625	-1.49978		0.41797	-2.00376		0.44922	3.87601		0.21135	4.33832		0.21918	6.62383
0.4375	0.78828		0.41016	2.25002		0.43053	0.85006		0.41797	-0.857		0.41016	-1.83471		0.42188	-2.41442		0.45313	3.18883		0.21527	3.69534		0.22309	4.71418
0.44141	0.92931		0.41406	2.33211		0.43444	0.84706		0.42188	-0.83587		0.41406	-2.07901		0.42578	-2.3087		0.45703	1.72456		0.21918	3.99052		0.22701	4.06098
0.44531	0.73002		0.41797	2.82278		0.43836	1.33666		0.42578	-0.66716		0.41797	-2.35957		0.42969	-1.38805		0.46094	1.14542		0.22309	3.62557		0.23092	2.82446
0.44922	0.36453		0.42188	2.67446		0.44227	1.28885		0.42969	-0.48828		0.42188	-2.00573		0.43359	-1.04228		0.46484	1.21397		0.22701	0.70681		0.23483	1.53676
0.45313	-0.1355		0.42578	2.59948		0.44619	1.4314		0.43359	-0.59438		0.42578	-1.17158		0.4375	-1.28567		0.46875	1.64939		0.23092	-1.86387		0.23875	0.77997
0.45703	-0.35061		0.42969	2.96443		0.4501	1.30524		0.4375	-0.51218		0.42969	-1.0715		0.44141	-1.13628		0.47266	1.09186		0.23484	-2.03782		0.24266	0.68374
0.46094	-0.57364		0.43359	2.78472		0.45401	0.94397		0.44141	-0.77094		0.43359	-1.40643		0.44531	-1.00128		0.47656	1.85108		0.23875	-2.19416		0.24658	0.36677
0.46484	-0.61465		0.4375	2.39544		0.45793	0.86261		0.44531	-0.90757		0.4375	-1.91355		0.44922	-0.93917		0.48047	2.69673		0.24266	-1.91649		0.25049	0.42562
0.46875	-0.60816		0.44141	1.55578		0.46184	0.68048		0.44922	-0.70324		0.44141	-1.95848		0.45313	-1.04441		0.48438	2.67893		0.24658	-1.60383		0.2544	0.70452
0.47266	-0.58585		0.44531	0.40188		0.46576	0.08409		0.45313	-0.53454		0.44531	-1.78589		0.45703	-1.12775		0.48828	3.13596		0.25049	-1.60406		0.25832	0.14185
0.47656	-0.58728		0.44922	-0.29109		0.46967	-0.69144		0.45703	-0.48797		0.44922	-1.12393		0.46094	-1.64748		0.49219	3.20443		0.25441	-1.72587		0.26223	-0.55038
0.48047	-0.64412		0.45313	-0.79558		0.47358	-1.64607		0.46094	-0.49228		0.45313	-0.60697		0.46484	-1.87633		0.49609	2.25835		0.25832	-1.48297		0.26615	-1.11278
0.48438	-0.62972		0.45703	-1.19527		0.4775	-2.11931		0.46484	-0.7663		0.45703	0.3178		0.46875	-1.72694		0.5	1.52804		0.26223	-1.17019		0.27006	-1.80501
0.48828	-0.48869		0.46094	-1.11318		0.48141	-1.55131		0.46875	-1.1879		0.46094	1.70478		0.47266	-1.52656		0.50391	1.03518		0.26615	-0.73607		0.27397	-1.82383
0.49219	-0.66424		0.46484	-0.81102		0.48532	-0.55789		0.47266	-1.14642		0.46484	2.8652		0.47656	-1.48613		0.50781	0.36969		0.27006	-0.77107		0.27789	-2.06271
0.49609	-0.48364		0.46875	-0.70793		0.48924	0.59227		0.47656	-1.04896		0.46875	3.01058		0.48047	-2.12242		0.51172	-0.46842		0.27398	-0.59747		0.2818	-1.87459
0.5	-0.54048		0.47266	-0.7201		0.49315	-0.01531		0.48047	-1.25174		0.47266	3.73599		0.48438	-2.10389		0.51563	-0.37842		0.27789	-0.91014		0.28572	-1.98405
0.50391	-0.50234		0.47656	-0.48084		0.49707	-0.73485		0.48438	-0.54362		0.47656	4.32545		0.48828	-0.50703		0.51953	-0.22359		0.2818	-1.30985		0.28963	-1.89926
0.50781	-0.4642		0.48047	-0.4301		0.50098	-1.87983		0.48828	0.50036		0.48047	4.98742		0.49219	0.87904		0.52344	0.34147		0.28572	-1.39689		0.29354	-1.63319
0.51172	-0.49729		0.48438	-0.52604		0.50489	-1.89404		0.49219	1.33569		0.48438	4.6978		0.49609	1.81412		0.52734	0.453		0.28963	-1.69241		0.29746	-1.34119
0.51563	-0.59369		0.48828	-0.18199		0.50881	-0.50876		0.49609	1.63162		0.48828	4.53505		0.5	2.29093		0.53125	0.02498		0.29355	-1.8316		0.30137	-0.88087
0.51953	-0.48432		0.49219	-0.56079		0.51272	0.23837		0.5	0.96576		0.49219	3.80137		0.50391	1.80751		0.53516	0.28776		0.29746	-2.28334		0.30528	-0.13595
0.52344	-0.43827		0.49609	-0.90821		0.51664	0.72798		0.50391	0.67647		0.49609	2.6508		0.50781	1.52046		0.53906	0.24842		0.30137	-2.63101		0.3092	1.03655
0.52734	-0.40804		0.5	-0.88886		0.52055	-0.65212		0.50781	0.37191		0.5	1.63617		0.51172	1.64085		0.54297	0.51113		0.30529	-2.4573		0.31311	1.76895
0.53125	-0.43322		0.50391	-0.39814		0.52446	-2.24494		0.51172	0.4541		0.50391	0.95686		0.51563	1.8993		0.54688	0.66596		0.3092	-2.12748		0.31703	1.40054
0.53516	-0.56919		0.50781	0.30198		0.52838	-2.77413		0.51563	1.02991		0.50781	0.3138		0.51953	2.17239		0.55078	0.64801		0.31312	-2.0408		0.32094	0.76006
0.53906	-0.45982		0.51172	0.54131		0.53229	-2.3405		0.51953	1.77874		0.51172	-0.03019		0.52344	2.54008		0.55469	0.43588		0.31703	0.13052		0.32485	3.11103
0.54297	0.35391		0.51563	-0.40319		0.53621	-2.01883		0.52344	1.86602		0.51563	0.06988		0.52734	2.81317		0.55859	-0.12172		0.32094	2.87471		0.32877	6.80902
0.54688	1.04102		0.51953	-1.34753		0.54012	-1.3277		0.52734	1.87697		0.51953	0.15184		0.53125	2.92627		0.5625	-0.52814		0.32486	3.89967		0.33268	7.39876
0.55078	1.60941		0.52344	-1.20254		0.54403	-0.51338		0.53125	1.80141		0.52344	0.85912		0.53516	2.90114		0.56641	-0.02783		0.32877	4.10792		0.3366	5.81305
0.55469	1.84541		0.52734	-0.24051		0.54795	0.08816		0.53516	1.50195		0.52734	2.31859		0.53906	2.0321		0.57031	0.49394		0.33268	1.90155		0.34051	4.79687
0.55859	1.88355		0.53125	0.35482		0.55186	0.40985		0.53906	0.39844		0.53125	3.1165		0.54297	1.11228		0.57422	0.06583		0.3366	1.90131		0.34442	3.21088
0.5625	1.90586		0.53516	0.51028		0.55578	0.97782		0.54297	-0.53712		0.53516	3.20751		0.54688	0.41065		0.57813	0.22073		0.34051	1.11963		0.34834	2.46705
0.56641	1.73823		0.53906	0.22582		0.55969	1.42266		0.54688	-0.77044		0.53906	2.16569		0.55078	0.10181		0.58203	--		0.34443	-0.51328		0.35225	1.74887
0.57031	1.54685		0.54297	0.87359		0.5636	1.5876		0.55078	-0.99866		0.54297	-0.13583		0.55469	-0.16342		0.58594	1.69618		0.34834	-0.68712		0.35617	0.39676
0.57422	1.52168		0.54688	1.66801		0.56752	2.06599		0.55469	-1.08949		0.54688	-1.11421		0.55859	-0.53046		0.58984	2.08846		0.35225	-0.80892		0.36008	-1.07262
0.57813	1.16411		0.55078	2.19016		0.57143	2.73476		0.55859	-1.07854		0.55078	-1.18632		0.5625	-0.17735		0.59375	2.9125		0.35617	-0.39206		0.36399	-1.72594
0.58203	1.28139		0.55469	1.99993		0.57534	3.29155		0.5625	-1.05232		0.55469	-1.47594		0.56641	0.03027		0.59766	3.02419		0.36008	-0.4966		0.36791	-2.76776
0.58594	1.07419		0.55859	1.22315		0.57926	3.07583		0.56641	-0.88871		0.55859	-1.53899		0.57031	-0.85318		0.60156	1.34392		0.364	-0.40981		0.37182	-3.91304
0.58984	0.5979		0.5625	1.0748		0.58317	2.8825		0.57031	-0.57752		0.5625	-1.54766		0.57422	-1.27842		0.60547	-0.22808		0.36791	-1.19173		0.37574	-4.6312
0.59375	0.0583		0.56641	1.24069		0.58709	1.92783		0.57422	-0.49532		0.56641	-1.33883		0.57813	-1.55085		0.60938	-0.9583		0.37182	-1.78243		0.37965	-4.74066
0.59766	-0.18847		0.57031	1.20769		0.591	1.7233		0.57813	-0.43348		0.57031	-1.42907		0.58203	-1.08864		0.61328	-0.43647		0.37574	-1.939		0.38356	-4.59131
0.60156	-0.15033		0.57422	0.33658		0.59491	0.72387		0.58203	-0.28514		0.57422	-1.5465		0.58594	-0.55368		0.61719	0.64639		0.37965	-2.40812		0.38748	-4.53247
0.60547	-0.08845		0.57813	-0.42969		0.59883	0.04911		0.58594	-0.31999		0.57813	-1.68204		0.58984	-0.53531		0.62109	2.20456		0.38357	-2.65137		0.39139	-4.13685
0.60938	-0.31939		0.58203	-0.90274		0.60274	-1.2862		0.58984	-0.4617		0.58203	-1.66353		0.59375	-0.42946		0.625	3.50359		0.38748	-2.16534		0.3953	-4.026
0.61328	-0.21794		0.58594	-1.14526		0.60666	-1.7482		0.59375	-0.61868		0.58594	-0.0953		0.59766	-0.74556		0.62891	4.00398		0.39139	-2.30429		0.39922	-3.96715
0.61719	-0.13232		0.58984	-1.00038		0.61057	-1.59451		0.59766	-0.69424		0.58984	0.80229		0.60156	-1.46172		0.63281	1.15782		0.39531	-2.58243		0.40313	-3.59761
0.62109	-0.4424		0.59375	-0.98107		0.61448	-1.77665		0.60156	-0.93773		0.59375	1.02925		0.60547	-1.71957		0.63672	-0.84593		0.39922	-2.56517		0.40705	-2.99491
0.625	-0.42801		0.59766	-0.65801		0.6184	-2.46259		0.60547	-0.70287		0.59766	1.37402		0.60938	-1.64297		0.64063	-1.36031		0.40314	-2.40907		0.41096	-2.5993
0.62891	-0.43735		0.60156	0.05257		0.62231	-2.49917		0.60938	-0.63086		0.60156	2.10848		0.61328	-1.71901		0.64453	-1.7668		0.40705	-2.54814		0.41487	-1.94487
0.63281	-0.4467		0.60547	0.17662		0.62623	-1.71848		0.61328	-0.52322		0.60547	2.43513		0.61719	-2.05697		0.64844	-1.89264		0.41096	-2.63518		0.41879	-0.21528
0.63672	-0.66973		0.60938	-0.12875		0.63014	-0.90418		0.61719	-0.34434		0.60938	2.33583		0.62109	-2.83874		0.65234	-1.75942		0.41488	-2.77425		0.4227	1.38462
0.64063	-0.65533		0.61328	-1.13593		0.63405	-0.70565		0.62109	0.44011		0.61328	2.35434		0.625	-2.49284		0.65625	-1.9284		0.41879	-2.86129		0.42662	1.72809
0.64453	-0.77548		0.61719	-1.48326		0.63797	-0.54071		0.625	1.02101		0.61719	2.20973		0.62891	-0.68494		0.66016	-1.77357		0.42271	-3.03524		0.43053	3.32802
0.64844	-0.75317		0.62109	-1.12876		0.64188	-0.29742		0.62891	1.21516		0.62109	2.51825		0.63281	1.21027		0.66406	-2.07204		0.42662	-3.10478		0.43444	4.35801
0.65234	-0.66754		0.625	-0.82674		0.6458	-0.02052		0.63281	1.00729		0.625	2.51864		0.63672	2.29085		0.66797	-1.80926		0.43053	-2.96607		0.43836	3.86003
0.65625	-0.67689		0.62891	-0.76557		0.64971	-0.04593		0.63672	0.96735		0.62891	2.83622		0.64063	2.62946		0.67188	-1.84874		0.43445	-2.7577		0.44227	4.38535
0.66016	-0.72581		0.63281	-0.69388		0.65362	-0.20566		0.64063	0.92741		0.63281	2.66441		0.64453	2.8008		0.67578	-1.78027		0.43836	-2.87939		0.44619	4.35341
0.66406	-0.85386		0.63672	-0.82121		0.65754	-0.61174		0.64453	1.11647		0.63672	2.36573		0.64844	2.90645		0.67969	-1.69019		0.44228	-2.72329		0.4501	4.45145
0.66797	-0.86321		0.64063	-1.30478		0.66145	-1.44323		0.64844	1.35133		0.64063	1.3783		0.65234	3.27411		0.68359	-1.62164		0.44619	-2.39336		0.45401	4.3159
0.67188	-0.71427		0.64453	-1.48449		0.66536	-1.31188		0.65234	0.86357		0.64453	-0.76917		0.65625	3.48919		0.6875	-1.59638		0.4501	-2.35859		0.45793	3.13182
0.67578	-0.46245		0.64844	-1.29764		0.66928	-1.00141		0.65625	0.69642		0.64844	-1.64786		0.66016	3.42765		0.69141	-1.76536		0.45402	-2.42836		0.46184	2.98331
0.67969	-0.1394		0.65234	-0.84889		0.67319	-0.83646		0.66016	0.94145		0.65234	-1.76528		0.66406	2.54399		0.69531	-1.95594		0.45793	-0.22218		0.46576	3.30111
0.68359	0.429		0.65625	-0.18012		0.67711	-1.74631		0.66406	1.34933		0.65625	-1.70145		0.66797	1.9223		0.69922	-1.77959		0.46184	2.12219		0.46967	3.98135
0.6875	0.70456		0.66016	0.24761		0.68102	-1.36867		0.66797	1.77756		0.66016	-1.72826		0.67188	2.02807		0.70313	-1.51681		0.46576	2.73028		0.47358	3.08189
0.69141	0.73479		0.66406	0.65448		0.68493	-0.09534		0.67188	1.66638		0.66406	-1.75506		0.67578	1.63935		0.70703	-1.513		0.46967	2.4001		0.4775	0.71973
0.69531	1.07367		0.66797	1.07181		0.68885	0.95407		0.67578	1.15827		0.66797	-1.9178		0.67969	0.93755		0.71094	-1.68205		0.47359	-1.00468		0.48141	-1.29336
0.69922	1.43629		0.67188	1.54158		0.69276	1.11901		0.67969	0.24815		0.67188	-1.89022		0.68359	0.93425		0.71484	-1.85102		0.4775	-0.84846		0.48532	-2.11513
0.70313	1.83849		0.67578	2.01132		0.69668	0.86968		0.68359	-0.44825		0.67578	-1.68139		0.6875	1.22929		0.71875	-2.10642		0.48141	-0.57055		0.48924	-2.87206
0.70703	1.83705		0.67969	1.76868		0.70059	0.95624		0.6875	-0.79352		0.67969	-1.36381		0.69141	0.28756		0.72266	-1.95153		0.48533	-0.5709		0.49315	-2.74864
0.71094	1.76439		0.68359	1.51563		0.7045	1.80414		0.69141	-0.95558		0.68359	-1.18216		0.69531	-0.73416		0.72656	0.29741		0.48924	-1.26591		0.49707	-0.77293
0.71484	1.43057		0.6875	1.67109		0.70842	2.48409		0.69531	-0.88357		0.6875	-1.14552		0.69922	-1.53027		0.73047	1.5746		0.49316	-1.38748		0.50098	0.17936
0.71875	1.15213		0.69141	2.057		0.71233	2.57063		0.69922	-0.94386		0.69141	-0.98201		0.70313	-1.94834		0.73438	2.80888		0.49707	-0.20681		0.50489	-0.50002
0.72266	1.29316		0.69531	2.25438		0.71625	2.24296		0.70313	-1.03978		0.69531	-1.14474		0.70703	-2.03901		0.73828	4.88516		0.50098	1.21761		0.50881	-0.24692
0.72656	1.37087		0.69922	1.47763		0.72016	1.51221		0.70703	-0.96776		0.69922	-1.47061		0.71094	-2.04231		0.74219	6.87509		0.5049	2.83304		0.51272	0.04522
0.73047	0.5147		0.70313	0.49121		0.72407	0.73668		0.71094	-1.10439		0.70313	-1.50647		0.71484	-1.86368		0.74609	7.35373		0.50881	3.1631		0.51664	0.90688
0.73438	-0.19901		0.70703	0.08109		0.72799	0.61054		0.71484	-0.99166		0.70703	-1.44265		0.71875	-1.77983		0.75	6.25639		0.51273	1.07818		0.52055	0.35718
0.73828	-0.44579		0.71094	-0.22435		0.7319	0.48438		0.71875	-0.87893		0.71094	-1.45132		0.72266	-1.87762		0.75391	5.69879		0.51664	-0.86704		0.52446	0.57151
0.74219	-0.47096		0.71484	0.06731		0.73581	-0.34712		0.72266	-0.92396		0.71484	-1.63219		0.72656	-2.10647		0.75781	5.55141		0.52055	-1.35367		0.52838	0.6694
0.74609	-0.36159		0.71875	0.14941		0.73973	-1.10022		0.72656	-0.89774		0.71875	-1.66804		0.73047	-1.9862		0.76172	4.00063		0.52447	-1.99675		0.53229	1.3237
0.75	-0.28388		0.72266	-0.15598		0.74364	-1.47269		0.73047	-1.02419		0.72266	-1.5589		0.73438	-1.62581		0.76563	2.88184		0.52838	-2.20535		0.53621	1.96503
0.75391	-0.19034		0.72656	-0.35668		0.74756	-1.75561		0.73438	-1.03869		0.72656	-0.38037		0.73828	-1.68727		0.76953	2.66965		0.5323	-2.41395		0.54012	2.36066
0.75781	-0.33423		0.73047	-0.66213		0.75147	-2.40796		0.73828	-0.99212		0.73047	1.37818		0.74219	-1.4214		0.77344	0.53616		0.53621	-2.67483		0.54403	3.01538
0.76172	-0.28026		0.73438	0.19511		0.75538	-2.56771		0.74219	-1.00152		0.73438	2.24858		0.74609	-0.9374		0.77734	0.000163144		0.54012	-2.55326		0.54795	4.66704
0.76563	-0.33709		0.73828	0.37151		0.7593	-2.69388		0.74609	-1.16359		0.73828	2.34866		0.75	-1.31906		0.78125	-0.77326		0.54404	-2.39705		0.55186	5.68434
0.76953	-0.4335		0.74219	-0.03859		0.76321	-2.361		0.75	-1.30022		0.74219	2.77499		0.75391	-2.11525		0.78516	-1.35232		0.54795	-2.51873		0.55578	5.80818
0.77344	-0.57738		0.74609	-0.86776		0.76713	-1.61386		0.75391	-1.0908		0.74609	3.13788		0.75781	-1.9222		0.78906	-1.37012		0.55187	-2.79675		0.55969	6.15151
0.77734	-0.65004		0.75	-0.87981		0.77104	-0.55329		0.75781	-0.99334		0.75	2.92983		0.76172	-0.82712		0.79297	-1.30173		0.55578	-2.71019		0.5636	5.78321
0.78125	-0.49319		0.75391	-0.86061		0.77495	-0.30997		0.76172	-0.26487		0.75391	2.53147		0.76563	0.36243		0.79688	-1.53552		0.55969	-2.84926		0.56752	3.38157
0.78516	-0.38382		0.75781	-0.98799		0.77887	-0.43614		0.76563	1.08953		0.75781	2.67686		0.76953	1.54482		0.80078	-1.63975		0.56361	-3.02322		0.57143	2.68919
0.78906	-0.40108		0.76172	-1.42956		0.78278	-0.5399		0.76953	1.82309		0.76172	2.49599		0.77344	2.23264		0.80469	-1.3985		0.56752	-2.65852		0.57534	1.89362
0.79297	-0.32337		0.76563	-2.1121		0.7867	-0.47575		0.77344	1.63558		0.76563	2.25169		0.77734	2.83306		0.80859	-1.37317		0.57144	-2.64137		0.57926	1.31811
0.79688	-0.37229		0.76953	-1.98809		0.79061	-0.90418		0.77734	1.13765		0.76953	1.96208		0.78125	2.79335		0.8125	-1.4774		0.57535	-2.5198		0.58317	0.69058
0.80078	-0.26292		0.77344	-2.18872		0.79452	-0.84001		0.78125	0.9654		0.77344	1.56371		0.78516	2.52091		0.81641	-1.51696		0.57926	-2.58934		0.58709	0.28325
0.80469	-0.28018		0.77734	-2.29521		0.79844	-0.77583		0.78516	0.70664		0.77734	1.48253		0.78906	2.30655		0.82031	-1.68593		0.58318	-2.65887		0.591	0.25132
0.80859	-0.32119		0.78125	-2.09778		0.80235	0.44149		0.78906	0.5293		0.78125	0.9301		0.79297	2.09952		0.82422	-1.81169		0.58709	-2.20749		0.59491	0.14172
0.8125	-0.3701		0.78516	-1.25097		0.80627	1.17741		0.79297	0.57079		0.78516	0.35954		0.79688	2.17629		0.82813	-1.91592		0.591	-1.68658		0.59883	-0.1231
0.81641	-0.43485		0.78906	-0.45651		0.81018	0.90573		0.79688	0.79038		0.78906	-0.60978		0.80078	2.02747		0.83203	-1.89066		0.59492	1.16177		0.60274	0.31142
0.82031	-0.34922		0.79297	0.41108		0.81409	-1.5044		0.80078	0.90819		0.79297	-1.28909		0.80469	1.5658		0.83594	-1.99489		0.59883	3.62866		0.60666	-0.01796
0.82422	0.13211		0.79688	1.05889		0.81801	-2.86208		0.80469	1.15323		0.79688	-1.6512		0.80859	0.87883		0.83984	-2.01269		0.60275	4.75769		0.61057	-0.23117
0.82813	0.58179		0.80078	1.05722		0.82192	-2.99944		0.80859	1.31175		0.80078	-1.678		0.8125	0.3736		0.84375	-1.94422		0.60666	5.19182		0.61448	-0.37954
0.83203	0.8257		0.80469	1.04508		0.82583	-2.577		0.8125	1.37868		0.80469	-1.56886		0.81641	-1.09918		0.84766	-1.65991		0.61057	4.60111		0.6184	-1.82313
0.83594	1.10127		0.80859	1.31577		0.82975	-1.67315		0.81641	0.54998		0.80859	-1.21503		0.82031	-2.00453		0.85156	-1.3107		0.61449	3.21096		0.62231	-3.20116
0.83984	1.11566		0.8125	0.9999		0.83366	-0.18713		0.82031	-0.61968		0.8125	-0.98807		0.82422	-1.92051		0.85547	-1.13427		0.6184	4.04469		0.62623	-3.41424
0.84375	0.75018		0.81641	0.5687		0.83758	0.73914		0.82422	-0.46115		0.81641	-1.00581		0.82813	-2.25855		0.85938	-1.13055		0.62232	4.89605		0.63014	-1.98267
0.84766	0.80415		0.82031	0.54613		0.84149	1.60941		0.82813	-0.10925		0.82031	-1.16855		0.83203	-1.90541		0.86328	0.96709		0.62623	4.27021		0.63405	-1.17275
0.85156	1.0164		0.82422	1.40342		0.8454	2.44611		0.83203	0.14596		0.82422	-1.28597		0.83594	-1.69041		0.86719	3.10803		0.63014	3.40136		0.63797	-1.77447
0.85547	1.24448		0.82813	1.83125		0.84932	2.90212		0.83594	0.12638		0.82813	-1.36715		0.83984	-0.93716		0.87109	3.13329		0.63406	2.776		0.64188	-3.43767
0.85938	1.06102		0.83203	1.48394		0.85323	3.70523		0.83984	0.03556		0.83203	-1.23988		0.84375	-0.22035		0.875	2.92118		0.63797	2.23721		0.6458	-5.3732
0.86328	0.99628		0.83594	0.66528		0.85715	3.61264		0.84375	0.06686		0.83594	-1.33012		0.84766	-0.13649		0.87891	2.86008		0.64189	2.08087		0.64971	-5.4439
0.86719	0.63079		0.83984	-0.5934		0.86106	3.19539		0.84766	0.07272		0.83984	-1.45661		0.85156	-0.07426		0.88281	2.38883		0.6458	1.80272		0.65362	-4.27142
0.87109	0.25739		0.84375	-1.61107		0.86497	1.98326		0.85156	0.03278		0.84375	-1.61029		0.85547	0.22798		0.88672	2.19824		0.64971	1.85464		0.65754	-2.67126
0.875	-0.29013		0.84766	-1.10995		0.86889	0.89424		0.85547	0.03356		0.84766	-1.45583		0.85938	-0.03733		0.89063	2.56907		0.65363	1.55935		0.66145	-1.6802
0.87891	-0.51316		0.85156	-0.148		0.8728	0.05156		0.85938	0.17681		0.85156	-1.16544		0.86328	-0.79707		0.89453	2.55111		0.65754	0.55154		0.66536	-0.93471
0.88281	-0.43545		0.85547	0.27978		0.87672	-0.74636		0.86328	0.14705		0.85547	-0.69379		0.86719	-1.1205		0.89844	2.64119		0.66146	-0.09131		0.66928	-1.92507
0.88672	-0.37356		0.85938	0.10017		0.88063	-1.74578		0.86719	0.12238		0.85938	-0.65715		0.87109	-0.97828		0.90234	1.67335		0.66537	-0.52579		0.67319	-3.07022
0.89063	-0.4304		0.86328	-0.67671		0.88454	-1.82715		0.87109	-0.13637		0.86328	-0.5027		0.875	-0.79977		0.90625	0.27398		0.66928	-1.01195		0.67711	-3.86633
0.89453	-0.55845		0.86719	-1.03449		0.88846	-1.51668		0.875	0.02215		0.86719	-0.04011		0.87891	-0.54864		0.91016	-0.00289		0.6732	-1.60275		0.68102	-2.44744
0.89844	-0.5124		0.87109	-1.59133		0.89237	-1.41893		0.87891	-0.13483		0.87109	0.74873		0.88281	-0.58106		0.91406	-0.32303		0.67711	-2.03735		0.68493	-1.05464
0.90234	-0.50592		0.875	-1.76066		0.89629	-1.254		0.88281	-0.17477		0.875	1.30194		0.88672	-0.36607		0.91797	-0.57828		0.68103	-2.15915		0.68885	-0.69806
0.90625	-0.50735		0.87891	-2.2127		0.9002	-1.40255		0.88672	-0.2147		0.87891	1.58327		0.89063	-0.31124		0.92188	-0.01337		0.68494	-1.89852		0.69276	-0.36728
0.91016	-0.59584		0.88281	-1.95245		0.90411	-1.43914		0.89063	-0.38695		0.88281	1.70148		0.89453	-0.72932		0.92578	1.67411		0.68885	-1.70753		0.69668	0.59813
0.91406	-0.58144		0.88672	-1.17895		0.90803	-1.37496		0.89453	-0.71695		0.88672	2.20031		0.89844	-0.63077		0.92969	0.96549		0.69277	-1.65574		0.70059	1.43386
0.91797	-0.45625		0.89063	-0.44735		0.91194	-1.2772		0.89844	-0.78742		0.89063	3.05259		0.90234	0.95882		0.93359	-0.17497		0.69668	-2.368		0.7045	2.87815
0.92188	-0.33896		0.89453	0.24227		0.91585	-1.24663		0.90234	0.14969		0.89453	2.99861		0.90625	2.59232		0.9375	-1.35848		0.7006	-2.87212		0.70842	3.8564
0.92578	-0.41162		0.89844	0.63867		0.91977	-1.56311		0.90625	0.6797		0.89844	2.34648		0.91016	2.33447		0.94141	-1.61381		0.70451	-2.69829		0.71233	5.15861
0.92969	-0.4368		0.90234	0.21799		0.92368	-2.11471		0.91016	1.01633		0.90234	2.78188		0.91406	1.74923		0.94531	-1.95556		0.70842	-2.49016		0.71625	5.30796
0.93359	-0.27203		0.90625	-0.67403		0.9276	-2.30805		0.91406	1.27154		0.90625	2.98164		0.91797	1.62223		0.94922	-1.69278		0.71234	-2.73353		0.72016	3.52786
0.9375	-0.28929		0.91016	-1.92217		0.93151	-1.43777		0.91797	1.39954		0.91016	2.25702		0.92188	1.68426		0.95313	-1.68897		0.71625	-2.17773		0.72407	3.96281
0.94141	-0.38569		0.91406	-1.57815		0.93542	-0.73545		0.92188	1.09498		0.91406	1.1427		0.92578	2.56848		0.95703	-1.57736		0.72016	-1.22246		0.72799	4.65602
0.94531	-0.4267		0.91797	0.04375		0.93934	-0.89519		0.92578	0.94818		0.91797	0.78058		0.92969	3.4964		0.96094	-1.37933		0.72408	-0.61461		0.7319	4.57249
0.94922	-0.58641		0.92188	1.18392		0.94325	-1.43559		0.92969	0.837		0.92188	0.49097		0.93359	3.78403		0.96484	-1.59159		0.72799	-0.05916		0.73581	5.09753
0.95313	-0.6749		0.92578	1.49643		0.94717	-2.5134		0.93359	0.52735		0.92578	-0.0524		0.9375	3.03139		0.96875	-1.69575		0.73191	0.37496		0.73973	6.55508
0.95703	-0.19357		0.92969	1.46334		0.95108	-2.98662		0.9375	0.37037		0.92969	-0.69546		0.94141	1.99508		0.97266	-1.56245		0.73582	0.61798		0.74364	7.20981
0.96094	0.17697		0.93359	1.97499		0.95499	-2.94484		0.94141	0.64594		0.93359	-1.43821		0.94531	1.53334		0.97656	-1.34289		0.73973	1.19118		0.74756	4.19904
0.96484	0.72954		0.9375	2.4552		0.95891	-1.13411		0.94531	0.89607		0.9375	-2.01783		0.94922	1.53		0.98047	-1.72777		0.74365	2.33758		0.75147	0.98146
0.96875	0.94179		0.94141	2.65258		0.96282	1.38193		0.94922	1.08004		0.94141	-2.32558		0.95313	1.31576		0.98438	-1.70252		0.74756	3.70975		0.75538	0.09526
0.97266	1.20944		0.94531	2.38901		0.96674	3.08069		0.95313	0.82637		0.94531	-2.27081		0.95703	0.67965		0.98828	-1.3101		0.75148	4.42179		0.7593	0.32245
0.97656	1.43752		0.94922	1.68547		0.97065	3.42477		0.95703	0.08417		0.94922	-2.30667		0.96094	-0.20383		0.99219	-1.39279		0.75539	4.45656		0.76321	1.24908
0.98047	1.30946		0.95313	1.19145		0.97456	2.51489		0.96094	-0.69873		0.95313	-2.18846		0.96484	0.1055		0.99609	-1.64812		0.7593	4.99499		0.76713	0.47944
0.98438	1.25263		0.95703	0.80223		0.97848	1.90731		0.96484	-0.9066		0.95703	-2.19714		0.96875	-0.48682		1	-2.11936		0.76322	5.46377		0.77104	-1.61145
0.98828	1.12457		0.96094	0.13024		0.98239	2.21779		0.96875	-0.83967		0.96094	-2.17863		0.97266	-0.48295		1.00391	0.32373		0.76713	5.39412		0.77495	-2.58857
0.99219	0.84614		0.96484	-1.12834		0.98631	2.36033		0.97266	-0.58955		0.96484	-1.90637		0.97656	-0.15893		1.00781	2.16241		0.77105	4.54276		0.77887	-3.75993
0.99609	0.74183		0.96875	-1.82139		0.99022	1.93191		0.97656	-0.48191		0.96875	-2.1416		0.98047	-0.07487		1.01172	1.90708		0.77496	3.18751		0.78278	-2.49639
1	0.52671		0.97266	-2.04301		0.99413	1.11161		0.98047	-0.56765		0.97266	-2.47653		0.98438	-0.97292		1.01563	0.2917		0.77887	2.97878		0.7867	-0.62499
1.00391	0.65191		0.97656	-1.93987		0.99805	0.94065		0.98438	-0.53634		0.97656	-2.52145		0.98828	-1.53643		1.01953	-0.41684		0.78279	2.59656		0.79061	-1.33032
1.00781	0.65839		0.98047	-1.81589		1.00196	0.84808		0.98828	-0.51522		0.98047	-2.47575		0.99219	-2.07086		1.02344	-0.65056		0.7867	1.84952		0.79452	-3.51129
1.01172	-0.06324		0.98438	-1.60802		1.00588	1.78551		0.99219	-0.57042		0.98438	-2.51161		0.99609	-1.53579		1.02734	-0.02092		0.79062	1.15439		0.79844	-4.20365
1.01563	-0.42081		0.98828	-1.3269		1.00979	1.35707		0.99609	-0.75793		0.98828	-2.4206		1	-1.05919		1.03125	0.19873		0.79453	0.65036		0.80235	-4.86979
1.01953	-0.52513		0.99219	-1.06669		1.0137	0.38004		1	-0.55361		0.99219	-2.52896		1.00391	-0.97501		1.03516	-0.66113		0.79844	0.02525		0.80627	-3.5548
1.02344	-0.56613		0.99609	-1.45591		1.01762	-2.44431		1.00391	-0.28822		0.99609	-2.33826		1.00781	-1.14566		1.03906	-0.74368		0.80236	-0.07905		0.81018	-1.56628
1.02734	-0.55965		1	-1.16426		1.02153	-2.99591		1.00781	-0.36378		1	-2.29256		1.01172	-1.45463		1.04297	0.08027		0.80627	0.52844		0.81409	-0.61399
1.03125	-0.57691		1.00391	-1.19736		1.02544	-2.85338		1.01172	-0.23578		1.00391	-2.16529		1.01563	-1.50872		1.04688	1.01212		0.81019	1.24059		0.81801	-0.5034
1.03516	-0.53877		1.00781	-1.70183		1.02936	-2.24062		1.01563	-0.16886		1.00781	-1.05019		1.01953	-1.12662		1.05078	1.33973		0.8141	0.09395		0.82192	-1.24736
1.03906	-0.57186		1.01172	-1.75585		1.03327	-1.07925		1.01953	-0.26986		1.01172	0.55429		1.02344	-0.75168		1.05469	1.10601		0.81801	-1.38248		0.82583	-0.63155
1.04297	-0.60495		1.01563	-1.47471		1.03719	-0.10822		1.02344	-0.34542		1.01563	1.77814		1.02734	-0.73311		1.05859	-0.98409		0.82193	-2.49444		0.82975	-0.27513
1.04688	-0.70135		1.01953	-0.99452		1.0411	-0.07764		1.02734	-0.33447		1.01953	2.31323		1.03125	-0.30742		1.0625	-1.80081		0.82584	-2.61637		0.83366	-1.6664
1.05078	-0.5999		1.02344	-0.49342		1.04501	-0.52847		1.03125	-0.39476		1.02344	2.07798		1.03516	0.37306		1.06641	-1.88343		0.82976	-2.3905		0.83758	-2.31971
1.05469	-0.54593		1.02734	-0.46368		1.04893	-0.80015		1.03516	-0.5263		1.02734	1.79743		1.03906	1.13338		1.07031	-1.55583		0.83367	-2.1126		0.84149	-2.93426
1.05859	-0.44448		1.03125	-0.76913		1.05284	-0.9375		1.03906	-0.91737		1.03125	2.03345		1.04297	2.54141		1.07422	-1.72496		0.83758	-2.63411		0.8454	-1.98169
1.0625	-0.58045		1.03516	-0.96977		1.05676	-0.91813		1.04297	-0.367		1.03516	2.13352		1.04688	3.41105		1.07813	-1.85064		0.8415	-2.53004		0.84932	-2.29852
1.06641	-0.5898		1.03906	-0.8143		1.06067	-1.13387		1.04688	0.22916		1.03906	2.54174		1.05078	3.5824		1.08203	-1.73896		0.84541	-2.51278		0.85323	-4.16921
1.07031	-0.48834		1.04297	-0.47031		1.06458	-1.09208		1.05078	0.63704		1.04297	3.12213		1.05469	3.07707		1.08594	-1.80013		0.84932	-2.5304		0.85715	-3.26865
1.07422	-0.5056		1.04688	0.57552		1.0685	-1.11746		1.05469	0.71923		1.04688	3.2494		1.05859	2.91371		1.08984	-1.81793		0.85324	-2.40895		0.86106	-1.16355
1.07813	-0.44372		1.05078	1.33849		1.07241	-1.31081		1.05859	0.56734		1.05078	2.80572		1.0625	2.55398		1.09375	-1.87902		0.85715	-2.54802		0.86497	0.46188
1.08203	-0.33435		1.05469	1.90255		1.07633	-1.49296		1.0625	0.39		1.05469	2.69735		1.06641	2.18686		1.09766	-1.52989		0.86107	-2.27012		0.86889	0.37862
1.08594	-0.5653		1.05859	2.27794		1.08024	-1.29443		1.06641	0.5638		1.05859	2.93338		1.07031	2.08174		1.10156	-1.78529		0.86498	-0.9673		0.8728	-0.8965
1.08984	-0.74876		1.0625	2.47535		1.08415	-1.46537		1.07031	0.67143		1.0625	2.6347		1.07422	1.14725		1.10547	-1.73827		0.86889	-0.08191		0.87672	-2.52107
1.09375	-0.90847		1.06641	3.07081		1.08807	-1.83783		1.07422	0.67729		1.06641	1.99164		1.07813	0.55472		1.10938	-1.43236		0.87281	-0.01225		0.88063	-4.71556
1.09766	-0.60916		1.07031	3.43576		1.09198	-2.1991		1.07813	0.69333		1.07031	1.17639		1.08203	0.71139		1.11328	-1.45023		0.87672	-0.18621		0.88454	-6.41794
1.10156	0.04629		1.07422	3.5389		1.0959	-2.11253		1.08203	0.57706		1.07422	0.26144		1.08594	0.75901		1.11719	-1.4249		0.88064	-0.37767		0.88846	-7.16203
1.10547	0.55928		1.07813	3.39061		1.09981	-1.48857		1.08594	0.32849		1.07813	-0.76225		1.08984	0.34101		1.12109	-1.52921		0.88455	-0.01284		0.89237	-7.31041
1.10938	0.77153		1.08203	3.22131		1.10372	-0.97659		1.08984	0.18168		1.08203	-0.89779		1.09375	-0.70982		1.125	-1.65497		0.88846	1.35919		0.89629	-6.43551
1.11328	0.95213		1.08594	2.1092		1.10764	-0.43097		1.09375	-0.57069		1.08594	-1.16929		1.09766	-1.06221		1.12891	-1.39219		0.89238	2.33199		0.9002	-4.95207
1.11719	1.23561		1.08984	0.71439		1.11155	0.11461		1.09766	-0.93631		1.08984	-0.64327		1.10156	-1.39296		1.13281	-1.6259		0.89629	2.88745		0.90411	-4.09014
1.12109	1.34498		1.09375	-1.09934		1.11546	0.22356		1.10156	-0.92536		1.09375	-0.41631		1.10547	-1.14892		1.13672	-1.49261		0.90021	2.66158		0.90803	-3.46151
1.125	1.39894		1.09766	-1.91807		1.11938	0.39971		1.10547	-0.57346		1.09766	-0.75124		1.10938	-0.82478		1.14063	0.15157		0.90412	2.74838		0.91194	-3.07887
1.12891	1.31837		1.10156	-1.15509		1.12329	1.25877		1.10938	-0.21647		1.10156	-0.62397		1.11328	-0.38439		1.14453	2.89706		0.90803	3.33873		0.91585	-2.9033
1.13281	1.0162		1.10547	-0.57023		1.12721	2.55449		1.11328	0.00312		1.10547	-0.48765		1.11719	-0.65682		1.14844	3.52679		0.91195	3.54722		0.91977	-3.72521
1.13672	0.69028		1.10938	-0.95942		1.13112	3.15605		1.11719	0.14129		1.10938	-0.4782		1.12109	-0.91475		1.15234	2.19208		0.91586	2.9215		0.92368	-4.61153
1.14063	0.47517		1.11328	-1.74665		1.13503	2.91795		1.12109	0.06573		1.11328	-0.59562		1.125	-1.13636		1.15625	0.61984		0.91978	2.46975		0.9276	-5.34266
1.14453	0.32336		1.11719	-1.90545		1.13895	2.28797		1.125	0.15301		1.11719	-0.98493		1.12891	-1.5034		1.16016	0.75306		0.92369	1.89619		0.93151	-5.3488
1.14844	0.10033		1.12109	-1.86518		1.14286	1.76995		1.12891	0.23521		1.12109	-1.12954		1.13281	-1.71051		1.16406	1.42593		0.9276	0.02038		0.93542	-5.71708
1.15234	-0.24141		1.125	-1.84587		1.14677	1.31911		1.13281	0.22071		1.125	-1.17447		1.13672	-1.61191		1.16797	1.71033		0.93152	-1.387		0.93934	-5.41211
1.15625	-0.42487		1.12891	-1.75334		1.15069	0.77872		1.13672	-0.1042		1.12891	-1.22845		1.14063	-0.94594		1.17188	1.56296		0.93543	0.76681		0.94325	-5.05554
1.16016	-0.54501		1.13281	-1.36741		1.1546	0.24951		1.14063	-0.04236		1.13281	-0.6843		1.14453	-0.76037		1.17578	1.58822		0.93935	2.60799		0.94717	-4.75056
1.16406	-0.59393		1.13672	-1.2434		1.15852	-0.85069		1.14453	0.05001		1.13672	-0.15828		1.14844	-0.52353		1.17969	1.48398		0.94326	3.02486		0.95108	-4.1865
1.16797	-0.56371		1.14063	-0.96223		1.16243	-1.59263		1.14844	0.04569		1.14063	-0.18508		1.15234	-0.27956		1.18359	1.01273		0.94717	2.52072		0.95499	-3.24704
1.17188	-0.61262		1.14453	-1.01628		1.16635	-1.76358		1.15234	-0.00442		1.14453	-0.23906		1.15625	-0.05007		1.1875	0.95179		0.95109	1.96466		0.95891	-2.15224
1.17578	-0.62197		1.14844	-1.19596		1.17026	-1.62103		1.15625	-0.09016		1.14844	-0.02117		1.16016	-0.49711		1.19141	1.30085		0.955	1.46075		0.96282	-1.23871
1.17969	-0.6234		1.15234	-1.28137		1.17417	-1.54565		1.16016	-0.18099		1.15234	0.79486		1.16406	-1.34427		1.19531	0.57062		0.95892	1.06115		0.96674	-0.8173
1.18359	-0.75938		1.15625	-1.23073		1.17809	-1.82855		1.16406	-0.1395		1.15625	2.11839		1.16797	-1.74043		1.19922	0.0347		0.96283	0.62679		0.97065	-0.84923
1.1875	-0.65001		1.16016	-1.54667		1.182	-2.49212		1.16797	-0.35246		1.16016	3.14287		1.17188	-1.36558		1.20313	-0.47953		0.96674	1.21714		0.97456	-1.30829
1.19141	-0.5723		1.16406	-1.54829		1.18591	-2.62947		1.17188	-1.13028		1.16406	3.55107		1.17578	-0.80878		1.20703	-0.43267		0.97066	-0.06832		0.97848	-2.10398
1.19531	-0.5579		1.16797	-1.31958		1.18983	-1.31136		1.17578	-0.9514		1.16797	3.02583		1.17969	0.03902		1.21094	-0.81755		0.97457	-0.25956		0.98239	-1.92868
1.19922	-0.59099		1.17188	-1.30023		1.19374	0.54413		1.17969	-0.0957		1.17188	2.26495		1.18359	0.87964		1.21484	-1.35361		0.97848	0.34829		0.98631	0.18914
1.20313	-0.61616		1.17578	-0.91428		1.19766	1.80627		1.18359	0.33253		1.17578	1.40439		1.1875	1.73457		1.21875	-1.26346		0.9824	0.83432		0.99022	2.3071
1.20703	-0.72839		1.17969	-0.31887		1.20157	1.68012		1.1875	0.58265		1.17969	0.51663		1.19141	2.85876		1.22266	-1.47565		0.98631	0.17432		0.99413	2.21045
1.21094	-0.67443		1.18359	0.17176		1.20548	0.49034		1.19141	0.82769		1.18359	0.19077		1.19531	3.6557		1.22656	-1.49345		0.99023	0.29565		0.99805	1.29802
1.21484	-0.66003		1.1875	0.79852		1.2094	-0.85616		1.19531	0.68089		1.1875	1.06117		1.19922	3.92882		1.23047	-1.55462		0.99414	0.66012		1.00196	0.30806
1.21875	-0.61398		1.19141	1.06924		1.21331	-1.06069		1.19922	0.62059		1.19141	1.42407		1.20313	3.5691		1.23438	-1.78833		0.99805	0.97292		1.00588	-0.38403
1.22266	-0.51252		1.19531	1.58089		1.21723	-1.09728		1.20313	0.57048		1.19531	1.14352		1.20703	3.32562		1.23828	-1.71986		1.00197	0.52093		1.00979	-1.87905
1.22656	-0.43481		1.19922	1.2859		1.22114	-1.20104		1.20703	0.55089		1.19922	0.90828		1.21094	2.60936		1.24219	-1.54351		1.00588	0.3646		1.0137	-3.3869
1.23047	-0.38084		1.20313	1.27376		1.22505	-1.26004		1.21094	0.5364		1.20313	1.28929		1.21484	2.38046		1.24609	-1.367		1.0098	1.38932		1.01762	-3.85894
1.23438	-0.58805		1.20703	1.06257		1.22897	-1.25184		1.21484	0.4354		1.20703	0.98155		1.21875	1.93342		1.25	-1.12583		1.01371	5.08941		1.02153	-4.21453
1.23828	0.36814		1.21094	1.14473		1.23288	-1.44518		1.21875	0.3751		1.21094	0.0213		1.22266	1.85733		1.25391	-0.97101		1.01762	7.48665		1.02544	-4.46651
1.24219	0.95237		1.21484	1.58305		1.2368	-1.73927		1.22266	0.38606		1.21484	-0.41332		1.22656	1.25019		1.25781	-1.07524		1.02154	7.74706		1.02936	-5.17156
1.24609	1.20419		1.21875	1.23568		1.24071	-1.6751		1.22656	0.11203		1.21875	-0.62137		1.23047	-0.04055		1.26172	-0.7261		1.02545	7.29519		1.03327	-4.71152
1.25	1.09987		1.22266	-0.32675		1.24462	-1.10712		1.23047	-0.07039		1.22266	-1.0288		1.23438	-0.81491		1.26563	0.35691		1.02937	7.31257		1.03719	-3.66817
1.25391	1.0193		1.22656	-0.44359		1.24854	-0.28161		1.23438	-0.77188		1.22656	-0.99216		1.23828	-1.72013		1.26953	1.3106		1.03328	7.156		1.0411	-2.8715
1.25781	1.43732		1.23047	-0.23579		1.25245	-0.07191		1.23828	-1.02555		1.23047	-1.00084		1.24219	-1.59999		1.27344	2.1777		1.03719	6.06138		1.04501	-1.88031
1.26172	1.93449		1.23438	-0.5621		1.25637	0.149		1.24219	-1.13673		1.23438	-0.83731		1.24609	-1.28317		1.27734	3.15292		1.04111	6.23499		1.04893	-1.32921
1.26563	1.94888		1.23828	-0.81523		1.26028	0.19079		1.24609	-0.73903		1.23828	-0.90037		1.25	-1.16279		1.28125	2.46582		1.04502	6.75592		1.05284	-1.78855
1.26953	1.80499		1.24219	-1.04731		1.26419	0.38931		1.25	-0.65683		1.24219	-1.41655		1.25391	-0.9552		1.28516	1.80026		1.04894	5.71334		1.05676	-1.97541
1.27344	1.79565		1.24609	-1.18522		1.26811	0.72218		1.25391	-0.63062		1.24609	-1.28928		1.25781	-0.25284		1.28906	1.52339		1.05285	5.22682		1.06067	-1.9941
1.27734	1.56471		1.25	-1.54291		1.27202	1.49168		1.25781	-0.71635		1.25	-1.08952		1.26172	0.08561		1.29297	1.74297		1.05676	5.60892		1.06458	-1.27483
1.28125	1.27045		1.25391	-0.98947		1.27593	2.08206		1.26172	-0.85298		1.25391	-0.8535		1.26563	0.58424		1.29688	1.53085		1.06068	6.18212		1.0685	-1.20288
1.28516	0.73085		1.25781	0.19255		1.27985	2.39253		1.26563	-0.71481		1.25781	-0.60842		1.26953	0.78459		1.30078	0.69258		1.06459	6.12973		1.07241	-2.16716
1.28906	0.30996		1.26172	0.45278		1.28376	2.4567		1.26953	-0.62753		1.26172	-0.74397		1.27344	0.1994		1.30469	0.39411		1.06851	1.66496		1.07633	-2.83316
1.29297	-0.32461		1.26563	-0.92109		1.28768	2.03946		1.27344	-0.72853		1.26563	-0.95202		1.27734	-0.58968		1.30859	0.13878		1.07242	-0.45447		1.08024	-4.44517
1.29688	-0.67427		1.26953	-1.10077		1.29159	1.27514		1.27734	-0.65651		1.26953	-1.60414		1.28125	-2.28063		1.3125	0.35843		1.07633	-1.58346		1.08415	-3.15584
1.30078	-0.60447		1.27344	-0.66255		1.2955	0.16375		1.28125	-0.62012		1.27344	-1.86657		1.28516	-2.74945		1.31641	0.51326		1.08025	-2.62601		1.08807	-1.68564
1.30469	-0.59008		1.27734	-0.21383		1.29942	-0.58939		1.28516	-0.23769		1.27734	-1.81181		1.28906	-2.09813		1.32031	1.07809		1.08416	-2.67828		1.09198	-2.11877
1.30859	-0.55985		1.28125	0.20353		1.30333	-0.84989		1.28906	0.0735		1.28125	-1.99267		1.29297	-1.47586		1.32422	1.2762		1.08807	-2.88689		1.0959	-2.65564
1.3125	-0.50588		1.28516	0.40087		1.30725	-0.37145		1.29297	-0.11401		1.28516	-2.21885		1.29688	-1.44275		1.32813	1.34468		1.09199	-2.88701		1.09981	-2.3119
1.31641	-0.60229		1.28906	0.08501		1.31116	0.05097		1.29688	-0.56106		1.28906	-1.65658		1.30078	-1.54795		1.33203	1.39155		1.0959	-2.86974		1.10372	-1.16495
1.32031	-0.54832		1.29297	-0.52414		1.31507	-0.3103		1.30078	-0.90123		1.29297	0.1201		1.30469	-1.32566		1.33594	0.63971		1.09982	-2.62661		1.10764	-0.51065
1.32422	-0.55766		1.29688	-0.90297		1.31899	-1.05223		1.30469	-1.1549		1.29688	1.50707		1.30859	-1.02355		1.33984	0.75139		1.10373	-2.92213		1.11155	-0.34833
1.32813	-0.69364		1.30078	-0.71603		1.3229	-1.39111		1.30859	-1.29153		1.30078	1.63434		1.3125	-0.96861		1.34375	0.25846		1.10765	-2.71388		1.11546	-0.41889
1.33203	-0.58427		1.30469	0.53913		1.32682	-2.07706		1.3125	-1.30093		1.30469	1.57129		1.31641	0.44637		1.34766	-1.09768		1.11156	-2.8183		1.11938	0.05412
1.33594	-0.64902		1.30859	1.28129		1.33073	-2.15844		1.31641	-0.29766		1.30859	1.56262		1.32031	1.70871		1.35156	-1.48249		1.11547	-2.67935		1.12329	0.28157
1.33984	-0.58713		1.3125	1.54146		1.33464	-2.22861		1.32031	0.66489		1.3125	2.15208		1.32422	2.14915		1.35547	-1.54359		1.11939	-2.0889		1.12721	0.78052
1.34375	-0.58065		1.31641	1.60269		1.33856	-1.91813		1.32422	0.9252		1.31641	2.48779		1.32813	2.26946		1.35938	-1.41037		1.1233	-2.67971		1.13112	1.20194
1.34766	-0.5346		1.32031	1.59055		1.34247	-0.9695		1.32813	0.89035		1.32031	2.49724		1.33203	1.72059		1.36328	-1.25547		1.12722	-2.64506		1.13503	1.20891
1.35156	-0.5202		1.32422	1.6098		1.34638	-0.31195		1.33203	1.11503		1.32422	2.71513		1.33594	1.99367		1.36719	-1.33809		1.13113	-2.7321		1.13895	1.29412
1.35547	-0.47415		1.32813	1.26249		1.3503	-0.59483		1.33594	1.12598		1.32813	2.71552		1.33984	2.49227		1.37109	-1.46393		1.13504	-2.71495		1.14286	0.67929
1.35938	-0.50724		1.33203	0.68461		1.35421	-1.2584		1.33984	1.30486		1.33203	2.55278		1.34375	2.77269		1.375	-1.48173		1.13896	-2.68031		1.14677	0.14255
1.36328	-0.50867		1.33594	0.23263		1.35813	-1.21661		1.34375	1.2751		1.33594	2.10004		1.34766	2.80588		1.37891	-1.73713		1.14287	-2.36776		1.15069	-0.60142
1.36719	-0.54176		1.33984	0.47186		1.36204	-1.15242		1.34766	1.13339		1.33984	0.85884		1.35156	2.60606		1.38281	-1.71187		1.14678	-1.70765		1.1546	-2.2518
1.37109	-0.53527		1.34375	0.39695		1.36595	-1.09948		1.35156	0.99167		1.34375	-0.54548		1.35547	2.12252		1.38672	-1.88085		1.1507	-0.4571		1.15852	-4.84776
1.375	-0.47339		1.34766	0.31141		1.36987	-1.25923		1.35547	1.13493		1.34766	-1.04354		1.35938	1.41363		1.39063	-2.11456		1.15461	0.56713		1.16243	-5.44934
1.37891	-0.08703		1.35156	-0.36057		1.37378	-1.69886		1.35938	1.02375		1.35156	-0.97971		1.36328	0.40645		1.39453	-2.13252		1.15853	1.3836		1.16635	-5.27363
1.38281	0.67922		1.35547	-0.62407		1.3777	-2.1273		1.36328	0.56653		1.35547	-1.41433		1.36719	-1.09532		1.39844	-2.04244		1.16244	1.43539		1.17026	-4.72254
1.38672	1.28719		1.35938	-0.77239		1.38161	-1.54813		1.36719	0.0686		1.35938	-1.79458		1.37109	-1.25139		1.40234	-1.95236		1.16635	0.1848		1.17417	-3.6018
1.39063	1.35698		1.36328	-1.29776		1.38552	0.08345		1.37109	-0.353		1.36328	-2.09326		1.375	-1.71297		1.40625	-1.88381		1.17027	0.1498		1.17809	-3.4392
1.39453	1.38721		1.36719	-1.23667		1.38944	1.40155		1.375	-0.30643		1.36719	-2.1563		1.37891	-1.99273		1.41016	-1.83695		1.17418	1.6783		1.182	-4.39093
1.39844	1.32246		1.37109	-0.45262		1.39335	2.26063		1.37891	-0.16826		1.37109	-2.1106		1.38281	-2.12693		1.41406	-1.89804		1.1781	2.30353		1.18591	-4.49998
1.40234	1.21815		1.375	0.98068		1.39727	2.28002		1.38281	-0.15731		1.375	-1.98333		1.38672	-2.10848		1.41797	-1.03073		1.18201	2.8072		1.18983	-5.8529
1.40625	1.4304		1.37891	1.39804		1.40118	1.79561		1.38672	-0.32447		1.37891	-2.08264		1.39063	-2.12636		1.42188	0.5271		1.18592	2.73754		1.19374	-6.4026
1.41016	1.53977		1.38281	0.65263		1.40509	1.33358		1.39063	-0.2321		1.38281	-2.10943		1.39453	-2.04964		1.42578	1.73985		1.18984	2.14672		1.19766	-5.50191
1.41406	1.37214		1.38672	-0.75254		1.40901	1.38654		1.39453	-0.21097		1.38672	-1.77373		1.39844	-1.74744		1.42969	2.11052		1.19375	2.14648		1.20157	-4.19989
1.41797	1.06996		1.39063	-1.45606		1.41292	1.97692		1.39844	-0.08806		1.39063	-1.66458		1.40234	-1.57631		1.43359	1.01319		1.19767	1.86857		1.20548	-3.16979
1.42188	1.11602		1.39453	-1.38443		1.41684	2.65686		1.40234	-0.09238		1.39453	-1.31982		1.40625	-1.33227		1.4375	0.73633		1.20158	1.83356		1.2094	-2.60586
1.42578	0.86924		1.39844	-0.70521		1.42075	2.81059		1.40625	0.07632		1.39844	-0.56723		1.41016	-1.36473		1.44141	1.84104		1.20549	1.74652		1.21331	-1.74407
1.42969	0.25842		1.40234	-0.36116		1.42466	2.34856		1.41016	0.01603		1.40234	-0.31308		1.41406	-1.17164		1.44531	2.29806		1.20941	1.60757		1.21723	-0.76543
1.43359	-0.1229		1.40625	-0.69801		1.42858	1.27075		1.41406	0.02189		1.40625	-0.7477		1.41797	-1.04396		1.44922	2.08602		1.21332	1.10354		1.22114	-0.69389
1.4375	-0.43299		1.41016	-1.4748		1.43249	-0.51238		1.41797	-0.04858		1.41016	-0.89232		1.42188	-0.79995		1.45313	2.4783		1.21724	0.2003		1.22505	-0.42809
1.44141	-0.5373		1.41406	-1.60222		1.4364	-1.74693		1.42188	0.00817		1.41406	-0.81943		1.42578	-0.71597		1.45703	2.46035		1.22115	-0.80726		1.22897	-0.29143
1.44531	-0.70493		1.41797	-1.5201		1.44032	-2.52246		1.42578	0.05474		1.41797	-0.71935		1.42969	-1.22134		1.46094	2.07552		1.22506	-2.52731		1.23288	0.09095
1.44922	-0.69845		1.42188	-0.94561		1.44423	-2.59264		1.42969	-0.03609		1.42188	-0.83678		1.43359	-1.61005		1.46484	1.1509		1.22898	-2.64911		1.2368	-0.03122
1.45313	-0.66031		1.42578	-0.54921		1.44815	-2.08061		1.43359	-0.14727		1.42578	-0.82732		1.4375	-1.7517		1.46875	-0.11891		1.23289	-2.51028		1.24071	-0.25726
1.45703	-0.5826		1.42969	-0.43569		1.45206	-1.10958		1.4375	-0.27371		1.42969	-0.31036		1.44141	-2.19145		1.47266	-0.52526		1.2368	-2.52778		1.24462	-1.27302
1.46094	-0.5128		1.43359	0.00261		1.45597	-0.37367		1.44141	-0.25259		1.43359	0.83192		1.44531	-2.21666		1.47656	-1.08292		1.24072	-2.11081		1.24854	-1.31777
1.46484	-0.43509		1.4375	0.70267		1.45989	-0.08559		1.44531	-0.44519		1.4375	1.36701		1.44922	-2.52555		1.48047	-1.1008		1.24463	-2.14558		1.25245	-1.63446
1.46875	-0.43652		1.44141	0.72201		1.4638	-0.48044		1.44922	-0.76501		1.44141	1.63021		1.45313	-1.37214		1.48438	-1.18342		1.24855	-1.6249		1.25637	-1.49794
1.47266	-0.47753		1.44531	1.22315		1.46772	-0.8417		1.45313	-0.85584		1.44531	1.5581		1.45703	0.31201		1.48828	-1.22283		1.25246	-0.66963		1.26028	-1.38722
1.47656	-0.51853		1.44922	1.91284		1.47163	-0.77752		1.45703	-0.08666		1.44922	1.776		1.46094	1.29075		1.49219	-1.26239		1.25638	-0.00987		1.26419	-1.53532
1.48047	-0.59119		1.45313	2.50824		1.47554	-0.51186		1.46094	0.98786		1.45313	2.04826		1.46484	1.73848		1.49609	-1.58246		1.26029	0.11159		1.26811	-2.96577
1.48438	-0.70342		1.45703	3.11425		1.47946	-0.24615		1.46484	1.4568		1.45703	2.10303		1.46875	1.97511		1.5	-1.298		1.2642	0.26757		1.27202	-3.83913
1.48828	-0.55448		1.46094	3.32203		1.48337	-0.1372		1.46875	1.00976		1.46094	2.3028		1.47266	2.19007		1.50391	-1.18639		1.26812	0.21541		1.27593	-3.85824
1.49219	-0.50843		1.46484	2.56615		1.48729	-0.48727		1.47266	0.70011		1.46484	2.276		1.47656	2.51415		1.50781	-1.31215		1.27203	-0.27099		1.27985	-4.01999
1.49609	-0.47029		1.46875	1.92551		1.4912	-0.89334		1.47656	0.66017		1.46875	1.76888		1.48047	2.74353		1.51172	-1.52441		1.27594	-0.32314		1.28376	-4.05136
1.5	-0.47964		1.47266	1.66194		1.49511	-0.85155		1.48047	0.67621		1.47266	1.5427		1.48438	2.82755		1.51563	-1.69339		1.27986	-1.76492		1.28768	-4.53637
1.50391	-0.5523		1.47656	1.37738		1.49903	-0.77617		1.48438	0.36148		1.47656	1.95997		1.48828	3.08613		1.51953	-1.60331		1.28377	-1.0704		1.29159	-4.03701
1.50781	-0.49041		1.48047	0.35979		1.50294	-0.80157		1.48828	-0.10083		1.48047	2.23224		1.49219	3.12649		1.52344	-1.59958		1.28769	0.23233		1.2955	-3.84862
1.51172	0.13338		1.48438	-0.56366		1.50686	-1.40916		1.49219	-0.40539		1.48438	1.30824		1.49609	2.82489		1.52734	-1.46636		1.2916	1.4479		1.29942	-3.05153
1.51563	0.57514		1.48828	-1.49755		1.51077	-1.94955		1.49609	-0.3181		1.48828	0.85549		1.5	2.29777		1.53125	-1.46264		1.29551	2.12528		1.30333	-1.73654
1.51953	0.46291		1.49219	-1.63546		1.51468	-1.66144		1.5	0.51214		1.49219	0.01305		1.50391	1.76336		1.53516	-1.24299		1.29943	2.43784		1.30725	-2.9337
1.52344	0.58811		1.49609	-1.07144		1.5186	-0.67924		1.50391	1.14902		1.49609	-0.29469		1.50781	1.33815		1.53906	-0.93708		1.30334	2.40296		1.31116	-4.32553
1.52734	0.72913		1.5	-0.46556		1.52251	0.67246		1.50781	1.26174		1.5	-0.84712		1.51172	-0.13455		1.54297	-0.3721		1.30726	2.95889		1.31507	-3.94301
1.53125	0.90182		1.50391	-0.01688		1.52643	1.50914		1.51172	0.79435		1.50391	-1.04611		1.51563	-0.89434		1.54688	-0.04465		1.31117	3.46244		1.31899	-1.33268
1.53516	0.98744		1.50781	-0.11275		1.53034	1.76364		1.51563	-0.36513		1.50781	-0.48383		1.51953	-1.29771		1.55078	-0.19201		1.31508	3.13202		1.3229	1.08271
1.53906	1.04932		1.51172	-0.0097		1.53425	1.58149		1.51953	-0.65442		1.51172	-0.99096		1.52344	-2.45039		1.55469	-0.36099		1.319	2.57608		1.32682	2.95415
1.54297	1.51483		1.51563	-0.23126		1.53817	1.30979		1.52344	-0.68927		1.51563	-1.04495		1.52734	-2.63558		1.55859	0.33355		1.32291	2.17648		1.33073	3.59619
1.54688	1.15726		1.51953	0.10223		1.54208	0.92613		1.52734	-0.69359		1.51953	-1.28018		1.53125	-2.75541		1.5625	1.43811		1.32682	0.97757		1.33464	3.48658
1.55078	0.90257		1.52344	0.44613		1.54599	1.13585		1.53125	-0.45364		1.52344	-1.19823		1.53516	-2.56224		1.56641	0.96693		1.33074	-0.30789		1.33856	3.86909
1.55469	0.86948		1.52734	0.31883		1.54991	1.03208		1.53516	-0.33074		1.52734	-1.04378		1.53906	-2.43464		1.57031	0.79787		1.33465	0.00479		1.34247	4.54976
1.55859	0.95511		1.53125	-0.64644		1.55382	0.46931		1.53906	-0.3147		1.53125	-1.17027		1.54297	-2.63433		1.57422	-0.0833		1.33857	-0.75987		1.34638	4.49217
1.5625	0.9695		1.53516	-0.95195		1.55774	0.14159		1.54297	-0.36481		1.53516	-1.26957		1.54688	-2.725		1.57813	0.43831		1.34248	-1.05505		1.3503	4.47306
1.56641	0.49322		1.53906	-1.00597		1.56165	1.17981		1.54688	-0.54724		1.53906	-1.37793		1.55078	-2.29915		1.58203	1.37039		1.3464	-1.94114		1.35421	4.29889
1.57031	-0.32338		1.54297	-0.9657		1.56556	2.16204		1.55078	-0.42942		1.54297	-1.44098		1.55469	-1.88052		1.58594	2.43197		1.35031	-2.5666		1.35813	4.34504
1.57422	-0.34855		1.54688	-1.00923		1.56948	2.36059		1.55469	-0.2251		1.54688	-1.51309		1.55859	-1.60011		1.58984	2.80272		1.35422	-2.63649		1.36204	4.10574
1.57813	-0.39747		1.55078	-0.96905		1.57339	1.37232		1.55859	-0.24468		1.55078	-1.27707		1.5625	-1.09431		1.59375	2.80637		1.35814	-2.49742		1.36595	4.30725
1.58203	-0.47805		1.55469	-1.15925		1.57731	0.01463		1.5625	-0.21846		1.55469	-0.76917		1.56641	-0.72669		1.59766	3.30668		1.36205	-2.81045		1.36987	4.67708
1.58594	-0.53488		1.55859	-0.72099		1.58122	-0.63773		1.56641	-0.18716		1.55859	-0.95004		1.57031	0.01924		1.60156	1.92868		1.36597	-2.81068		1.37378	5.21522
1.58984	-0.54422		1.5625	0.56585		1.58513	-0.99901		1.57031	-0.28816		1.5625	-1.06746		1.57422	0.05222		1.60547	0.96092		1.36988	-2.8976		1.3777	6.46527
1.59375	-0.56148		1.56641	1.62212		1.58905	-1.34908		1.57422	-0.27721		1.56641	-1.00364		1.57813	-0.49656		1.60938	0.03645		1.37379	-2.84569		1.38161	6.61504
1.59766	-0.57874		1.57031	1.68329		1.59296	-1.45286		1.57813	-0.27135		1.57031	0.71866		1.58203	-0.72522		1.61328	-1.47085		1.37771	-3.00226		1.38552	5.13267
1.60156	-0.52478		1.57422	2.07966		1.59688	-1.50064		1.58203	-0.40289		1.57422	1.83375		1.58594	-0.51767		1.61719	-1.70472		1.38162	-3.07192		1.38944	3.98707
1.60547	-0.52621		1.57813	2.33989		1.60079	-1.55962		1.58594	-0.55987		1.57813	2.48665		1.58984	-0.55739		1.62109	-1.485		1.38554	-3.28052		1.39335	3.01007
1.60938	-0.1715		1.58203	2.35917		1.6047	-1.56263		1.58984	-1.11378		1.58203	2.55955		1.59375	0.02108		1.625	-1.43814		1.38945	-3.33267		1.39727	1.69588
1.61328	0.10407		1.58594	2.03281		1.60862	-1.78956		1.59375	-1.26058		1.58594	2.28805		1.59766	1.05786		1.62891	-1.45602		1.39336	-3.05489		1.40118	0.91384
1.61719	0.18178		1.58984	1.22446		1.61253	-1.65819		1.59766	-0.60335		1.58984	2.4697		1.60156	1.65111		1.63281	-1.40908		1.39728	-2.41205		1.40509	0.44139
1.62109	-0.13622		1.59375	1.18096		1.61644	-1.4149		1.60156	0.12004		1.59375	2.32509		1.60547	1.80054		1.63672	-1.64287		1.40119	-0.519		1.40901	0.02109
1.625	-0.42257		1.59766	1.88115		1.62036	-1.24996		1.60547	1.33194		1.59766	2.10797		1.60938	2.29914		1.64063	-1.50965		1.4051	0.66203		1.41292	-0.68371
1.62891	-0.5348		1.60156	2.34036		1.62427	-0.82753		1.60938	2.27923		1.60156	2.22617		1.61328	2.0994		1.64453	-1.03103		1.40902	0.60976		1.41684	-0.26257
1.63281	-0.4096		1.60547	2.02454		1.62819	0.05394		1.61328	2.8296		1.60547	1.95468		1.61719	1.86334		1.64844	-1.69651		1.41293	1.49553		1.42075	0.01648
1.63672	-0.43478		1.60938	0.50392		1.6321	0.54357		1.61719	3.13061		1.60938	1.21193		1.62109	1.98357		1.65234	-1.67117		1.41685	5.59511		1.42466	0.15287
1.64063	-0.47578		1.61328	-0.47184		1.63601	0.61892		1.62109	3.21281		1.61328	0.22449		1.625	2.09666		1.65625	-1.53803		1.42076	6.75902		1.42858	-0.30606
1.64453	-0.43764		1.61719	-0.97637		1.63993	0.70549		1.625	3.31535		1.61719	1.02239		1.62891	2.14435		1.66016	-1.57744		1.42467	6.88047		1.43249	-0.85578
1.64844	-0.13042		1.62109	-1.75307		1.64384	1.08313		1.62891	3.23471		1.62109	1.81123		1.63281	2.05369		1.66406	-1.48729		1.42859	7.3146		1.4364	0.16122
1.65234	0.43798		1.625	-2.16334		1.64776	1.14729		1.63281	2.95051		1.625	1.45818		1.63672	2.15946		1.66797	-1.59159		1.4325	3.99635		1.44032	-0.14251
1.65625	0.84017		1.62891	-2.41635		1.65167	1.89443		1.63672	2.56962		1.62891	-0.40834		1.64063	2.21432		1.67188	-1.89013		1.43642	3.02331		1.44423	-0.2259
1.66016	0.98911		1.63281	-1.4229		1.65558	2.35045		1.64063	2.08695		1.63281	-1.47735		1.64453	1.36724		1.67578	-1.84326		1.44033	3.23168		1.44815	0.16944
1.66406	0.82148		1.63672	-0.36666		1.6595	2.77289		1.64453	1.9605		1.63672	-2.02978		1.64844	0.10555		1.67969	-1.58041		1.44424	3.66581		1.45206	-0.30232
1.66797	0.93085		1.64063	-0.1169		1.66341	2.54597		1.64844	1.59488		1.64063	-2.15627		1.65234	-0.77073		1.68359	-1.51194		1.44816	3.90883		1.45597	-0.55415
1.67188	0.66033		1.64453	-0.86226		1.66732	2.64373		1.65234	0.55245		1.64453	-2.11057		1.65625	-1.12311		1.6875	-1.20594		1.45207	3.66546		1.45989	0.37223
1.67578	0.75387		1.64844	-0.49729		1.67124	1.78984		1.65625	0.11049		1.64844	-2.16455		1.66016	-1.35922		1.69141	-1.05112		1.45599	3.07463		1.4638	1.81695
1.67969	0.7287		1.65234	-0.31043		1.67515	0.90237		1.66016	0.00949		1.65234	-2.21854		1.66406	-1.34073		1.69531	0.70103		1.4599	2.62288		1.46772	2.60094
1.68359	0.71935		1.65625	-0.90911		1.67907	0.94414		1.66406	-0.19329		1.65625	-2.29065		1.66797	-1.46051		1.69922	3.29542		1.46381	1.80618		1.47163	3.82518
1.6875	0.86037		1.66016	-1.97927		1.68298	1.5345		1.66797	-0.18743		1.66016	-2.22682		1.67188	-1.53655		1.70313	4.57292		1.46773	1.87559		1.47554	4.72576
1.69141	0.8906		1.66406	-1.99138		1.6869	1.97934		1.67188	-0.42074		1.66406	-2.15394		1.67578	-1.64897		1.70703	4.5119		1.47164	1.7364		1.47946	4.64208
1.69531	0.77045		1.66797	-1.76255		1.69081	1.77482		1.67578	-0.2673		1.66797	-2.17167		1.67969	-2.14695		1.71094	3.02594		1.47555	2.60478		1.48337	4.06628
1.69922	0.52368		1.67188	-1.9004		1.69472	1.15606		1.67969	-0.13931		1.67188	-2.12597		1.68359	-2.40504		1.71484	3.0512		1.47947	3.69915		1.48729	3.24463
1.70313	0.42728		1.67578	-2.12208		1.69864	1.43294		1.68359	-0.28103		1.67578	-2.30683		1.6875	-2.37193		1.71875	2.45038		1.48338	3.78584		1.4912	2.86295
1.70703	-0.24686		1.67969	-2.13425		1.70255	1.79941		1.6875	-0.2599		1.67969	-2.243		1.69141	-2.32433		1.72266	1.24516		1.4873	2.23972		1.49511	1.82153
1.71094	-0.57278		1.68359	-2.08349		1.70646	1.84119		1.69141	-0.34055		1.68359	-1.60823		1.69531	-2.28393		1.72656	0.94669		1.49121	-0.0532		1.49903	-0.15254
1.71484	-0.61378		1.6875	-1.15288		1.71038	0.96488		1.69531	-0.19729		1.6875	-1.75284		1.69922	-2.50557		1.73047	0.8856		1.49513	-1.23472		1.50294	-0.15854
1.71875	-0.61521		1.69141	0.22822		1.71429	-0.49355		1.69922	-0.10492		1.69141	-2.14215		1.70313	-2.44342		1.73438	0.97568		1.49904	-1.66907		1.50686	1.24714
1.72266	-0.73536		1.69531	0.99109		1.71821	-0.74289		1.70313	-0.14485		1.69531	-1.95144		1.70703	-2.12661		1.73828	1.54074		1.50295	-1.61704		1.51077	1.9921
1.72656	-0.8555		1.69922	1.38749		1.72212	-0.51078		1.70703	-0.26621		1.69922	-1.98731		1.71094	-1.35164		1.74219	2.08412		1.50687	-1.98222		1.51468	2.90563
1.73047	-0.87276		1.70313	1.72102		1.72603	-0.34584		1.71094	-0.39775		1.70313	-1.97785		1.71484	-0.81656		1.74609	2.39005		1.51078	-2.34716		1.5186	3.92292
1.73438	-0.90585		1.70703	2.32697		1.72995	-0.33765		1.71484	-0.63106		1.70703	-1.8959		1.71875	-0.79086		1.75	2.52327		1.5147	-3.42435		1.52251	3.54124
1.73828	-0.66986		1.71094	2.35672		1.73386	-0.31824		1.71875	-1.13408		1.71094	-0.06486		1.72266	-1.27435		1.75391	2.26801		1.51861	-3.09442		1.52643	2.7843
1.74219	-0.57632		1.71484	1.90468		1.73778	-0.26527		1.72266	-1.17402		1.71484	1.80244		1.72656	-0.94303		1.75781	0.54468		1.52252	-2.78187		1.53034	4.22888
1.74609	-0.60941		1.71875	1.19068		1.74169	0.15715		1.72656	-1.15798		1.71875	2.34659		1.73047	0.41395		1.76172	-0.40147		1.52644	-3.18146		1.53425	4.81876
1.75	-0.67415		1.72266	1.22039		1.7456	0.16535		1.73047	-1.39129		1.72266	2.09323		1.73438	1.73445		1.76563	-1.13161		1.53035	-3.07739		1.53817	3.88039
1.75391	-0.7943		1.72656	1.49108		1.74952	0.36387		1.73438	-0.70862		1.72656	2.10268		1.73828	2.4294		1.76953	-1.68913		1.53426	-2.99071		1.54208	2.70913
1.75781	-0.73242		1.73047	1.36369		1.75343	0.77511		1.73828	-0.57045		1.73047	1.75868		1.74219	1.89503		1.77344	-1.70716		1.53818	-3.37315		1.54599	1.66744
																		1.77734	-1.48744		1.54209	-3.39054		1.54991	2.03699
																		1.78125	-1.74291		1.54601	-3.46019		1.55382	4.20657
																		1.78516	-1.60962		1.54992	-3.26945		1.55774	4.60219
																		1.78906	-1.49786		1.55383	-3.35625		1.56165	4.72589
																		1.79297	-1.51582		1.55775	-3.04393		1.56556	4.189
																		1.79688	-1.79267		1.56166	-2.29703		1.56948	3.92404
																		1.80078	-1.46515		1.56558	-1.44618		1.57339	3.60762
																		1.80469	-1.39667		1.56949	0.013		1.57731	3.34266
																		1.80859	-1.22017		1.5734	1.1245		1.58122	3.60874
																		1.8125	-1.36761		1.57732	2.68777		1.58513	3.56412
																		1.81641	-1.55827		1.58123	4.19913		1.58905	3.89504
																		1.82031	-1.79206		1.58515	4.89378		1.59296	4.86047
																		1.82422	-1.57242		1.58906	4.80686		1.59688	5.63151
																		1.82813	-1.07212		1.59297	4.89354		1.60079	7.08947
																					1.59689	2.58299		1.6047	9.47897
																					1.6008	1.62759		1.60862	11.0272
																					1.60472	1.14095		1.61253	10.4257
																					1.60863	0.18554		1.61644	8.60656
																					1.61254	0.6543		1.62036	7.64266
																					1.61646	1.53981		1.62427	7.41633
																					1.62037	2.63419		1.62819	6.14132
																					1.62429	2.49488		1.6321	3.07924
																					1.6282	-0.92739		1.63601	0.43151
																					1.63211	-1.90006		1.63993	-1.54267
																					1.63603	-1.27485		1.64384	-2.39025
																					1.63994	0.01049		1.64776	-3.67792
																					1.64385	0.8785		1.65167	-4.81053
																					1.64777	0.53106		1.65558	-5.50275
																					1.65168	-1.20602		1.6595	-5.4181
																					1.6556	-1.95305		1.66341	-3.64962
																					1.65951	-1.88363		1.66732	-1.97235
																					1.66342	-0.14693		1.67124	-2.59958
																					1.66734	1.15546		1.67515	-4.85877
																					1.67125	1.3293		1.67907	-6.10795
																					1.67517	-0.49495		1.68298	-4.79268
																					1.67908	-2.00603		1.6869	-1.87167
																					1.68299	-1.90185		1.69081	-1.08796
																					1.68691	-2.73591		1.69472	-1.05506
																					1.69082	-2.80568		1.69864	-1.44914
																					1.69474	-2.85795		1.70255	-1.71409
																					1.69865	-2.68412		1.70646	-1.57729
																					1.70256	-2.58017		1.71038	-1.0135
																					1.70648	-2.18082		1.71429	-0.41107
																					1.71039	-1.62502		1.71821	-0.378
																					1.71431	-0.65237		1.72212	-0.13774
																					1.71822	0.56308		1.72603	-0.54508
																					1.72213	1.46635		1.72995	-0.87474
																					1.72605	1.74414		1.73386	-2.18835
																					1.72996	1.62233		1.73778	-2.07763
																					1.73388	1.77831		1.74169	-0.55542
																					1.73779	1.44825		1.7456	0.81092
																					1.7417	0.89219		1.74952	0.75334
																					1.74562	-0.13251		1.75343	1.25215
																					1.74953	0.85719		1.75734	3.12414
																					1.75345	1.77772		1.76126	4.97035
																					1.75736	1.93406		1.76517	6.11692
																					1.76127	1.62114		1.76909	7.06966
