# Supplementary material for: In-situ observation of silk nanofibril assembly via graphene plasmonic infrared sensor
Source: Nat Commun. 2024 May 31;15:4643. doi: 10.1038/s41467-024-49076-5 (PMC11143229; doi:10.1038/s41467-024-49076-5)
Supplement: Supplementary file 4 — Source Data [file 41467_2024_49076_MOESM4_ESM.zip › source data/SNF_SourceData_FigS7.xlsx]

## Sheet: Sheet1
Source data of Figure S7a			Source data of Figure S7b			Source data of Figure S7c
X (μm)	Height (nm)		X (μm)	Height (nm)		X (μm)	Height (nm)
0.21875	5.4531		0.04688	0.21594		0.04688	1.31883
0.22266	5.67518		0.05078	1.26001		0.05078	0.38769
0.22656	7.43773		0.05469	3.12361		0.05469	1.80978
0.23047	8.2035		0.05859	2.98391		0.05859	1.42169
0.23438	9.42233		0.0625	3.66374		0.0625	0.12852
0.23828	9.10074		0.06641	1.42969		0.06641	-0.71211
0.24219	8.86975		0.07031	0.47046		0.07031	0.07642
0.24609	9.99799		0.07422	1.05923		0.07422	0.50291
0.25	9.40455		0.07813	2.64966		0.07813	1.74398
0.25391	6.63637		0.08203	0.8709		0.08203	1.08437
0.25781	6.04292		0.08594	0.54908		0.08594	-1.2949
0.26172	5.99317		0.08984	0.5915		0.08984	-1.864
0.26563	4.67482		0.09375	1.63557		0.09375	-1.347
0.26953	3.53771		0.09766	1.58693		0.09766	-1.10153
0.27344	2.21935		0.10156	1.62935		0.10156	-0.40351
0.27734	2.35082		0.10547	-0.24047		0.10547	-0.61058
0.28125	2.57291		0.10938	-0.38017		0.10938	-1.4512
0.28516	3.5199		0.11328	-0.51987		0.11328	-2.20132
0.28906	5.01059		0.11719	1.70797		0.11719	-0.86974
0.29297	5.50453		0.12109	3.57157		0.12109	-0.17173
0.29688	6.17969		0.125	3.34082		0.125	-0.37879
0.30078	6.76424		0.12891	2.83688		0.12891	-0.04281
0.30469	6.1708		0.13281	2.33295		0.13281	-0.15937
0.30859	6.39288		0.13672	1.73795		0.13672	0.35763
0.3125	5.70883		0.14063	2.59991		0.14063	0.06006
0.31641	5.74969		0.14453	2.82444		0.14453	0.21502
0.32031	6.06238		0.14844	2.04733		0.14844	-0.08255
0.32422	5.28772		0.15234	1.36128		0.15234	-0.0181
0.32813	5.87227		0.15625	1.03947		0.15625	-0.04415
0.33203	5.18822		0.16016	1.7193		0.16016	0.29184
0.33594	5.50091		0.16406	0.85113		0.16406	0.4468
0.33984	5.81363		0.16797	0.89355		0.16797	-0.03179
0.34375	5.9451		0.17188	1.7555		0.17188	-0.6914
0.34766	5.71413		0.17578	1.79792		0.17578	0.64018
0.35156	5.12068		0.17969	3.38834		0.17969	0.97616
0.35547	3.98355		0.18359	4.70559		0.18359	1.31215
0.35938	4.29625		0.1875	3.10895		0.1875	0.65254
0.36328	4.24649		0.19141	2.96925		0.19141	0.26445
0.36719	4.19674		0.19531	3.74014		0.19531	0.60043
0.37109	4.50946		0.19922	5.42162		0.19922	1.93201
0.375	4.27846		0.20313	6.92099		0.20313	2.35851
0.37891	4.7724		0.20703	7.23659		0.20703	1.24635
0.38281	4.63204		0.21094	7.82536		0.21094	1.12979
0.38672	4.6729		0.21484	5.22707		0.21484	2.46137
0.39063	4.80437		0.21875	4.44996		0.21875	3.15939
0.39453	4.75462		0.22266	4.6745		0.22266	2.6808
0.39844	4.43301		0.22656	4.71692		0.22656	0.93508
0.40234	4.47387		0.23047	5.76099		0.23047	0.81852
0.40625	3.69921		0.23438	4.7107		0.23438	0.70196
0.41016	3.01515		0.23828	3.84253		0.23828	0.40439
0.41406	1.51558		0.24219	2.61012		0.24219	0.64986
0.41797	1.01275		0.24609	2.37936		0.24609	1.07636
0.42188	1.68791		0.25	1.14696		0.25	1.05031
0.42578	1.81938		0.25391	0.18773		0.25391	0.66222
0.42969	-0.13328		0.25781	1.68709		0.25781	0.72668
0.43359	-3.17329		0.26172	1.36528		0.26172	0.97215
0.4375	-3.40427		0.26563	3.04676		0.26563	0.85559
0.44141	-3.63526		0.26953	4.36401		0.26953	0.73904
0.44531	-4.2287		0.27344	4.04219		0.27344	0.894
0.44922	-4.73151		0.27734	0.62437		0.27734	1.68253
0.45313	-5.68742		0.28125	0.21149		0.28125	-0.69674
0.45703	-6.37148		0.28516	-0.47456		0.28516	-1.17534
0.46094	-7.96167		0.28906	-0.79638		0.28906	0.15624
0.46484	-7.64897		0.29297	-0.84501		0.29297	0.94477
0.46875	-8.51425		0.29688	-0.89365		0.29688	1.55228
0.47266	-8.65461		0.30078	-0.12276		0.30078	1.34521
0.47656	-7.43576		0.30469	0.37495		0.30469	0.6856
0.48047	-7.30429		0.30859	0.59949		0.30859	1.02158
0.48438	-7.98834		0.3125	-0.54185		0.3125	0.45248
0.48828	-8.40056		0.31641	-0.59049		0.31641	0.24541
0.49219	-7.36295		0.32031	0.54463		0.32031	0.30987
0.49609	-6.59718		0.32422	1.31553		0.32422	0.91738
0.5	-6.64693		0.32813	1.63112		0.32813	0.34828
0.50391	-6.8779		0.33203	1.67354		0.33203	-1.39744
0.50781	-7.10888		0.33594	3.26397		0.33594	-2.05705
0.51172	-8.33662		0.33984	4.58122		0.33984	-1.99259
0.51563	-7.57085		0.34375	2.89351		0.34375	-1.20406
0.51953	-7.52999		0.34766	1.29687		0.34766	-1.50164
0.52344	-7.12668		0.35156	1.33929		0.35156	-1.43718
0.52734	-6.90458		0.35547	1.92807		0.35547	-1.64425
0.53125	-7.49802		0.35938	1.0599		0.35938	-1.48928
0.53516	-7.36655		0.36328	2.37714		0.36328	-1.78686
0.53906	-6.41955		0.36719	2.87486		0.36719	-2.26545
0.54297	-7.28483		0.37109	3.0994		0.37109	-1.56743
0.54688	-6.60966		0.375	2.04911		0.375	-2.04602
0.55078	-7.29372		0.37891	1.45411		0.37891	-1.2575
0.55469	-7.25286		0.38281	0.95018		0.38281	-1.73609
0.55859	-7.39324		0.38672	1.17472		0.38672	-1.76214
0.5625	-6.17439		0.39063	0.30655		0.39063	-1.42616
0.56641	-6.31475		0.39453	-0.01527		0.39453	-1.90475
0.57031	-6.45511		0.39844	-0.15497		0.39844	-1.47826
0.57422	-6.5955		0.40234	0.06957		0.40234	-2.31889
0.57813	-7.642		0.40625	-1.07177		0.40625	-1.53036
0.58203	-7.05747		0.41016	-2.75948		0.41016	-1.4659
0.58594	-6.01984		0.41406	-4.6293		0.41406	-2.035
0.58984	-5.61653		0.41797	-4.04052		0.41797	-1.42749
0.59375	-3.76338		0.42188	-2.99645		0.42188	-1.72507
0.59766	-2.09147		0.42578	-3.31827		0.42578	-1.5701
0.60156	-1.14447		0.42969	-3.91326		0.42969	-0.96259
0.60547	-1.46606		0.43359	-4.78143		0.43359	-1.5317
0.60938	-3.8718		0.4375	-3.09995		0.4375	-1.55775
0.61328	-6.73059		0.44141	-1.05423		0.44141	-0.95024
0.61719	-7.50525		0.44531	0.71831		0.44531	-1.60985
0.62109	-8.00806		0.44922	-2.79057		0.44922	-1.6359
0.625	-8.96397		0.45313	-2.38391		0.45313	-1.29991
0.62891	-8.92311		0.45703	-2.34149		0.45703	-1.23546
0.63281	-8.6104		0.46094	-1.47954		0.46094	-1.44252
0.63672	-8.84139		0.46484	-2.25665		0.46484	-1.92112
0.64063	-8.43806		0.46875	-4.67283		0.46875	-1.40412
0.64453	-7.7629		0.47266	-5.0857		0.47266	-1.7922
0.64844	-7.26898		0.47656	-5.04328		0.47656	-0.46062
0.65234	-7.86243		0.48047	-4.9098		0.48047	-0.48667
0.65625	-7.4591		0.48438	-5.14056		0.48438	-0.60323
0.66016	-7.78071		0.48828	-2.36637		0.48828	-1.17233
0.66406	-7.73984		0.49219	0.58994		0.49219	0.24975
0.66797	-7.42713		0.49609	0.17707		0.49609	1.03828
0.67188	-8.65487		0.5	-1.69275		0.5	1.10274
0.67578	-9.1577		0.50391	0.26191		0.50391	0.98618
0.67969	-8.30132		0.50781	-1.15262		0.50781	1.41267
0.68359	-8.07921		0.51172	-4.6615		0.51172	0.75306
0.6875	-8.49143		0.51563	-4.98332		0.51563	1.45108
0.69141	-8.72241		0.51953	-3.48395		0.51953	1.24401
0.69531	-8.68155		0.52344	-1.71141		0.52344	0.76542
0.69922	-8.00638		0.52734	-2.03323		0.52734	0.37733
0.70313	-7.51247		0.53125	-2.62822		0.53125	0.98484
0.70703	-7.381		0.53516	-4.49804		0.53516	0.59676
0.71094	-7.15891		0.53906	-5.00197		0.53906	0.38969
0.71484	-7.66172		0.54297	-4.77743		0.54297	0.36364
0.71875	-7.98333		0.54688	-5.00819		0.54688	0.24708
0.72266	-8.12369		0.55078	-4.78365		0.55078	0.04001
0.72656	-8.4453		0.55469	-4.74123		0.55469	0.73803
0.73047	-8.58566		0.55859	-4.60776		0.55859	0.34995
0.73438	-7.2762		0.5625	-5.20275		0.5625	-0.21916
0.73828	-4.87938		0.56641	-4.79609		0.56641	0.56937
0.74219	-3.84175		0.57031	-4.75367		0.57031	-0.45227
0.74609	-3.89152		0.57422	-4.34701		0.57422	-0.11629
0.75	-5.48171		0.57813	-4.39565		0.57813	0.67224
0.75391	-6.07515		0.58203	-3.16947		0.58203	0.01263
0.75781	-5.03752		0.58594	-1.30587		0.58594	-0.46597
0.76172	-3.81869		0.58984	-4.26839		0.58984	-0.40151
0.76563	-3.95905		0.59375	-4.68127		0.59375	1.02058
0.76953	-2.92142		0.59766	-5.1852		0.59766	-0.00107
0.77344	0.01909		0.60156	-4.68749		0.60156	-1.20373
0.77734	-0.7556		0.60547	-5.10036		0.60547	0.03734
0.78125	-1.25841		0.60938	-3.32782		0.60938	0.28282
0.78516	-1.94246		0.61328	-2.73905		0.61328	0.70931
0.78906	-3.53267		0.61719	-4.60887		0.61719	1.1358
0.79297	-3.4012		0.62109	-4.65751		0.62109	0.65721
0.79688	-4.26647		0.625	-4.34191		0.625	0.08811
0.80078	-4.22561		0.62891	-3.75313		0.62891	0.15256
0.80469	-4.27537		0.63281	-1.43424		0.63281	0.30753
0.80859	-3.96265		0.63672	-0.48123		0.63672	0.37199
0.8125	-4.01242		0.64063	1.56449		0.64063	-0.1066
0.81641	-3.88093		0.64453	2.69962		0.64453	0.13887
0.82031	-4.11193		0.64844	-3.90527		0.64844	-0.0682
0.82422	-3.88984		0.65234	-4.95556		0.65234	0.53931
0.82813	-4.0302		0.65625	-5.09525		0.65625	0.06072
0.83203	-3.71749		0.66016	-5.41707		0.66016	0.48721
0.83594	-3.40479		0.66406	-5.55677		0.66406	0.73269
0.83984	-3.63577		0.66797	-5.24117		0.66797	0.43511
0.84375	-3.86676		0.67188	-5.10769		0.67188	0.13753
0.84766	-4.00713		0.67578	-4.15468		0.67578	1.10708
0.85156	-4.05688		0.67969	-3.93014		0.67969	0.71899
0.85547	-4.4691		0.68359	-4.25196		0.68359	0.78345
0.85938	-4.06577		0.6875	-3.8453		0.6875	0.21435
0.86328	-3.39061		0.69141	2.57125		0.69141	0.36932
0.86719	0.00296		0.69531	4.43485		0.69531	0.79581
0.87109	0.31566		0.69922	4.47727		0.69922	0.86027
0.875	0.44715		0.70313	3.79122		0.70313	0.83422
0.87891	0.48801		0.70703	2.64987		0.70703	1.35122
0.88281	0.25701		0.71094	1.96382		0.71094	1.23466
0.88672	0.75095		0.71484	-4.36789		0.71484	0.30352
0.89063	0.79181		0.71875	-5.32712		0.71875	0.63951
0.89453	-1.52329		0.72266	-5.10259		0.72266	-0.11061
0.89844	-2.56981		0.72656	-5.15122		0.72656	-1.76582
0.90234	-2.34773		0.73047	-5.1088		0.73047	-1.79187
0.90625	-2.39748		0.73438	-3.06309		0.73438	-1.54639
0.91016	-3.98767		0.73828	-0.74419		0.73828	-1.66295
0.91406	-4.03742		0.74219	0.29988		0.74219	-1.96053
0.91797	-3.81534		0.74609	0.61548		0.74609	-1.71505
0.92188	-3.9557		0.75	0.74896		0.75	-2.64619
0.92578	-4.18667		0.75391	1.51985		0.75391	-2.58173
0.92969	-4.0552		0.75781	-1.80691		0.75781	-2.33626
0.93359	-4.10495		0.76172	-5.3158		0.76172	-2.36231
0.9375	-2.79551		0.76563	-5.45549		0.76563	-2.11683
0.94141	-4.20448		0.76953	-5.41308		0.76953	-2.68593
0.94531	-4.34484		0.77344	-5.37065		0.77344	-2.62148
0.94922	-4.21337		0.77734	-5.05506		0.77734	-2.19498
0.95313	-4.26312		0.78125	-5.19475		0.78125	-2.40205
0.95703	-4.40348		0.78516	-4.97022		0.78516	-2.15658
0.96094	-4.09079		0.78906	-5.20097		0.78906	-2.27313
0.96484	-4.68423		0.79297	-4.79432		0.79297	-2.11817
0.96875	-5.4589		0.79688	-4.56978		0.79688	-1.42015
0.97266	-5.68987		0.80078	-1.34029		0.80078	-1.35569
0.97656	-4.9241		0.80469	-0.66046		0.80469	-0.9292
0.98047	-3.79588		0.80859	-0.2538		0.80859	-1.22677
0.98438	-3.21133		0.8125	0.51709		0.8125	-1.07181
0.98828	-1.35819		0.81641	1.01481		0.81641	-0.4643
0.99219	0.58557		0.82031	1.60358		0.82031	0.23372
0.99609	0.9889		0.82422	1.37282		0.82422	0.38869
1	0.93915		0.82813	2.87219		0.82813	0.27213
1.00391	1.97676		0.83203	2.55037		0.83203	0.24608
1.00781	1.20209		0.83594	1.2269		0.83594	0.31053
1.01172	1.15234		0.83984	0.63191		0.83984	-0.07755
1.01563	-0.89093		0.84375	1.12963		0.84375	0.07742
1.01953	-3.65911		0.84766	2.1737		0.84766	-0.31067
1.02344	-3.79947		0.85156	0.0307		0.85156	0.20633
1.02734	-4.21169		0.85547	-2.20336		0.85547	0.08977
1.03125	-3.80839		0.85938	-2.52517		0.85938	0.15423
1.03516	-3.49567		0.86328	-2.48275		0.86328	0.49022
1.03906	-3.3642		0.86719	-2.0761		0.86719	0.55467
1.04297	-3.41395		0.87109	-0.75885		0.87109	-0.19545
1.04688	-3.28248		0.875	1.01369		0.875	0.50257
1.05078	-3.24162		0.87891	2.05776		0.87891	0.83856
1.05469	-2.74768		0.88281	1.18959		0.88281	0.90301
1.05859	-2.61621		0.88672	1.50519		0.88672	0.2434
			0.89063	2.00291		0.89063	0.6699
			0.89453	-1.32386		0.89453	0.82486
			0.89844	-2.10097		0.89844	0.07474
			0.90234	-2.42279		0.90234	-0.67538
			0.90625	-3.1999		0.90625	0.20366
			0.91016	-2.42901		0.91016	0.0871
			0.91406	-2.02235		0.91406	-0.84404
			0.91797	-0.7051		0.91797	0.12551
			0.92188	0.61214		0.92188	-1.07715
			0.92578	1.4741		0.92578	-1.82727
			0.92969	1.24334		0.92969	-2.75841
			0.93359	1.74106		0.93359	-1.51734
			0.9375	1.87453		0.9375	-1.09085
			0.94141	1.73484		0.94141	-1.38842
			0.94531	1.13984		0.94531	-1.686
			0.94922	0.45379		0.94922	-1.62154
			0.95313	0.49621		0.95313	-0.56149
			0.95703	0.44757		0.95703	-0.94957
			0.96094	-0.05636		0.96094	-0.52308
			0.96484	-0.92453		0.96484	0.26545
			0.96875	-0.06258		0.96875	0.42041
			0.97266	0.52619		0.97266	0.03233
			0.97656	0.75073		0.97656	1.36391
			0.98047	1.43057		0.98047	1.33786
			0.98438	1.56404		0.98438	0.31621
			0.98828	1.42435		0.98828	0.29016
			0.99219	-1.08289		0.99219	0.98818
			0.99609	-1.67788		0.99609	1.32416
			1	-1.9997		1	0.30252
			1.00391	-1.59304		1.00391	-0.08557
			1.00781	0.6348		1.00781	0.43143
			1.01172	2.22522		1.01172	1.12945
			1.01563	3.45141		1.01563	0.83188
			1.01953	2.12794		1.01953	0.62481
			1.02344	0.25812		1.02344	-0.0348
			1.02734	0.11843		1.02734	0.84423
			1.03125	0.98038		1.03125	0.27513
			1.03516	0.74962		1.03516	-1.19906
			1.03906	-0.84702		1.03906	-1.58714
			1.04297	-0.89566		1.04297	-0.34607
			1.04688	-2.9476		1.04688	-0.1006
			1.05078	-2.44988		1.05078	0.68793
			1.05469	-0.95052		1.05469	-0.33371
			1.05859	0.63991		1.05859	-0.35977
			1.0625	0.50021		1.0625	-0.56683
			1.06641	2.18169		1.06641	-0.04983
			1.07031	2.13305		1.07031	-1.25249
			1.07422	1.53806		1.07422	0.16959
						1.07813	1.13914
						1.08203	0.84156
						1.08594	0.18195
						1.08984	1.51353
						1.09375	1.759
						1.09766	2.00448
						1.10156	2.15944
						1.10547	2.31441
						1.10938	1.47378
						1.11328	1.62875
						1.11719	1.42168
						1.12109	1.0336
						1.125	1.82213
						1.12891	1.16252
						1.13281	1.13646
						1.13672	0.9294
						1.14063	0.4508
						1.14453	1.05831
						1.14844	0.30819
						1.15234	-0.62294
						1.15625	-0.55848
						1.16016	-0.40352
						1.16406	-0.88211
						1.16797	-0.90816
						1.17188	-1.02472
						1.17578	-1.3223
						1.17969	-1.16733
						1.18359	-1.91745
						1.1875	-1.85299
						1.19141	-1.69802
						1.19531	-1.81458
						1.19922	-1.29758
						1.20313	-1.59516
						1.20703	-1.07816
						1.21094	-1.55675
						1.21484	-1.31128
						1.21875	-0.52275
						1.22266	-0.91083
						1.22656	-0.21282
						1.23047	-0.96294
						1.23438	0.45915
						1.23828	2.5148
						1.24219	2.30773
						1.24609	2.28168
						1.25	3.07021
						1.25391	4.31128
						1.25781	2.47506
						1.26172	1.90595
						1.26563	1.42736
						1.26953	1.03927
						1.27344	1.19424
						1.27734	0.71565
						1.28125	0.59909
						1.28516	0.1205
						1.28906	0.6375
						1.29297	1.24501
						1.29688	1.49048
						1.30078	1.46443
