# Supplementary material for: In-situ observation of silk nanofibril assembly via graphene plasmonic infrared sensor
Source: Nat Commun. 2024 May 31;15:4643. doi: 10.1038/s41467-024-49076-5 (PMC11143229; doi:10.1038/s41467-024-49076-5)
Supplement: Supplementary file 4 — Source Data [file 41467_2024_49076_MOESM4_ESM.zip › source data/SNF_SourceData_FigS8.xlsx]

## Sheet: Sheet1
Source data of Figure S8a			Source data of Figure S8b			Source data of Figure S8c
X (μm)	Height (nm)		X (μm)	Height (nm)		X (μm)	Height (nm)
0	-1.8034		0	-0.84326		0	1.59759
0.00391	-1.80624		0.00391	-0.197		0.00391	2.08967
0.00781	-1.90976		0.00781	0.49991		0.00781	2.44983
0.01172	-1.79029		0.01172	0.60335		0.01172	2.42335
0.01563	-1.81468		0.01563	-0.54527		0.01563	1.99149
0.01953	-2.13417		0.01953	-1.83865		0.01953	1.93681
0.02344	-1.46776		0.02344	-2.03194		0.02344	0.93928
0.02734	-1.32668		0.02734	-1.62452		0.02734	-0.718
0.03125	-1.45178		0.03125	-1.83229		0.03125	-0.86703
0.03516	-1.85041		0.03516	-0.67942		0.03516	-0.7992
0.03906	-1.99715		0.03906	0.70505		0.03906	-0.75015
0.04297	-1.92076		0.04297	1.60461		0.04297	-1.17256
0.04688	-1.85888		0.04688	2.11335		0.04688	-1.39701
0.05078	-1.6242		0.05078	2.37601		0.05078	-1.11231
0.05469	-1.54784		0.05469	2.58078		0.05469	-0.90311
0.05859	-1.5147		0.05859	3.2777		0.05859	-0.74094
0.0625	-1.02814		0.0625	3.71406		0.0625	-0.56938
0.06641	0.82545		0.06641	3.17338		0.06641	-0.69014
0.07031	2.18995		0.07031	2.61098		0.07031	-0.33947
0.07422	2.19431		0.07422	2.04858		0.07422	-0.36589
0.07813	2.76719		0.07813	0.96509		0.07813	-0.88255
0.08203	3.04501		0.08203	-0.42961		0.08203	-0.95614
0.08594	2.80469		0.08594	-0.43473		0.08594	-1.23716
0.08984	1.76567		0.08984	0.23324		0.08984	-1.5652
0.09375	1.62616		0.09375	-0.21336		0.09375	-1.60107
0.09766	1.53696		0.09766	-1.23895		0.09766	-1.66516
0.10156	1.14552		0.10156	-1.31644		0.10156	-1.86142
0.10547	0.92684		0.10547	-1.10444		0.10547	-1.65208
0.10938	0.67934		0.10938	-0.93586		0.10938	-0.15129
0.11328	0.15849		0.11328	-0.73833		0.11328	1.01002
0.11719	-0.55675		0.11719	-0.72897		0.11719	1.55868
0.12109	-1.3439		0.12109	-0.44459		0.12109	1.91873
0.125	-1.62012		0.125	-1.15173		0.125	2.05262
0.12891	-1.60133		0.12891	-1.08448		0.12891	2.10159
0.13281	-1.74091		0.13281	-1.17644		0.13281	2.05631
0.13672	-1.94518		0.13672	-1.09471		0.13672	2.31276
0.14063	-2.0416		0.14063	-1.38208		0.14063	2.04116
0.14453	-2.11634		0.14453	-1.48852		0.14453	2.08077
0.14844	-1.83134		0.14844	-1.93512		0.14844	2.09201
0.15234	-1.75504		0.15234	-1.82444		0.15234	1.48106
0.15625	-1.67145		0.15625	-1.25056		0.15625	0.23852
0.16016	-1.62392		0.16016	-1.00961		0.16016	-0.60811
0.16406	-1.70589		0.16406	-1.8036		0.16406	-0.94565
0.16797	-1.73028		0.16797	-0.97641		0.16797	-0.8024
0.17188	-1.26539		0.17188	0.81334		0.17188	-0.46117
0.17578	-0.82206		0.17578	2.21952		0.17578	0.12521
0.17969	-0.65215		0.17969	2.54733		0.17969	-0.18411
0.18359	-0.05062		0.18359	2.18034		0.18359	0.04398
0.1875	0.11937		0.1875	2.33445		0.1875	0.13073
0.19141	-0.55265		0.19141	2.72015		0.19141	-0.02771
0.19531	-0.90093		0.19531	2.63542		0.19531	-0.00701
0.19922	-0.62306		0.19922	2.34805		0.19922	-0.29742
0.20313	0.08652		0.20313	2.66137		0.20313	-1.02147
0.20703	0.78157		0.20703	2.94575		0.20703	-1.1422
0.21094	1.12414		0.21094	2.90445		0.21094	-0.97057
0.21484	1.54594		0.21484	2.3131		0.21484	-1.08188
0.21875	1.25526		0.21875	1.17895		0.21875	-1.53257
0.22266	0.97186		0.22266	1.2245		0.22266	-1.45524
0.22656	0.52285		0.22656	0.68381		0.22656	-1.61371
0.23047	-0.04839		0.23047	-0.33454		0.23047	-1.53644
0.23438	-0.00805		0.23438	-0.95484		0.23438	-0.95953
0.23828	1.52902		0.23828	-1.0468		0.23828	0.25845
0.24219	2.66321		0.24219	-1.37036		0.24219	1.21242
0.24609	3.17854		0.24609	-1.77354		0.24609	1.93076
0.25	2.88065		0.25	-2.19842		0.25	2.34742
0.25391	0.81262		0.25391	-2.24697		0.25391	2.37758
0.25781	-0.7373		0.25781	-2.23037		0.25781	2.72826
0.26172	-1.02073		0.26172	-2.2572		0.26172	3.20148
0.26563	-1.05242		0.26563	-2.09586		0.26563	3.00538
0.26953	-1.09115		0.26953	-1.86214		0.26953	2.59235
0.27344	-0.7198		0.27344	-1.84554		0.27344	1.96254
0.27734	-0.5787		0.27734	-1.87961		0.27734	1.493
0.28125	-0.84057		0.28125	-2.11632		0.28125	1.08003
0.28516	-1.14561		0.28516	-2.27342		0.28516	0.69537
0.28906	-1.5658		0.28906	-2.88648		0.28906	-0.44349
0.29297	-1.69815		0.29297	-3.39822		0.29297	-1.50692
0.29688	-1.79452		0.29688	-2.00651		0.29688	-1.6276
0.30078	-1.99167		0.30078	-0.37598		0.30078	-1.86147
0.30469	-1.95125		0.30469	-0.20016		0.30469	-1.14314
0.30859	-1.77418		0.30859	-0.14014		0.30859	-0.50965
0.3125	-1.50362		0.3125	-1.19468		0.3125	-0.33812
0.31641	-1.23295		0.31641	-0.56291		0.31641	-0.84529
0.32031	-1.17817		0.32031	1.00974		0.32031	-0.27788
0.32422	-1.11621		0.32422	2.1047		0.32422	-0.17238
0.32813	-1.13348		0.32813	2.62068		0.32813	-0.7361
0.33203	-0.96354		0.33203	2.26816		0.33203	-0.93222
0.33594	-0.79368		0.33594	2.34266		0.33594	-0.98698
0.33984	-0.79652		0.33984	2.06976		0.33984	-1.04171
0.34375	-1.13749		0.34375	2.73048		0.34375	-0.9267
0.34766	0.06136		0.34766	3.20304		0.34766	-1.08513
0.35156	1.19548		0.35156	2.99527		0.35156	-1.42263
0.35547	1.95531		0.35547	2.50525		0.35547	-1.36429
0.35938	2.26923		0.35938	1.12503		0.35938	-1.22098
0.36328	2.39595		0.36328	0.34551		0.36328	-1.4266
0.36719	1.86059		0.36719	0.31144		0.36719	-0.76478
0.37109	0.6273		0.37109	-0.25095		0.37109	0.33062
0.375	0.4374		0.375	-0.33568		0.375	1.1149
0.37891	0.29056		0.37891	-0.61582		0.37891	1.53156
0.38281	1.09373		0.38281	-0.64989		0.38281	1.41083
0.38672	1.74573		0.38672	-0.86488		0.38672	0.61133
0.39063	2.40498		0.39063	-1.39833		0.39063	0.2644
0.39453	2.25104		0.39453	-1.91731		0.39453	-0.06365
0.39844	2.14747		0.39844	-1.8211		0.39844	0.21153
0.40234	1.53295		0.40234	-1.65252		0.40234	0.65649
0.40625	0.58028		0.40625	-1.62145		0.40625	1.04481
0.41016	-1.11345		0.41016	-1.6917		0.41016	1.15042
0.41406	-1.69194		0.41406	-1.84157		0.41406	0.54892
0.41797	-1.87471		0.41797	-2.28093		0.41797	-0.89165
0.42188	-1.69762		0.42188	-2.17748		0.42188	-1.79482
0.42578	-1.68603		0.42578	-1.58913		0.42578	-2.19834
0.42969	-1.41542		0.42969	-0.90669		0.42969	-2.26251
0.43359	-1.2239		0.43359	-0.70916		0.43359	-1.65725
0.4375	-0.6871		0.4375	-0.47545		0.4375	0.03203
0.44141	0.05127		0.44141	-0.45161		0.44141	0.83521
0.44531	0.21391		0.44531	-1.1081		0.44531	0.2526
0.44922	0.4702		0.44922	-0.58488		0.44922	-0.39602
0.45313	0.24426		0.45313	1.08908		0.45313	-1.02588
0.45703	-0.16868		0.45703	2.22747		0.45703	-1.10881
0.46094	-0.53133		0.46094	2.5987		0.46094	-0.89961
0.46484	-0.87235		0.46484	3.06402		0.46484	-0.42635
0.46875	-1.0694		0.46875	3.55828		0.46875	0.11281
0.47266	-0.99306		0.47266	3.2709		0.47266	0.7368
0.47656	0.37855		0.47656	3.15723		0.47656	0.81409
0.48047	1.10964		0.48047	3.0725		0.48047	-0.05137
0.48438	1.13566		0.48438	2.45944		0.48438	-0.89797
0.48828	1.07525		0.48828	2.30957		0.48828	-1.15071
0.49219	0.74151		0.49219	1.92812		0.49219	-0.99796
0.49609	0.55873		0.49609	0.51894		0.49609	-0.55303
0.5	0.44795		0.5	-1.39685		0.5	0.24075
0.50391	0.26529		0.50391	-1.51776		0.50391	0.24257
0.50781	0.96762		0.50781	-1.05245		0.50781	0.15956
0.51172	0.90001		0.51172	-1.13718		0.51172	0.65156
0.51563	0.81084		0.51563	-2.24962		0.51563	0.56856
0.51953	1.72902		0.51953	-2.10999		0.51953	0.55164
0.52344	2.41711		0.52344	-1.42031		0.52344	1.53388
0.52734	2.54381		0.52734	-1.08527		0.52734	2.30881
0.53125	2.32507		0.53125	-1.06868		0.53125	1.95242
0.53516	1.52352		0.53516	0.08419		0.53516	1.09631
0.53906	0.62847		0.53906	0.82453		0.53906	0.98502
0.54297	-0.3458		0.54297	-0.11421		0.54297	0.09136
0.54688	-1.36317		0.54688	-1.47996		0.54688	-1.44345
0.55078	-0.89835		0.55078	-0.84095		0.55078	-1.74327
0.55469	-0.74283		0.55469	-0.14404		0.55469	-1.10976
0.55859	-1.32851		0.55859	-0.25771		0.55859	-0.59893
0.5625	-1.65512		0.5625	-0.79116		0.5625	-0.11625
0.56641	-1.81626		0.56641	-0.94826		0.56641	-0.09562
0.57031	-1.97739		0.57031	-0.67112		0.57031	-0.41425
0.57422	-1.93699		0.57422	-0.0683		0.57422	-0.73293
0.57813	-1.94704		0.57813	-0.40634		0.57813	-0.24091
0.58203	-1.85632		0.58203	-0.46935		0.58203	-0.0316
0.58594	-1.80877		0.58594	-0.26458		0.58594	-0.98187
0.58984	-1.96266		0.58984	0.69288		0.58984	-1.47972
0.59375	-1.81435		0.59375	1.83851		0.59375	-1.79837
0.59766	-1.7524		0.59766	2.36896		0.59766	-1.33461
0.60156	-1.71933		0.60156	2.45793		0.60156	-1.04057
0.60547	-1.5854		0.60547	2.90153		0.60547	-1.25555
0.60938	-0.68156		0.60938	2.9326		0.60938	-1.4799
0.61328	0.36623		0.61328	2.60904		0.61328	-1.23293
0.61719	0.75206		0.61719	2.72696		0.61719	-1.05201
0.62109	0.51179		0.62109	2.64223		0.62109	-0.87101
0.625	0.08436		0.625	1.71073		0.625	-0.81265
0.62891	0.3838		0.62891	0.17852		0.62891	-0.17913
0.63281	0.52485		0.63281	-0.601		0.63281	0.26574
0.63672	0.5509		0.63672	-0.88114		0.63672	0.50331
0.64063	1.96559		0.64063	-1.90673		0.64063	0.83513
0.64453	2.87667		0.64453	-2.03488		0.64453	0.76154
0.64844	2.48522		0.64844	-1.58404		0.64844	0.73508
0.65234	2.48961		0.65234	-1.46612		0.65234	1.28375
0.65625	2.87545		0.65625	-1.35544		0.65625	2.11521
0.66016	2.6855		0.66016	-1.24476		0.66016	2.27735
0.66406	1.73277		0.66406	-1.2933		0.66406	1.47783
0.66797	1.80186		0.66797	-1.15367		0.66797	0.84801
0.67188	2.9073		0.67188	-0.85481		0.67188	0.17114
0.67578	2.52309		0.67578	-0.92507		0.67578	-0.76979
0.67969	0.57017		0.67969	-1.07493		0.67969	-1.25812
0.68359	-1.12367		0.68359	-1.34059		0.68359	-1.76539
0.6875	-1.73089		0.6875	-0.48446		0.6875	-1.75408
0.69141	-1.60417		0.69141	0.03152		0.69141	-0.96037
0.69531	-1.60704		0.69531	-0.55983		0.69531	-0.44949
0.69922	-1.48029		0.69922	-0.76036		0.69922	-0.42877
0.70313	-1.58388		0.70313	-0.33846		0.70313	-0.46455
0.70703	-1.93213		0.70703	-0.39424		0.70703	-0.37789
0.71094	-1.86299		0.71094	-0.79018		0.71094	-0.07435
0.71484	-1.8442		0.71484	-0.6795		0.71484	-0.33653
0.71875	-1.80385		0.71875	-0.15628		0.71875	-0.8532
0.72266	-1.77071		0.72266	0.25837		0.72266	-0.50255
0.72656	-1.73749		0.72656	0.52104		0.72656	0.4703
0.73047	-1.80507		0.73047	1.53639		0.73047	0.34015
0.73438	-1.75037		0.73438	2.1754		0.73438	-0.57238
0.73828	-1.47253		0.73828	2.70586		0.73828	-0.53288
0.74219	-0.80613		0.74219	2.93234		0.74219	-0.64411
0.74609	-0.42038		0.74609	2.81142		0.74609	-1.22672
0.75	-0.8477		0.75	2.71222		0.75	-1.16836
0.75391	-0.86495		0.75391	2.57683		0.75391	-0.93083
0.75781	-0.94696		0.75781	2.51381		0.75781	0.2306
0.76172	-0.25899		0.76172	1.84286		0.76172	1.12793
0.76563	0.26354		0.76563	1.39626		0.76563	1.76149
0.76953	0.85062		0.76953	1.4997		0.76953	2.62128
0.77344	0.97026		0.77344	1.26299		0.77344	3.10397
0.77734	0.88832		0.77734	-0.81927		0.77734	3.16239
0.78125	1.07267		0.78125	-1.47575		0.78125	3.20197
0.78516	1.15618		0.78516	-1.39402		0.78516	2.79838
0.78906	1.47714		0.78906	-1.14582		0.78906	1.80082
0.79297	1.87008		0.79297	-1.01343		0.79297	1.51986
0.79688	2.39258		0.79688	-1.25738		0.79688	1.38026
0.80078	3.10215		0.80078	-1.37106		0.80078	0.84481
0.80469	3.58149		0.80469	-1.97688		0.80469	-0.19035
0.80859	5.10428		0.80859	-2.48861		0.80859	-0.96152
0.8125	5.31018		0.8125	-2.33451		0.8125	-1.33679
0.81641	0.10461		0.81641	-2.20935		0.81641	-1.48575
0.82031	-0.50265		0.82031	-2.12038		0.82031	-1.3048
0.82422	-0.87253		0.82422	-1.82876		0.82422	-1.22755
0.82813	-0.68108		0.82813	-1.42135		0.82813	-1.63102
0.83203	-0.28807		0.83203	-0.55797		0.83203	-1.93094
0.83594	-0.7874		0.83594	0.13894		0.83594	-1.89136
0.83984	-1.20751		0.83984	0.21343		0.83984	-1.95548
0.84375	-1.57739		0.84375	-0.18974		0.84375	-1.23708
0.84766	-1.65218		0.84766	-0.36132		0.84766	-0.29266
0.85156	-1.72694		0.85156	0.63233		0.85156	0.09574
0.85547	-1.59306		0.85547	0.65616		0.85547	-0.30772
0.85938	-1.57424		0.85938	0.23127		0.85938	0.02407
0.86328	-1.3684		0.86328	0.29129		0.86328	0.30869
0.86719	-1.55829		0.86719	0.59738		0.86719	-0.43415
0.87109	-1.49642		0.87109	1.16402		0.87109	-0.91312
0.875	-1.35526		0.875	1.12272		0.875	-1.22236
0.87891	-1.56679		0.87891	1.26235		0.87891	-0.9188
0.88281	-1.60562		0.88281	1.53226		0.88281	-0.53995
0.88672	-1.48607		0.88672	0.84682		0.88672	0.13126
0.89063	-0.97083		0.89063	0.93579		0.89063	0.89663
0.89453	-1.03838		0.89453	1.27083		0.89453	1.11531
0.89844	0.19652		0.89844	1.98222		0.89844	1.53207
0.90234	1.49616		0.90234	2.03501		0.90234	2.00526
0.90625	2.70226		0.90625	1.02389		0.90625	2.26164
0.91016	2.82896		0.91016	0.26608		0.91016	2.07495
0.91406	2.7614		0.91406	0.39847		0.91406	1.84108
0.91797	2.54982		0.91797	-0.23629		0.91797	1.39982
0.92188	1.33097		0.92188	-0.8783		0.92188	1.21311
0.92578	1.11946		0.92578	-0.84		0.92578	0.88506
0.92969	0.97274		0.92969	-1.04052		0.92969	0.32125
0.93359	0.89793		0.93359	-1.43646		0.93359	0.05913
0.9375	1.13254		0.9375	-1.49224		0.9375	0.52289
0.94141	1.86363		0.94141	-1.46117		0.94141	0.58125
0.94531	1.80328		0.94531	-1.01757		0.94531	0.11178
0.94922	1.39035		0.94922	-1.02268		0.94922	-0.9234
0.95313	0.15699		0.95313	-0.92647		0.95313	-0.99696
0.95703	-1.1697		0.95703	-0.96054		0.95703	-1.0328
0.96094	-1.47478		0.96094	-0.77025		0.96094	-0.99319
0.96484	-1.38407		0.96484	-1.11552		0.96484	-1.58527
0.96875	-1.50204		0.96875	-1.95294		0.96875	-1.62117
0.97266	-1.52644		0.97266	-2.17518		0.97266	-1.48736
0.97656	-1.50767		0.97656	-1.75328		0.97656	-1.24033
0.98047	-1.66161		0.98047	-1.40377		0.98047	-0.90857
0.98438	-1.64289		0.98438	-1.32204		0.98438	-0.88788
0.98828	-1.5449		0.98828	-1.16069		0.98828	-1.3574
0.99219	-1.51173		0.99219	-1.38293		0.99219	-1.82692
0.99609	-1.69448		0.99609	-1.06237		0.99609	-1.2123
1	-1.69012		1	-0.60429		1	-0.53169
1.00391	-1.7505		1.00391	0.54858		1.00391	-0.20927
1.00781	-1.75334		1.00781	1.74487		1.00781	0.02816
1.01172	-1.62664		1.01172	2.25361		1.01172	0.27522
1.01563	-1.7949		1.01563	1.88663		1.01563	-0.1095
1.01953	-1.56025		1.01953	1.92493		1.01953	0.48624
1.02344	-1.09542		1.02344	1.8981		1.02344	1.38365
1.02734	-0.4002		1.02734	1.9726		1.02734	2.14917
1.03125	-0.08646		1.03125	1.96748		1.03125	2.11335
1.03516	0.42883		1.03516	2.11435		1.03516	1.87003
1.03906	2.11706		1.03906	2.10923		1.03906	1.36277
1.04297	2.86267		1.04297	1.78567		1.04297	0.95925
1.04688	3.39238		1.04688	1.3246		1.04688	0.79145
1.05078	3.84286		1.05078	0.9359		1.05078	1.34945
1.05469	3.24998		1.05469	-0.1693		1.05469	1.41729
1.05859	1.55603					1.05859	0.41045
1.0625	0.48825					1.0625	-0.98289
1.06641	-0.42835					1.06641	-1.31102
1.07031	-0.81246					1.07031	-0.35712
1.07422	-0.85851					1.07422	0.02184
1.07813	-0.24972					1.07813	-0.2968
1.08203	0.89151					1.08203	-1.16225
1.08594	1.33486					1.08594	-1.11323
1.08984	2.42586
1.09375	3.20747
1.09766	1.7366
1.10156	-1.10856
1.10547	-0.43499
1.10938	-0.12846
1.11328	-1.31846
1.11719	-1.41481
1.12109	-1.62633
