# Supplementary material for: In-situ observation of silk nanofibril assembly via graphene plasmonic infrared sensor
Source: Nat Commun. 2024 May 31;15:4643. doi: 10.1038/s41467-024-49076-5 (PMC11143229; doi:10.1038/s41467-024-49076-5)
Supplement: Supplementary file 4 — Source Data [file 41467_2024_49076_MOESM4_ESM.zip › source data/SNF_SourceData_FigS9a.xlsx]

## Sheet: Sheet1
Source data of Figure S9a
ΔVG=130V-1						ΔVG=130V-2						ΔVG=130V-3						ΔVG=130V-4						average ∆Extinction spectra			β-sheet			Random coil			Turn
baseline			Extinction spectrum			baseline			Extinction spectrum			baseline			Extinction spectrum			baseline			Extinction spectrum			Wavenumber (cm-1)	Extinction		Wavenumber (cm-1)	Extinction		Wavenumber (cm-1)	Extinction		Wavenumber (cm-1)	Extinction
Wavenumber (cm-1)	Extinction		Wavenumber (cm-1)	Extinction		Wavenumber (cm-1)	Extinction		Wavenumber (cm-1)	Extinction		Wavenumber (cm-1)	Extinction		Wavenumber (cm-1)	Extinction		Wavenumber (cm-1)	Extinction		Wavenumber (cm-1)	Extinction		1400.13	-7.45015e-06		1600.69	4.33637e-05		1600.69	4.26287e-05		1600.69	4.26287e-05
1400.13	-0.000860497		1290.2	-0.00151		1400.13	-0.000860497		1290.2	-0.00151		1400.13	-0.000860497		1290.2	-0.0015		1400.13	-0.000860497		1290.2	-0.00143		1402.05	-7.29782e-07		1601.63	4.36627e-05		1609.62	4.19571e-05		1606.36	4.22023e-05
1402.05	-0.000827375		1292.13	-0.0015		1402.05	-0.000827375		1292.13	-0.0015		1402.05	-0.000827375		1292.13	-0.00152		1402.05	-0.000827375		1292.13	-0.00143		1403.98	4.70774e-06		1603.44	4.47651e-05		1618.54	4.12856e-05		1612.02	4.17758e-05
1403.98	-0.000794253		1294.06	-0.00151		1403.98	-0.000794253		1294.06	-0.00153		1403.98	-0.000794253		1294.06	-0.00154		1403.98	-0.000794253		1294.06	-0.00146		1405.91	5.4669e-06		1605.18	4.68925e-05		1627.46	4.07393e-05		1617.69	4.13494e-05
1405.91	-0.000761169		1295.98	-0.00153		1405.91	-0.000761169		1295.98	-0.00157		1405.91	-0.000761169		1295.98	-0.00156		1405.91	-0.000761169		1295.98	-0.0015		1407.84	8.28269e-06		1606.84	5.05824e-05		1628.22	4.07558e-05		1623.35	4.09229e-05
1407.84	-0.000728176		1297.91	-0.00155		1407.84	-0.000728176		1297.91	-0.0016		1407.84	-0.000728176		1297.91	-0.00156		1407.84	-0.000728176		1297.91	-0.00153		1409.77	2.12362e-05		1608.43	5.64742e-05		1629.7	4.09132e-05		1629.02	4.04965e-05
1409.77	-0.000695211		1299.84	-0.00156		1409.77	-0.000695211		1299.84	-0.00162		1409.77	-0.000695211		1299.84	-0.00155		1409.77	-0.000695211		1299.84	-0.00155		1411.7	3.61673e-05		1609.94	6.52441e-05		1631.11	4.13411e-05		1634.68	4.00701e-05
1411.7	-0.00066198		1301.77	-0.00157		1411.7	-0.00066198		1301.77	-0.00163		1411.7	-0.00066198		1301.77	-0.00156		1411.7	-0.00066198		1301.77	-0.00156		1413.63	5.13132e-05		1611.39	7.75153e-05		1632.46	4.22115e-05		1640.34	3.96436e-05
1413.63	-0.000628043		1303.7	-0.00158		1413.63	-0.000628043		1303.7	-0.00163		1413.63	-0.000628043		1303.7	-0.00156		1413.63	-0.000628043		1303.7	-0.00156		1415.55	5.5135e-05		1612.76	9.37584e-05		1633.75	4.37439e-05		1646.01	3.92172e-05
1415.55	-0.000592956		1305.63	-0.00159		1415.55	-0.000592956		1305.63	-0.00163		1415.55	-0.000592956		1305.63	-0.00156		1415.55	-0.000592956		1305.63	-0.00158		1417.48	2.86879e-05		1614.07	0.000114206		1634.97	4.61863e-05		1651.67	3.87913e-05
1417.48	-0.000556376		1307.56	-0.00158		1417.48	-0.000556376		1307.56	-0.00163		1417.48	-0.000556376		1307.56	-0.00155		1417.48	-0.000556376		1307.56	-0.00159		1419.41	-7.28098e-06		1615.32	0.000138796		1636.14	4.97817e-05		1652.09	3.87609e-05
1419.41	-0.000518136		1309.48	-0.00155		1419.41	-0.000518136		1309.48	-0.00163		1419.41	-0.000518136		1309.48	-0.00154		1419.41	-0.000518136		1309.48	-0.00159		1421.34	-4.05861e-05		1616.49	0.000167167		1637.25	5.47274e-05		1652.88	3.87051e-05
1421.34	-0.000478256		1311.41	-0.00153		1421.34	-0.000478256		1311.41	-0.00164		1421.34	-0.000478256		1311.41	-0.00154		1421.34	-0.000478256		1311.41	-0.00158		1423.27	-6.42563e-05		1617.61	0.000198682		1638.3	6.11368e-05		1653.64	3.86628e-05
1423.27	-0.000436903		1313.34	-0.00152		1423.27	-0.000436903		1313.34	-0.00164		1423.27	-0.000436903		1313.34	-0.00155		1423.27	-0.000436903		1313.34	-0.00157		1425.2	-6.26325e-05		1618.67	0.000232504		1639.29	6.90122e-05		1654.36	3.86508e-05
1425.2	-0.000394306		1315.27	-0.00153		1425.2	-0.000394306		1315.27	-0.00165		1425.2	-0.000394306		1315.27	-0.00157		1425.2	-0.000394306		1315.27	-0.00156		1427.12	-4.94468e-05		1619.67	0.000267675		1640.23	7.82365e-05		1655.04	3.87032e-05
1427.12	-0.000350668		1317.2	-0.00157		1427.12	-0.000350668		1317.2	-0.00164		1427.12	-0.000350668		1317.2	-0.00159		1427.12	-0.000350668		1317.2	-0.00156		1429.05	-3.45039e-05		1620.61	0.000303216		1641.12	8.85838e-05		1655.69	3.88778e-05
1429.05	-0.000306173		1319.13	-0.00161		1429.05	-0.000306173		1319.13	-0.00162		1429.05	-0.000306173		1319.13	-0.00161		1429.05	-0.000306173		1319.13	-0.00155		1430.98	-1.37636e-05		1621.49	0.000338197		1641.96	9.97457e-05		1656.3	3.92569e-05
1430.98	-0.000260999		1321.06	-0.00162		1430.98	-0.000260999		1321.06	-0.0016		1430.98	-0.000260999		1321.06	-0.0016		1430.98	-0.000260999		1321.06	-0.00154		1432.91	1.76927e-05		1622.33	0.000371809		1642.75	0.000111367		1656.87	3.99388e-05
1432.91	-0.000215288		1322.98	-0.00162		1432.91	-0.000215288		1322.98	-0.00159		1432.91	-0.000215288		1322.98	-0.0016		1432.91	-0.000215288		1322.98	-0.00152		1434.84	4.74263e-05		1623.11	0.0004034		1643.49	0.000123085		1657.41	4.10196e-05
1434.84	-0.000169122		1324.91	-0.00162		1434.84	-0.000169122		1324.91	-0.0016		1434.84	-0.000169122		1324.91	-0.00159		1434.84	-0.000169122		1324.91	-0.00151		1436.77	6.3999e-05		1623.84	0.000432493		1644.18	0.00013456		1657.92	4.25699e-05
1436.77	-0.000122566		1326.84	-0.00161		1436.77	-0.000122566		1326.84	-0.00162		1436.77	-0.000122566		1326.84	-0.00158		1436.77	-0.000122566		1326.84	-0.00151		1438.7	6.93452e-05		1624.52	0.000458784		1644.83	0.000145502		1658.4	4.46138e-05
1438.7	-7.57144e-05		1328.77	-0.00161		1438.7	-7.57144e-05		1328.77	-0.00161		1438.7	-7.57144e-05		1328.77	-0.00158		1438.7	-7.57144e-05		1328.77	-0.0015		1440.62	5.81251e-05		1625.15	0.000482128		1645.44	0.000155684		1658.84	4.71188e-05
1440.62	-2.86401e-05		1330.7	-0.0016		1440.62	-2.86401e-05		1330.7	-0.00159		1440.62	-2.86401e-05		1330.7	-0.00158		1440.62	-2.86401e-05		1330.7	-0.00149		1442.55	4.04639e-05		1625.74	0.000502515		1646	0.00016495		1659.26	4.99983e-05
1442.55	1.86525e-05		1332.63	-0.00158		1442.55	1.86525e-05		1332.63	-0.00156		1442.55	1.86525e-05		1332.63	-0.00156		1442.55	1.86525e-05		1332.63	-0.00148		1444.48	2.39033e-05		1626.29	0.000520043		1646.53	0.00017321		1659.64	5.31258e-05
1444.48	6.61412e-05		1334.56	-0.00156		1444.48	6.61412e-05		1334.56	-0.00153		1444.48	6.61412e-05		1334.56	-0.00154		1444.48	6.61412e-05		1334.56	-0.00148		1446.41	1.04366e-05		1626.79	0.000534887		1647.01	0.000180432		1660	5.63565e-05
1446.41	0.000113716		1336.48	-0.00153		1446.41	0.000113716		1336.48	-0.00151		1446.41	0.000113716		1336.48	-0.00152		1446.41	0.000113716		1336.48	-0.00147		1448.34	5.90928e-06		1627.25	0.000547275		1647.46	0.000186634		1660.34	5.95482e-05
1448.34	0.000161276		1338.41	-0.0015		1448.34	0.000161276		1338.41	-0.0015		1448.34	0.000161276		1338.41	-0.0015		1448.34	0.000161276		1338.41	-0.00146		1450.27	6.94586e-06		1627.68	0.000557467		1647.88	0.000191868		1660.64	6.25781e-05
1450.27	0.000208841		1340.34	-0.00149		1450.27	0.000208841		1340.34	-0.0015		1450.27	0.000208841		1340.34	-0.00149		1450.27	0.000208841		1340.34	-0.00145		1452.2	1.28033e-05		1628.07	0.000565731		1648.25	0.000196212		1660.93	6.53534e-05
1452.2	0.000256559		1342.27	-0.00147		1452.2	0.000256559		1342.27	-0.0015		1452.2	0.000256559		1342.27	-0.00149		1452.2	0.000256559		1342.27	-0.00143		1454.12	2.19281e-05		1628.42	0.000572335		1648.6	0.00019976		1661.18	6.78148e-05
1454.12	0.000304678		1344.2	-0.00145		1454.12	0.000304678		1344.2	-0.00148		1454.12	0.000304678		1344.2	-0.00148		1454.12	0.000304678		1344.2	-0.00141		1456.05	3.6616e-05		1628.74	0.000577534		1648.91	0.00020261		1661.42	6.99344e-05
1456.05	0.000353464		1346.13	-0.00144		1456.05	0.000353464		1346.13	-0.00146		1456.05	0.000353464		1346.13	-0.00147		1456.05	0.000353464		1346.13	-0.0014		1457.98	4.46478e-05		1629.02	0.000581562		1649.2	0.000204863		1661.64	7.17107e-05
1457.98	0.000403138		1348.06	-0.00144		1457.98	0.000403138		1348.06	-0.00143		1457.98	0.000403138		1348.06	-0.00146		1457.98	0.000403138		1348.06	-0.00137		1459.91	2.5874e-05		1629.28	0.000584632		1649.45	0.000206613		1661.83	7.31619e-05
1459.91	0.000453889		1349.98	-0.00143		1459.91	0.000453889		1349.98	-0.00141		1459.91	0.000453889		1349.98	-0.00145		1459.91	0.000453889		1349.98	-0.00135		1461.84	5.82653e-06		1629.51	0.000586928		1649.68	0.00020795		1662.01	7.43188e-05
1461.84	0.000505895		1351.91	-0.00141		1461.84	0.000505895		1351.91	-0.0014		1461.84	0.000505895		1351.91	-0.00143		1461.84	0.000505895		1351.91	-0.00132		1463.77	7.33324e-06		1629.71	0.000588613		1649.88	0.00020895		1662.16	7.52193e-05
1463.77	0.000559315		1353.84	-0.00138		1463.77	0.000559315		1353.84	-0.00139		1463.77	0.000559315		1353.84	-0.00141		1463.77	0.000559315		1353.84	-0.0013		1465.7	1.79533e-05		1629.89	0.000589821		1650.06	0.000209684		1662.3	7.59038e-05
1465.7	0.000614215		1355.77	-0.00133		1465.7	0.000614215		1355.77	-0.00138		1465.7	0.000614215		1355.77	-0.00138		1465.7	0.000614215		1355.77	-0.00129		1467.62	3.65702e-05		1630.04	0.000590666		1650.22	0.00021021		1662.42	7.64113e-05
1467.62	0.000670664		1357.7	-0.00129		1467.62	0.000670664		1357.7	-0.00137		1467.62	0.000670664		1357.7	-0.00135		1467.62	0.000670664		1357.7	-0.00129		1469.55	5.20302e-05		1630.17	0.00059124		1650.36	0.000210577		1662.53	7.6778e-05
1469.55	0.000728728		1359.63	-0.00125		1469.55	0.000728728		1359.63	-0.00134		1469.55	0.000728728		1359.63	-0.00131		1469.55	0.000728728		1359.63	-0.00126		1471.48	5.08004e-05		1630.28	0.000591618		1650.47	0.000210826		1662.63	7.70354e-05
1471.48	0.000788474		1361.56	-0.00123		1471.48	0.000788474		1361.56	-0.0013		1471.48	0.000788474		1361.56	-0.00127		1471.48	0.000788474		1361.56	-0.00122		1473.41	3.88343e-05		1630.37	0.000591856		1650.57	0.000210989		1662.71	7.72106e-05
1473.41	0.000849971		1363.48	-0.00123		1473.41	0.000849971		1363.48	-0.00127		1473.41	0.000849971		1363.48	-0.00124		1473.41	0.000849971		1363.48	-0.00119		1475.34	1.16831e-05		1630.45	0.000591999		1650.65	0.00021109		1662.77	7.73255e-05
1475.34	0.000913285		1365.41	-0.00122		1475.34	0.000913285		1365.41	-0.00125		1475.34	0.000913285		1365.41	-0.00122		1475.34	0.000913285		1365.41	-0.00116		1477.27	-1.29883e-05		1630.51	0.00059208		1650.72	0.000211151		1662.83	7.73977e-05
1477.27	0.000978484		1367.34	-0.0012		1477.27	0.000978484		1367.34	-0.00125		1477.27	0.000978484		1367.34	-0.00119		1477.27	0.000978484		1367.34	-0.00113		1479.2	-1.22089e-05		1630.56	0.000592123		1650.78	0.000211185		1662.88	7.74407e-05
1479.2	0.00105		1369.27	-0.00117		1479.2	0.00105		1369.27	-0.00125		1479.2	0.00105		1369.27	-0.00117		1479.2	0.00105		1369.27	-0.00111		1481.12	-6.38419e-06		1630.59	0.000592143		1650.82	0.000211202		1662.91	7.74646e-05
1481.12	0.00111		1371.2	-0.00115		1481.12	0.00111		1371.2	-0.00124		1481.12	0.00111		1371.2	-0.00115		1481.12	0.00111		1371.2	-0.00109		1483.05	-8.83759e-06		1630.62	0.000592151		1650.85	0.00021121		1662.94	7.74768e-05
1483.05	0.00119		1373.13	-0.00112		1483.05	0.00119		1373.13	-0.00123		1483.05	0.00119		1373.13	-0.00112		1483.05	0.00119		1373.13	-0.00106		1484.98	-1.82294e-05		1630.64	0.000592153		1650.87	0.000211212		1662.96	7.74822e-05
1484.98	0.00126		1375.06	-0.0011		1484.98	0.00126		1375.06	-0.0012		1484.98	0.00126		1375.06	-0.00109		1484.98	0.00126		1375.06	-0.00104		1486.91	-4.27895e-05		1630.65	0.000592153		1650.89	0.000211213		1662.98	7.74842e-05
1486.91	0.00134		1376.98	-0.00109		1486.91	0.00134		1376.98	-0.00117		1486.91	0.00134		1376.98	-0.00105		1486.91	0.00134		1376.98	-0.00102		1488.84	-6.73149e-05		1630.65	0.000592153		1650.9	0.000211212		1662.99	7.74845e-05
1488.84	0.00141		1378.91	-0.00107		1488.84	0.00141		1378.91	-0.00113		1488.84	0.00141		1378.91	-0.00104		1488.84	0.00141		1378.91	-0.00101		1490.77	-7.74301e-05		1630.65	0.000592153		1650.9	0.000211212		1663	7.74844e-05
1490.77	0.00149		1380.84	-0.00105		1490.77	0.00149		1380.84	-0.0011		1490.77	0.00149		1380.84	-0.00103		1490.77	0.00149		1380.84	-0.00101		1492.7	-7.80942e-05		1630.65	0.000592153		1650.9	0.000211212		1663	7.74842e-05
1492.7	0.00158		1382.77	-0.00104		1492.7	0.00158		1382.77	-0.00106		1492.7	0.00158		1382.77	-0.00104		1492.7	0.00158		1382.77	-0.000997011		1494.62	-6.41091e-05		1630.65	0.000592153		1650.9	0.000211212		1663	7.74841e-05
1494.62	0.00166		1384.7	-0.00103		1494.62	0.00166		1384.7	-0.00102		1494.62	0.00166		1384.7	-0.00105		1494.62	0.00166		1384.7	-0.000980025		1496.55	-5.09728e-05		1630.66	0.000592153		1650.9	0.000211212		1663	7.74841e-05
1496.55	0.00175		1386.63	-0.00101		1496.55	0.00175		1386.63	-0.000975647		1496.55	0.00175		1386.63	-0.00105		1496.55	0.00175		1386.63	-0.000958513		1498.48	-5.71789e-05		1630.66	0.000592152		1650.91	0.000211212		1663	7.74841e-05
1498.48	0.00184		1388.56	-0.000979959		1498.48	0.00184		1388.56	-0.000936484		1498.48	0.00184		1388.56	-0.00104		1498.48	0.00184		1388.56	-0.000935856		1500.41	-6.83902e-05		1630.67	0.00059215		1650.91	0.000211211		1663	7.7484e-05
1500.41	0.00193		1390.48	-0.000920022		1500.41	0.00193		1390.48	-0.000905264		1500.41	0.00193		1390.48	-0.001		1500.41	0.00193		1390.48	-0.000916547		1502.34	-7.48337e-05		1630.69	0.000592144		1650.92	0.00021121		1663	7.74838e-05
1502.34	0.00203		1392.41	-0.000854679		1502.34	0.00203		1392.41	-0.00087872		1502.34	0.00203		1392.41	-0.000957346		1502.34	0.00203		1392.41	-0.000897402		1504.27	-8.15835e-05		1630.72	0.000592131		1650.93	0.000211208		1663.01	7.74832e-05
1504.27	0.00212		1394.34	-0.000802741		1504.27	0.00212		1394.34	-0.000856091		1504.27	0.00212		1394.34	-0.000931537		1504.27	0.00212		1394.34	-0.000879971		1506.2	-9.32192e-05		1630.76	0.000592102		1650.95	0.000211203		1663.02	7.74818e-05
1506.2	0.00222		1396.27	-0.000765252		1506.2	0.00222		1396.27	-0.000834838		1506.2	0.00222		1396.27	-0.000911124		1506.2	0.00222		1396.27	-0.000854547		1508.12	-0.000100806		1630.81	0.000592046		1650.98	0.000211192		1663.03	7.74787e-05
1508.12	0.00233		1398.2	-0.00075627		1508.12	0.00233		1398.2	-0.000811905		1508.12	0.00233		1398.2	-0.000893241		1508.12	0.00233		1398.2	-0.000808227		1510.05	-9.48281e-05		1630.87	0.000591942		1651.02	0.000211172		1663.05	7.74727e-05
1510.05	0.00243		1400.13	-0.000755561		1510.05	0.00243		1400.13	-0.000788073		1510.05	0.00243		1400.13	-0.00086751		1510.05	0.00243		1400.13	-0.000752154		1511.98	-8.05419e-05		1630.95	0.000591765		1651.07	0.000211136		1663.07	7.74614e-05
1511.98	0.00254		1402.05	-0.000747006		1511.98	0.00254		1402.05	-0.000763892		1511.98	0.00254		1402.05	-0.000818357		1511.98	0.00254		1402.05	-0.000690818		1513.91	-5.82146e-05		1631.05	0.000591475		1651.13	0.000211075		1663.1	7.74412e-05
1513.91	0.00265		1403.98	-0.000732307		1513.91	0.00265		1403.98	-0.000737004		1513.91	0.00265		1403.98	-0.000758504		1513.91	0.00265		1403.98	-0.000631275		1515.84	-3.32857e-05		1631.17	0.000591023		1651.21	0.000210977		1663.14	7.74073e-05
1515.84	0.00276		1405.91	-0.000704909		1515.84	0.00276		1405.91	-0.000701162		1515.84	0.00276		1405.91	-0.000688401		1515.84	0.00276		1405.91	-0.000580522		1517.77	-6.56842e-06		1631.31	0.000590341		1651.3	0.000210826		1663.19	7.73528e-05
1517.77	0.00287		1407.84	-0.000673457		1517.77	0.00287		1407.84	-0.000668594		1517.77	0.00287		1407.84	-0.000629289		1517.77	0.00287		1407.84	-0.000543224		1519.7	7.23943e-06		1631.48	0.000589345		1651.41	0.000210598		1663.24	7.72684e-05
1519.7	0.00299		1409.77	-0.000649164		1519.7	0.00299		1409.77	-0.00065393		1519.7	0.00299		1409.77	-0.000612437		1519.7	0.00299		1409.77	-0.0005329		1521.62	-1.81526e-05		1631.67	0.000587928		1651.53	0.000210267		1663.31	7.71422e-05
1521.62	0.00311		1411.7	-0.000617775		1521.62	0.00311		1411.7	-0.000643715		1521.62	0.00311		1411.7	-0.000608213		1521.62	0.00311		1411.7	-0.000529987		1523.55	-5.01351e-05		1631.88	0.00058596		1651.68	0.000209798		1663.38	7.6959e-05
1523.55	0.00323		1413.63	-0.000562842		1523.55	0.00323		1413.63	-0.000630471		1523.55	0.00323		1413.63	-0.000597752		1523.55	0.00323		1413.63	-0.000519031		1525.48	-6.3627e-05		1632.13	0.000583287		1651.84	0.000209148		1663.47	7.67003e-05
1525.48	0.00335		1415.55	-0.000502154		1525.48	0.00335		1415.55	-0.000610893		1525.48	0.00335		1415.55	-0.000580021		1525.48	0.00335		1415.55	-0.000501227		1527.41	-6.40487e-05		1632.4	0.000579724		1652.03	0.000208267		1663.57	7.63437e-05
1527.41	0.00348		1417.48	-0.00044897		1527.41	0.00348		1417.48	-0.000578851		1527.41	0.00348		1417.48	-0.000543769		1527.41	0.00348		1417.48	-0.000472375		1529.34	-4.5772e-05		1632.71	0.000575062		1652.24	0.000207094		1663.68	7.58633e-05
1529.34	0.0036		1419.41	-0.000400439		1529.34	0.0036		1419.41	-0.000535348		1529.34	0.0036		1419.41	-0.000500797		1529.34	0.0036		1419.41	-0.00043321		1531.27	-1.81027e-05		1633.05	0.000569061		1652.48	0.000205562		1663.81	7.52298e-05
1531.27	0.00373		1421.34	-0.000362307		1531.27	0.00373		1421.34	-0.000474901		1531.27	0.00373		1421.34	-0.000460032		1531.27	0.00373		1421.34	-0.000379185		1533.2	1.53153e-05		1633.43	0.000561459		1652.74	0.000203593		1663.96	7.44112e-05
1533.2	0.00386		1423.27	-0.000322043		1533.2	0.00386		1423.27	-0.000410833		1533.2	0.00386		1423.27	-0.000418844		1533.2	0.00386		1423.27	-0.000321944		1535.12	4.42908e-05		1633.85	0.000551975		1653.03	0.000201102		1664.11	7.33746e-05
1535.12	0.00399		1425.2	-0.0002642		1535.12	0.00399		1425.2	-0.000356974		1535.12	0.00399		1425.2	-0.000379238		1535.12	0.00399		1425.2	-0.000272371		1537.05	5.85155e-05		1634.3	0.00054032		1653.35	0.000197998		1664.29	7.20878e-05
1537.05	0.00412		1427.12	-0.000203263		1537.05	0.00412		1427.12	-0.000306315		1537.05	0.00412		1427.12	-0.000336247		1537.05	0.00412		1427.12	-0.0002282		1538.98	5.60768e-05		1634.8	0.000526209		1653.7	0.000194189		1664.48	7.05231e-05
1538.98	0.00426		1429.05	-0.000146713		1538.98	0.00426		1429.05	-0.000255071		1538.98	0.00426		1429.05	-0.00028245		1538.98	0.00426		1429.05	-0.000191626		1540.91	1.96134e-05		1635.34	0.000509379		1654.08	0.000189584		1664.69	6.86605e-05
1540.91	0.00439		1430.98	-0.00010012		1540.91	0.00439		1430.98	-0.000207403		1540.91	0.00439		1430.98	-0.000227207		1540.91	0.00439		1430.98	-0.00016014		1542.84	-1.43009e-05		1635.92	0.000489615		1654.49	0.000184102		1664.93	6.6493e-05
1542.84	0.00452		1432.91	-7.63122e-05		1542.84	0.00452		1432.91	-0.000169366		1542.84	0.00452		1432.91	-0.000182333		1542.84	0.00452		1432.91	-0.000136993		1544.77	-5.4663e-06		1636.55	0.000466774		1654.94	0.000177678		1665.18	6.4031e-05
1544.77	0.00465		1434.84	-6.09955e-05		1544.77	0.00465		1434.84	-0.000131489		1544.77	0.00465		1434.84	-0.000133046		1544.77	0.00465		1434.84	-0.000107109		1546.7	1.85093e-05		1637.23	0.000440821		1655.42	0.000170271		1665.45	6.1307e-05
1546.7	0.00478		1436.77	-4.44928e-05		1546.7	0.00478		1436.77	-8.34477e-05		1546.7	0.00478		1436.77	-6.0506e-05		1546.7	0.00478		1436.77	-4.88078e-05		1548.62	4.55906e-05		1637.96	0.000411856		1655.95	0.000161878		1665.74	5.83788e-05
1548.62	0.00491		1438.7	-2.57775e-05		1548.62	0.00491		1438.7	-3.38617e-05		1548.62	0.00491		1438.7	1.12989e-05		1548.62	0.00491		1438.7	1.48443e-05		1550.55	6.92619e-05		1638.75	0.000380146		1656.5	0.000152542		1666.06	5.53291e-05
1550.55	0.00504		1440.62	-5.53539e-06		1550.55	0.00504		1440.62	7.16165e-06		1550.55	0.00504		1440.62	5.92382e-05		1550.55	0.00504		1440.62	6.44768e-05		1552.48	7.8541e-05		1639.58	0.000346145		1657.1	0.00014236		1666.4	5.22624e-05
1552.48	0.00516		1442.55	3.10477e-05		1552.48	0.00516		1442.55	5.44095e-05		1552.48	0.00516		1442.55	9.95792e-05		1552.48	0.00516		1442.55	0.000110682		1554.41	7.41356e-05		1640.48	0.000310499		1657.75	0.000131491		1666.76	4.92964e-05
1554.41	0.00528		1444.48	0.000108337		1554.41	0.00528		1444.48	0.00012546		1554.41	0.00528		1444.48	0.000141684		1554.41	0.00528		1444.48	0.000159632		1556.34	4.50085e-05		1641.43	0.000274036		1658.43	0.000120155		1667.15	4.65491e-05
1556.34	0.00541		1446.41	0.000196993		1556.34	0.00541		1446.41	0.000201833		1556.34	0.00541		1446.41	0.000183137		1556.34	0.00541		1446.41	0.000205214		1558.27	1.48329e-05		1642.43	0.000237724		1659.16	0.000108629		1667.56	4.41235e-05
1558.27	0.00552		1448.34	0.000273712		1558.27	0.00552		1448.34	0.000266777		1558.27	0.00552		1448.34	0.000227335		1558.27	0.00552		1448.34	0.000241912		1560.19	5.16713e-06		1643.5	0.00020261		1659.93	9.72307e-05		1668.01	4.20926e-05
1560.19	0.00564		1450.27	0.000344764		1560.19	0.00564		1450.27	0.000332694		1560.19	0.00564		1450.27	0.000266214		1560.19	0.00564		1450.27	0.000274105		1562.12	1.07465e-05		1644.64	0.00016973		1660.75	8.6296e-05		1668.48	4.04884e-05
1562.12	0.00575		1452.2	0.000408911		1562.12	0.00575		1452.2	0.000411096		1562.12	0.00575		1452.2	0.000287571		1562.12	0.00575		1452.2	0.000301383		1564.05	3.97039e-05		1645.84	0.000140011		1661.62	7.61501e-05		1668.97	3.92991e-05
1564.05	0.00586		1454.12	0.000465385		1564.05	0.00586		1454.12	0.000487908		1564.05	0.00586		1454.12	0.000307228		1564.05	0.00586		1454.12	0.000332594		1565.98	7.28396e-05		1647.1	0.000114168		1662.54	6.70737e-05		1669.5	3.84749e-05
1565.98	0.00597		1456.05	0.000514388		1565.98	0.00597		1456.05	0.000554706		1565.98	0.00597		1456.05	0.000334615		1565.98	0.00597		1456.05	0.000378527		1567.91	9.22262e-05		1648.43	9.26276e-05		1663.51	5.92723e-05		1670.06	3.79411e-05
1567.91	0.00608		1457.98	0.000551767		1567.91	0.00608		1457.98	0.000606047		1567.91	0.00608		1457.98	0.000376699		1567.91	0.00608		1457.98	0.000432946		1569.84	0.000101622		1649.84	7.54867e-05		1664.53	5.28528e-05		1670.64	3.76157e-05
1569.84	0.00618		1459.91	0.000565939		1569.84	0.00618		1459.91	0.000628329		1569.84	0.00618		1459.91	0.000453915		1569.84	0.00618		1459.91	0.000496077		1571.77	0.000101457		1651.31	6.25172e-05		1665.6	4.78146e-05		1671.26	3.74238e-05
1571.77	0.00627		1461.84	0.000579404		1571.77	0.00627		1461.84	0.000637602		1571.77	0.00627		1461.84	0.000535279		1571.77	0.00627		1461.84	0.000559331		1573.69	8.44556e-05		1652.86	5.32251e-05		1666.73	4.40571e-05		1671.92	3.73077e-05
1573.69	0.00636		1463.77	0.000611763		1573.69	0.00636		1463.77	0.000642515		1573.69	0.00636		1463.77	0.000592714		1573.69	0.00636		1463.77	0.00061193		1575.62	3.40494e-05		1654.48	4.69455e-05		1667.92	4.1402e-05		1672.25	3.72653e-05
1575.62	0.00645		1465.7	0.000660134		1575.62	0.00645		1465.7	0.000651672		1575.62	0.00645		1465.7	0.000637934		1575.62	0.00645		1465.7	0.000660665		1577.55	-2.221e-05		1656.19	4.29536e-05		1669.16	3.9627e-05		1675.84	3.69709e-05
1577.55	0.00653		1467.62	0.000736993		1577.55	0.00653		1467.62	0.000676848		1577.55	0.00653		1467.62	0.000670925		1577.55	0.00653		1467.62	0.000708497		1579.48	-6.12218e-05		1657.97	4.05661e-05		1670.47	3.85017e-05		1679.44	3.67005e-05
1579.48	0.0066		1469.55	0.000815863		1579.48	0.0066		1469.55	0.000717182		1579.48	0.0066		1469.55	0.000698796		1579.48	0.0066		1469.55	0.000756147		1581.41	-8.61288e-05		1659.83	3.92122e-05		1671.83	3.78176e-05		1683.03	3.64302e-05
1581.41	0.00667		1471.48	0.000869999		1581.41	0.00667		1471.48	0.000780867		1581.41	0.00667		1471.48	0.000722626		1581.41	0.00667		1471.48	0.000804485		1583.34	-8.83744e-05		1661.77	3.84665e-05		1672.54	3.75869e-05		1686.62	3.61598e-05
1583.34	0.00673		1473.41	0.000912674		1583.34	0.00673		1473.41	0.000852514		1583.34	0.00673		1473.41	0.000760495		1583.34	0.00673		1473.41	0.000856033		1585.27	-7.82274e-05		1662.78	3.82278e-05		1679.65	3.66878e-05		1690.21	3.58895e-05
1585.27	0.00679		1475.34	0.000945179		1585.27	0.00679		1475.34	0.000917549		1585.27	0.00679		1475.34	0.00084146		1585.27	0.00679		1475.34	0.000915715		1587.19	-6.19453e-05		1675.51	3.69962e-05		1686.76	3.61492e-05		1693.8	3.56192e-05
1587.19	0.00684		1477.27	0.000976729		1587.19	0.00684		1477.27	0.000981711		1587.19	0.00684		1477.27	0.00093366		1587.19	0.00684		1477.27	0.000977194		1589.12	-4.19282e-05		1688.24	3.60373e-05		1693.87	3.56138e-05		1697.39	3.53489e-05
1589.12	0.00689		1479.2	0.00101		1589.12	0.00689		1479.2	0.00104		1589.12	0.00689		1479.2	0.00101		1589.12	0.00689		1479.2	0.00103		1591.05	-2.27452e-05		1700.98	3.50785e-05		1700.98	3.50785e-05		1700.98	3.50785e-05
1591.05	0.00693		1481.12	0.00107		1591.05	0.00693		1481.12	0.00111		1591.05	0.00693		1481.12	0.00109		1591.05	0.00693		1481.12	0.00109		1592.98	-4.13242e-06		--	--		--	--		--	--
1592.98	0.00697		1483.05	0.00116		1592.98	0.00697		1483.05	0.00118		1592.98	0.00697		1483.05	0.00115		1592.98	0.00697		1483.05	0.00116		1594.91	1.28907e-05		--	--		--	--		--	--
1594.91	0.00701		1484.98	0.00127		1594.91	0.00701		1484.98	0.00127		1594.91	0.00701		1484.98	0.00122		1594.91	0.00701		1484.98	0.00124		1596.84	2.7166e-05		--	--		--	--		--	--
1596.84	0.00704		1486.91	0.00139		1596.84	0.00704		1486.91	0.00139		1596.84	0.00704		1486.91	0.0013		1596.84	0.00704		1486.91	0.00133		1598.77	3.67593e-05		--	--		--	--		--	--
1598.77	0.00706		1488.84	0.00151		1598.77	0.00706		1488.84	0.00152		1598.77	0.00706		1488.84	0.00138		1598.77	0.00706		1488.84	0.00143		1600.69	4.26286e-05		--	--		--	--		--	--
1600.69	0.00708		1490.77	0.00162		1600.69	0.00708		1490.77	0.00163		1600.69	0.00708		1490.77	0.00148		1600.69	0.00708		1490.77	0.00152		1602.62	4.24464e-05		--	--		--	--		--	--
1602.62	0.0071		1492.7	0.00172		1602.62	0.0071		1492.7	0.00172		1602.62	0.0071		1492.7	0.00159		1602.62	0.0071		1492.7	0.00161		1604.55	4.38128e-05		--	--		--	--		--	--
1604.55	0.00711		1494.62	0.00182		1604.55	0.00711		1494.62	0.00181		1604.55	0.00711		1494.62	0.00168		1604.55	0.00711		1494.62	0.00169		1606.48	5.48189e-05		--	--		--	--		--	--
1606.48	0.00712		1496.55	0.00192		1606.48	0.00712		1496.55	0.00188		1606.48	0.00712		1496.55	0.00176		1606.48	0.00712		1496.55	0.00177		1608.41	7.13632e-05		--	--		--	--		--	--
1608.41	0.00713		1498.48	0.00202		1608.41	0.00713		1498.48	0.00194		1608.41	0.00713		1498.48	0.00184		1608.41	0.00713		1498.48	0.00188		1610.34	9.24134e-05		--	--		--	--		--	--
1610.34	0.00714		1500.41	0.00212		1610.34	0.00714		1500.41	0.002		1610.34	0.00714		1500.41	0.00192		1610.34	0.00714		1500.41	0.00199		1612.27	0.000116584		--	--		--	--		--	--
1612.27	0.00714		1502.34	0.00224		1612.27	0.00714		1502.34	0.00205		1612.27	0.00714		1502.34	0.00197		1612.27	0.00714		1502.34	0.0021		1614.19	0.000140105		--	--		--	--		--	--
1614.19	0.00713		1504.27	0.00237		1614.19	0.00713		1504.27	0.00212		1614.19	0.00713		1504.27	0.00203		1614.19	0.00713		1504.27	0.00221		1616.12	0.000169342		--	--		--	--		--	--
1616.12	0.00713		1506.2	0.00251		1616.12	0.00713		1506.2	0.00228		1616.12	0.00713		1506.2	0.00213		1616.12	0.00713		1506.2	0.00235		1618.05	0.000208616		--	--		--	--		--	--
1618.05	0.00712		1508.12	0.00262		1618.05	0.00712		1508.12	0.00244		1618.05	0.00712		1508.12	0.00225		1618.05	0.00712		1508.12	0.00247		1619.98	0.000260505		--	--		--	--		--	--
1619.98	0.00711		1510.05	0.00267		1619.98	0.00711		1510.05	0.00254		1619.98	0.00711		1510.05	0.00236		1619.98	0.00711		1510.05	0.00253		1621.91	0.000333224		--	--		--	--		--	--
1621.91	0.0071		1511.98	0.0027		1621.91	0.0071		1511.98	0.00263		1621.91	0.0071		1511.98	0.00247		1621.91	0.0071		1511.98	0.00257		1623.84	0.000414378		--	--		--	--		--	--
1623.84	0.00708		1513.91	0.00277		1623.84	0.00708		1513.91	0.00272		1623.84	0.00708		1513.91	0.00256		1623.84	0.00708		1513.91	0.00261		1625.77	0.000501479		--	--		--	--		--	--
1625.77	0.00707		1515.84	0.00285		1625.77	0.00707		1515.84	0.00283		1625.77	0.00707		1515.84	0.00264		1625.77	0.00707		1515.84	0.00266		1627.69	0.000573195		--	--		--	--		--	--
1627.69	0.00705		1517.77	0.00295		1627.69	0.00705		1517.77	0.00298		1627.69	0.00705		1517.77	0.00272		1627.69	0.00705		1517.77	0.00276		1629.62	0.00060473		--	--		--	--		--	--
1629.62	0.00703		1519.7	0.00306		1629.62	0.00703		1519.7	0.00313		1629.62	0.00703		1519.7	0.00282		1629.62	0.00703		1519.7	0.00289		1631.55	0.000603998		--	--		--	--		--	--
1631.55	0.00701		1521.62	0.0032		1631.55	0.00701		1521.62	0.00327		1631.55	0.00701		1521.62	0.00298		1631.55	0.00701		1521.62	0.00308		1633.48	0.000564394		--	--		--	--		--	--
1633.48	0.00699		1523.55	0.00336		1633.48	0.00699		1523.55	0.00339		1633.48	0.00699		1523.55	0.00316		1633.48	0.00699		1523.55	0.00328		1635.41	0.000504802		--	--		--	--		--	--
1635.41	0.00696		1525.48	0.00349		1635.41	0.00696		1525.48	0.00347		1635.41	0.00696		1525.48	0.00333		1635.41	0.00696		1525.48	0.00343		1637.34	0.000438862		--	--		--	--		--	--
1637.34	0.00694		1527.41	0.00362		1637.34	0.00694		1527.41	0.00353		1637.34	0.00694		1527.41	0.00349		1637.34	0.00694		1527.41	0.00355		1639.27	0.00037647		--	--		--	--		--	--
1639.27	0.00691		1529.34	0.00373		1639.27	0.00691		1529.34	0.00363		1639.27	0.00691		1529.34	0.00362		1639.27	0.00691		1529.34	0.00366		1641.19	0.000336125		--	--		--	--		--	--
1641.19	0.00688		1531.27	0.00384		1641.19	0.00688		1531.27	0.00373		1641.19	0.00688		1531.27	0.00374		1641.19	0.00688		1531.27	0.00377		1643.12	0.000305312		--	--		--	--		--	--
1643.12	0.00686		1533.2	0.00397		1643.12	0.00686		1533.2	0.00384		1643.12	0.00686		1533.2	0.00385		1643.12	0.00686		1533.2	0.00389		1645.05	0.000275448		--	--		--	--		--	--
1645.05	0.00683		1535.12	0.00412		1645.05	0.00683		1535.12	0.00395		1645.05	0.00683		1535.12	0.00396		1645.05	0.00683		1535.12	0.00401		1646.98	0.00025257		--	--		--	--		--	--
1646.98	0.0068		1537.05	0.00432		1646.98	0.0068		1537.05	0.00408		1646.98	0.0068		1537.05	0.0041		1646.98	0.0068		1537.05	0.00414		1648.91	0.000244345		--	--		--	--		--	--
1648.91	0.00677		1538.98	0.00451		1648.91	0.00677		1538.98	0.00422		1648.91	0.00677		1538.98	0.00425		1648.91	0.00677		1538.98	0.00427		1650.84	0.000237045		--	--		--	--		--	--
1650.84	0.00674		1540.91	0.00464		1650.84	0.00674		1540.91	0.00439		1650.84	0.00674		1540.91	0.00442		1650.84	0.00674		1540.91	0.00442		1652.77	0.000217058		--	--		--	--		--	--
1652.77	0.00671		1542.84	0.00473		1652.77	0.00671		1542.84	0.00456		1652.77	0.00671		1542.84	0.00458		1652.77	0.00671		1542.84	0.00456		1654.69	0.000191199		--	--		--	--		--	--
1654.69	0.00668		1544.77	0.0048		1654.69	0.00668		1544.77	0.00466		1654.69	0.00668		1544.77	0.0047		1654.69	0.00668		1544.77	0.00468		1656.62	0.000158338		--	--		--	--		--	--
1656.62	0.00665		1546.7	0.00487		1656.62	0.00665		1546.7	0.00475		1656.62	0.00665		1546.7	0.00479		1656.62	0.00665		1546.7	0.00477		1658.55	0.000128355		--	--		--	--		--	--
1658.55	0.00662		1548.62	0.00497		1658.55	0.00662		1548.62	0.00485		1658.55	0.00662		1548.62	0.00486		1658.55	0.00662		1548.62	0.00484		1660.48	0.000116133		--	--		--	--		--	--
1660.48	0.00659		1550.55	0.00509		1660.48	0.00659		1550.55	0.00496		1660.48	0.00659		1550.55	0.00493		1660.48	0.00659		1550.55	0.00491		1662.41	0.000106322		--	--		--	--		--	--
1662.41	0.00655		1552.48	0.00521		1662.41	0.00655		1552.48	0.0051		1662.41	0.00655		1552.48	0.005		1662.41	0.00655		1552.48	0.005		1664.34	8.61885e-05		--	--		--	--		--	--
1664.34	0.00652		1554.41	0.00533		1664.34	0.00652		1554.41	0.00526		1664.34	0.00652		1554.41	0.00509		1664.34	0.00652		1554.41	0.0051		1666.27	6.34212e-05		--	--		--	--		--	--
1666.27	0.00648		1556.34	0.00545		1666.27	0.00648		1556.34	0.00545		1666.27	0.00648		1556.34	0.00526		1666.27	0.00648		1556.34	0.00527		1668.19	4.08415e-05		--	--		--	--		--	--
1668.19	0.00645		1558.27	0.00558		1668.19	0.00645		1558.27	0.00561		1668.19	0.00645		1558.27	0.00544		1668.19	0.00645		1558.27	0.00544		1670.12	2.02983e-05		--	--		--	--		--	--
1670.12	0.00641		1560.19	0.00571		1670.12	0.00641		1560.19	0.0057		1670.12	0.00641		1560.19	0.00562		1670.12	0.00641		1560.19	0.00558		1672.05	5.94716e-06		--	--		--	--		--	--
1672.05	0.00637		1562.12	0.00583		1672.05	0.00637		1562.12	0.00577		1672.05	0.00637		1562.12	0.00577		1672.05	0.00637		1562.12	0.00571		1673.98	-6.07647e-06		--	--		--	--		--	--
1673.98	0.00632		1564.05	0.00593		1673.98	0.00632		1564.05	0.00584		1673.98	0.00632		1564.05	0.00585		1673.98	0.00632		1564.05	0.0058		1675.91	-1.92577e-05		--	--		--	--		--	--
1675.91	0.00628		1565.98	0.00602		1675.91	0.00628		1565.98	0.00592		1675.91	0.00628		1565.98	0.00591		1675.91	0.00628		1565.98	0.00589		1677.84	-3.02091e-05		--	--		--	--		--	--
1677.84	0.00623		1567.91	0.00611		1677.84	0.00623		1567.91	0.00603		1677.84	0.00623		1567.91	0.00598		1677.84	0.00623		1567.91	0.006		1679.77	-3.83379e-05		--	--		--	--		--	--
1679.77	0.00619		1569.84	0.00621		1679.77	0.00619		1569.84	0.00614		1679.77	0.00619		1569.84	0.00607		1679.77	0.00619		1569.84	0.00612		1681.69	-3.94635e-05		--	--		--	--		--	--
1681.69	0.00614		1571.77	0.00633		1681.69	0.00614		1571.77	0.00624		1681.69	0.00614		1571.77	0.00616		1681.69	0.00614		1571.77	0.00623		1683.62	-2.56163e-05		--	--		--	--		--	--
1683.62	0.00608		1573.69	0.00643		1683.62	0.00608		1573.69	0.00635		1683.62	0.00608		1573.69	0.00626		1683.62	0.00608		1573.69	0.00633		1685.55	-8.94099e-06		--	--		--	--		--	--
1685.55	0.00603		1575.62	0.0065		1685.55	0.00603		1575.62	0.00646		1685.55	0.00603		1575.62	0.00639		1685.55	0.00603		1575.62	0.00642		1687.48	-8.12901e-07		--	--		--	--		--	--
1687.48	0.00598		1577.55	0.00655		1687.48	0.00598		1577.55	0.00655		1687.48	0.00598		1577.55	0.0065		1687.48	0.00598		1577.55	0.00651		1689.41	4.48078e-06		--	--		--	--		--	--
1689.41	0.00592		1579.48	0.0066		1689.41	0.00592		1579.48	0.0066		1689.41	0.00592		1579.48	0.00658		1689.41	0.00592		1579.48	0.00657		1691.34	8.65406e-06		--	--		--	--		--	--
1691.34	0.00587		1581.41	0.00663		1691.34	0.00587		1581.41	0.00662		1691.34	0.00587		1581.41	0.00663		1691.34	0.00587		1581.41	0.00662		1693.27	1.26499e-05		--	--		--	--		--	--
1693.27	0.00581		1583.34	0.00666		1693.27	0.00581		1583.34	0.00662		1693.27	0.00581		1583.34	0.00665		1693.27	0.00581		1583.34	0.00663		1695.19	1.87817e-05		--	--		--	--		--	--
1695.19	0.00575		1585.27	0.00667		1695.19	0.00575		1585.27	0.00662		1695.19	0.00575		1585.27	0.00664		1695.19	0.00575		1585.27	0.00663		1697.12	2.50953e-05		--	--		--	--		--	--
1697.12	0.0057		1587.19	0.00664		1697.12	0.0057		1587.19	0.0066		1697.12	0.0057		1587.19	0.00662		1697.12	0.0057		1587.19	0.0066		1699.05	3.10778e-05		--	--		--	--		--	--
1699.05	0.00564		1589.12	0.00661		1699.05	0.00564		1589.12	0.00658		1699.05	0.00564		1589.12	0.00658		1699.05	0.00564		1589.12	0.00656		1700.98	3.50784e-05		--	--		--	--		--	--
1700.98	0.00559		1591.05	0.00656		1700.98	0.00559		1591.05	0.00654		1700.98	0.00559		1591.05	0.00653		1700.98	0.00559		1591.05	0.00653		1702.91	3.50876e-05		--	--		--	--		--	--
1702.91	0.00553		1592.98	0.00652		1702.91	0.00553		1592.98	0.00651		1702.91	0.00553		1592.98	0.00649		1702.91	0.00553		1592.98	0.00651		1704.84	3.19675e-05		--	--		--	--		--	--
1704.84	0.00548		1594.91	0.00647		1704.84	0.00548		1594.91	0.00647		1704.84	0.00548		1594.91	0.00645		1704.84	0.00548		1594.91	0.00649		1706.77	2.43383e-05		--	--		--	--		--	--
1706.77	0.00542		1596.84	0.00644		1706.77	0.00542		1596.84	0.00644		1706.77	0.00542		1596.84	0.00643		1706.77	0.00542		1596.84	0.00647		1708.69	1.68725e-05		--	--		--	--		--	--
1708.69	0.00537		1598.77	0.00644		1708.69	0.00537		1598.77	0.00641		1708.69	0.00537		1598.77	0.00643		1708.69	0.00537		1598.77	0.00646		1710.62	1.33767e-05		--	--		--	--		--	--
1710.62	0.00532		1600.69	0.00646		1710.62	0.00532		1600.69	0.00641		1710.62	0.00532		1600.69	0.00645		1710.62	0.00532		1600.69	0.00648		1712.55	1.48503e-05
1712.55	0.00527		1602.62	0.00651		1712.55	0.00527		1602.62	0.00644		1712.55	0.00527		1602.62	0.00649		1712.55	0.00527		1602.62	0.00652		1714.48	2.76117e-05
1714.48	0.00521		1604.55	0.00657		1714.48	0.00521		1604.55	0.00648		1714.48	0.00521		1604.55	0.00654		1714.48	0.00521		1604.55	0.00657		1716.41	3.94606e-05
1716.41	0.00516		1606.48	0.00664		1716.41	0.00516		1606.48	0.00655		1716.41	0.00516		1606.48	0.00658		1716.41	0.00516		1606.48	0.00661		1718.34	3.63697e-05
1718.34	0.00511		1608.41	0.00671		1718.34	0.00511		1608.41	0.00664		1718.34	0.00511		1608.41	0.00661		1718.34	0.00511		1608.41	0.00665		1720.27	3.02816e-05
1720.27	0.00506		1610.34	0.00676		1720.27	0.00506		1610.34	0.00673		1720.27	0.00506		1610.34	0.00663		1720.27	0.00506		1610.34	0.0067		1722.19	3.05342e-05
1722.19	0.00501		1612.27	0.00679		1722.19	0.00501		1612.27	0.00681		1722.19	0.00501		1612.27	0.00665		1722.19	0.00501		1612.27	0.00674		1724.12	3.1571e-05
1724.12	0.00496		1614.19	0.0068		1724.12	0.00496		1614.19	0.00685		1724.12	0.00496		1614.19	0.0067		1724.12	0.00496		1614.19	0.0068		1726.05	3.01497e-05
1726.05	0.00491		1616.12	0.0068		1726.05	0.00491		1616.12	0.00686		1726.05	0.00491		1616.12	0.00674		1726.05	0.00491		1616.12	0.00685		1727.98	2.89791e-05
1727.98	0.00486		1618.05	0.00679		1727.98	0.00486		1618.05	0.00684		1727.98	0.00486		1618.05	0.00675		1727.98	0.00486		1618.05	0.00686		1729.91	2.94934e-05
1729.91	0.00481		1619.98	0.00678		1729.91	0.00481		1619.98	0.00681		1729.91	0.00481		1619.98	0.00674		1729.91	0.00481		1619.98	0.00684		1731.84	3.16125e-05
1731.84	0.00476		1621.91	0.00674		1731.84	0.00476		1621.91	0.00676		1731.84	0.00476		1621.91	0.00667		1731.84	0.00476		1621.91	0.00678		1733.77	4.01487e-05
1733.77	0.00471		1623.84	0.00669		1733.77	0.00471		1623.84	0.0067		1733.77	0.00471		1623.84	0.0066		1733.77	0.00471		1623.84	0.00672		1735.69	4.08248e-05
1735.69	0.00467		1625.77	0.00662		1735.69	0.00467		1625.77	0.00663		1735.69	0.00467		1625.77	0.00655		1735.69	0.00467		1625.77	0.00668		1737.62	1.19048e-05
1737.62	0.00462		1627.69	0.00657		1737.62	0.00462		1627.69	0.00658		1737.62	0.00462		1627.69	0.00654		1737.62	0.00462		1627.69	0.00665		1739.55	-1.97893e-05
1739.55	0.00458		1629.62	0.00657		1739.55	0.00458		1629.62	0.00658		1739.55	0.00458		1629.62	0.00657		1739.55	0.00458		1629.62	0.00667		1741.48	-3.3907e-05
1741.48	0.00454		1631.55	0.00661		1741.48	0.00454		1631.55	0.00661		1741.48	0.00454		1631.55	0.00663		1741.48	0.00454		1631.55	0.0067		1743.41	-3.22758e-05
1743.41	0.0045		1633.48	0.00667		1743.41	0.0045		1633.48	0.00669		1743.41	0.0045		1633.48	0.00669		1743.41	0.0045		1633.48	0.00675		1745.34	-2.23169e-06
1745.34	0.00445		1635.41	0.00674		1745.34	0.00445		1635.41	0.00678		1745.34	0.00445		1635.41	0.00674		1745.34	0.00445		1635.41	0.00679		1747.27	3.38269e-05
1747.27	0.00441		1637.34	0.00675		1747.27	0.00441		1637.34	0.00682		1747.27	0.00441		1637.34	0.00675		1747.27	0.00441		1637.34	0.00679		1749.19	5.74851e-05
1749.19	0.00437		1639.27	0.00675		1749.19	0.00437		1639.27	0.00684		1749.19	0.00437		1639.27	0.00675		1749.19	0.00437		1639.27	0.00677		1751.12	6.94224e-05
1751.12	0.00432		1641.19	0.00675		1751.12	0.00432		1641.19	0.00685		1751.12	0.00432		1641.19	0.00674		1751.12	0.00432		1641.19	0.00676		1753.05	5.87986e-05
1753.05	0.00428		1643.12	0.00676		1753.05	0.00428		1643.12	0.00684		1753.05	0.00428		1643.12	0.00672		1753.05	0.00428		1643.12	0.00676		1754.98	4.1324e-05
1754.98	0.00423		1645.05	0.00676		1754.98	0.00423		1645.05	0.00685		1754.98	0.00423		1645.05	0.00671		1754.98	0.00423		1645.05	0.00675		1756.91	2.97384e-05
1756.91	0.00419		1646.98	0.00676		1756.91	0.00419		1646.98	0.00685		1756.91	0.00419		1646.98	0.00669		1756.91	0.00419		1646.98	0.00674		1758.84	2.202e-05
1758.84	0.00414		1648.91	0.00677		1758.84	0.00414		1648.91	0.00684		1758.84	0.00414		1648.91	0.00665		1758.84	0.00414		1648.91	0.00672		1760.76	2.2373e-05
1760.76	0.0041		1650.84	0.00675		1760.76	0.0041		1650.84	0.00682		1760.76	0.0041		1650.84	0.00661		1760.76	0.0041		1650.84	0.00669		1762.69	2.49678e-05
1762.69	0.00406		1652.77	0.00667		1762.69	0.00406		1652.77	0.00674		1762.69	0.00406		1652.77	0.00656		1762.69	0.00406		1652.77	0.00665		1764.62	2.43668e-05
1764.62	0.00401		1654.69	0.00657		1764.62	0.00401		1654.69	0.00665		1764.62	0.00401		1654.69	0.00651		1764.62	0.00401		1654.69	0.00661		1766.55	2.38315e-05
1766.55	0.00397		1656.62	0.00649		1766.55	0.00397		1656.62	0.00657		1766.55	0.00397		1656.62	0.00647		1766.55	0.00397		1656.62	0.0066		1768.48	2.52629e-05
1768.48	0.00393		1658.55	0.00643		1768.48	0.00393		1658.55	0.00651		1768.48	0.00393		1658.55	0.00644		1768.48	0.00393		1658.55	0.00659		1770.41	2.74662e-05
1770.41	0.00389		1660.48	0.00642		1770.41	0.00389		1660.48	0.00648		1770.41	0.00389		1660.48	0.0064		1770.41	0.00389		1660.48	0.00658		1772.34	2.93571e-05
1772.34	0.00384		1662.41	0.00643		1772.34	0.00384		1662.41	0.00648		1772.34	0.00384		1662.41	0.00638		1772.34	0.00384		1662.41	0.00656		1774.26	3.23706e-05
1774.26	0.0038		1664.34	0.00647		1774.26	0.0038		1664.34	0.00647		1774.26	0.0038		1664.34	0.00635		1774.26	0.0038		1664.34	0.00654		1776.19	3.88381e-05
1776.19	0.00376		1666.27	0.00648		1776.19	0.00376		1666.27	0.00646		1776.19	0.00376		1666.27	0.00633		1776.19	0.00376		1666.27	0.00651		1778.12	4.55702e-05
1778.12	0.00371		1668.19	0.00645		1778.12	0.00371		1668.19	0.00644		1778.12	0.00371		1668.19	0.00629		1778.12	0.00371		1668.19	0.00646		1780.05	5.06631e-05
1780.05	0.00367		1670.12	0.00638		1780.05	0.00367		1670.12	0.00641		1780.05	0.00367		1670.12	0.00625		1780.05	0.00367		1670.12	0.00641		1781.98	5.31517e-05
1781.98	0.00363		1672.05	0.0063		1781.98	0.00363		1672.05	0.00635		1781.98	0.00363		1672.05	0.00622		1781.98	0.00363		1672.05	0.00634		1783.91	5.09887e-05
1783.91	0.00359		1673.98	0.00622		1783.91	0.00359		1673.98	0.00628		1783.91	0.00359		1673.98	0.00621		1783.91	0.00359		1673.98	0.00626		1785.84	4.51872e-05
1785.84	0.00355		1675.91	0.00619		1785.84	0.00355		1675.91	0.00623		1785.84	0.00355		1675.91	0.0062		1785.84	0.00355		1675.91	0.00621		1787.76	3.46603e-05
1787.76	0.00351		1677.84	0.00617		1787.76	0.00351		1677.84	0.00619		1787.76	0.00351		1677.84	0.00619		1787.76	0.00351		1677.84	0.00616		1789.69	2.27174e-05
1789.69	0.00348		1679.77	0.00616		1789.69	0.00348		1679.77	0.00615		1789.69	0.00348		1679.77	0.00615		1789.69	0.00348		1679.77	0.00615		1791.62	1.17851e-05
1791.62	0.00344		1681.69	0.00612		1791.62	0.00344		1681.69	0.00612		1791.62	0.00344		1681.69	0.00608		1791.62	0.00344		1681.69	0.00613		1793.55	2.48317e-06
1793.55	0.0034		1683.62	0.00605		1793.55	0.0034		1683.62	0.00605		1793.55	0.0034		1683.62	0.00597		1793.55	0.0034		1683.62	0.00609		1795.48	-4.33126e-06
1795.48	0.00337		1685.55	0.00595		1795.48	0.00337		1685.55	0.00598		1795.48	0.00337		1685.55	0.00587		1795.48	0.00337		1685.55	0.00605		1797.41	-6.9792e-06
1797.41	0.00333		1687.48	0.00588		1797.41	0.00333		1687.48	0.0059		1797.41	0.00333		1687.48	0.00581		1797.41	0.00333		1687.48	0.00601		1799.34	-1.90561e-06
1799.34	0.0033		1689.41	0.00582		1799.34	0.0033		1689.41	0.00582		1799.34	0.0033		1689.41	0.00577		1799.34	0.0033		1689.41	0.00598		1801.26	7.037e-06
1801.26	0.00326		1691.34	0.00578		1801.26	0.00326		1691.34	0.00576		1801.26	0.00326		1691.34	0.00574		1801.26	0.00326		1691.34	0.00592
			1693.27	0.00576					1693.27	0.00572					1693.27	0.0057					1693.27	0.00586
			1695.19	0.00575					1695.19	0.0057					1695.19	0.00566					1695.19	0.00576
			1697.12	0.00572					1697.12	0.00569					1697.12	0.00562					1697.12	0.00565
			1699.05	0.00565					1699.05	0.00566					1699.05	0.00557					1699.05	0.00555
			1700.98	0.00556					1700.98	0.00562					1700.98	0.00551					1700.98	0.00546
			1702.91	0.00547					1702.91	0.00555					1702.91	0.00543					1702.91	0.00538
			1704.84	0.00539					1704.84	0.00547					1704.84	0.00535					1704.84	0.00532
			1706.77	0.00531					1706.77	0.00539					1706.77	0.0053					1706.77	0.00527
			1708.69	0.00525					1708.69	0.00531					1708.69	0.00525					1708.69	0.00524
			1710.62	0.00521					1710.62	0.00527					1710.62	0.00523					1710.62	0.00526
			1712.55	0.00518					1712.55	0.00524					1712.55	0.00521					1712.55	0.00527
			1714.48	0.00513					1714.48	0.00522					1714.48	0.00516					1714.48	0.00526
			1716.41	0.00508					1716.41	0.00519					1716.41	0.0051					1716.41	0.00522
			1718.34	0.005					1718.34	0.00512					1718.34	0.00503					1718.34	0.00514
			1720.27	0.00492					1720.27	0.00505					1720.27	0.00498					1720.27	0.00507
			1722.19	0.00486					1722.19	0.00497					1722.19	0.00495					1722.19	0.00501
			1724.12	0.00482					1724.12	0.00489					1724.12	0.00492					1724.12	0.00497
			1726.05	0.0048					1726.05	0.00483					1726.05	0.00489					1726.05	0.00491
			1727.98	0.00478					1727.98	0.00478					1727.98	0.00485					1727.98	0.00485
			1729.91	0.00476					1729.91	0.00472					1729.91	0.00477					1729.91	0.0048
			1731.84	0.00473					1731.84	0.00467					1731.84	0.00469					1731.84	0.00474
			1733.77	0.00466					1733.77	0.00462					1733.77	0.00464					1733.77	0.00471
			1735.69	0.00458					1735.69	0.00458					1735.69	0.00461					1735.69	0.00467
			1737.62	0.00451					1737.62	0.00455					1737.62	0.00459					1737.62	0.00464
			1739.55	0.00445					1739.55	0.00453					1739.55	0.00458					1739.55	0.00461
			1741.48	0.00442					1741.48	0.00452					1741.48	0.00454					1741.48	0.00458
			1743.41	0.00439					1743.41	0.0045					1743.41	0.0045					1743.41	0.00454
			1745.34	0.00436					1745.34	0.00444					1745.34	0.00444					1745.34	0.00448
			1747.27	0.00432					1747.27	0.00438					1747.27	0.00438					1747.27	0.00442
			1749.19	0.00425					1749.19	0.00431					1749.19	0.00432					1749.19	0.00438
			1751.12	0.00418					1751.12	0.00424					1751.12	0.00427					1751.12	0.00434
			1753.05	0.00412					1753.05	0.00421					1753.05	0.00422					1753.05	0.0043
			1754.98	0.00408					1754.98	0.00418					1754.98	0.00416					1754.98	0.00426
			1756.91	0.00405					1756.91	0.00414					1756.91	0.0041					1756.91	0.00421
			1758.84	0.00403					1758.84	0.00409					1758.84	0.00404					1758.84	0.00415
			1760.76	0.004					1760.76	0.00402					1760.76	0.00399					1760.76	0.0041
			1762.69	0.00397					1762.69	0.00395					1762.69	0.00395					1762.69	0.00405
			1764.62	0.00395					1764.62	0.00392					1764.62	0.00392					1764.62	0.00403
			1766.55	0.00393					1766.55	0.00391					1766.55	0.00389					1766.55	0.00401
			1768.48	0.00393					1768.48	0.0039					1768.48	0.00384					1768.48	0.00397
			1770.41	0.00391					1770.41	0.00389					1770.41	0.00379					1770.41	0.00392
			1772.34	0.00384					1772.34	0.00387					1772.34	0.00375					1772.34	0.00386
			1774.26	0.00375					1774.26	0.00384					1774.26	0.00372					1774.26	0.00379
			1776.19	0.00367					1776.19	0.00379					1776.19	0.00369					1776.19	0.00374
			1778.12	0.0036					1778.12	0.00372					1778.12	0.00366					1778.12	0.00369
			1780.05	0.00356					1780.05	0.00364					1780.05	0.00363					1780.05	0.00366
			1781.98	0.00353					1781.98	0.00357					1781.98	0.00358					1781.98	0.00363
			1783.91	0.0035					1783.91	0.00353					1783.91	0.00353					1783.91	0.00362
			1785.84	0.00348					1785.84	0.00351					1785.84	0.00347					1785.84	0.0036
			1787.76	0.00346					1787.76	0.00349					1787.76	0.00342					1787.76	0.00357
			1789.69	0.00344					1789.69	0.00347					1789.69	0.00339					1789.69	0.00353
			1791.62	0.00339					1791.62	0.00345					1791.62	0.00337					1791.62	0.00347
			1793.55	0.00335					1793.55	0.00342					1793.55	0.00335					1793.55	0.00341
			1795.48	0.0033					1795.48	0.0034					1795.48	0.00333					1795.48	0.00338
			1797.41	0.00326					1797.41	0.00338					1797.41	0.00331					1797.41	0.00335
			1799.34	0.00323					1799.34	0.00334					1799.34	0.00327					1799.34	0.00331
			1801.26	0.0032					1801.26	0.00329					1801.26	0.00322					1801.26	0.00327
			1803.19	0.00319					1803.19	0.00323					1803.19	0.00319					1803.19	0.00323
			1805.12	0.00319					1805.12	0.00318					1805.12	0.00316					1805.12	0.0032
			1807.05	0.00316					1807.05	0.00313					1807.05	0.00312					1807.05	0.00317
			1808.98	0.00313					1808.98	0.0031					1808.98	0.00308					1808.98	0.00315
			1810.91	0.00309					1810.91	0.00306					1810.91	0.00306					1810.91	0.00311
			1812.84	0.00305					1812.84	0.00303					1812.84	0.00304					1812.84	0.00307
			1814.76	0.003					1814.76	0.003					1814.76	0.00302					1814.76	0.00304
			1816.69	0.00296					1816.69	0.00297					1816.69	0.00299					1816.69	0.00301
			1818.62	0.00292					1818.62	0.00295					1818.62	0.00295					1818.62	0.003
			1820.55	0.00288					1820.55	0.00294					1820.55	0.0029					1820.55	0.00299
			1822.48	0.00287					1822.48	0.00292					1822.48	0.00286					1822.48	0.00299
			1824.41	0.00286					1824.41	0.0029					1824.41	0.00282					1824.41	0.00299
			1826.34	0.00285					1826.34	0.00287					1826.34	0.00281					1826.34	0.00298
			1828.26	0.00282					1828.26	0.00284					1828.26	0.0028					1828.26	0.00296
			1830.19	0.00278					1830.19	0.0028					1830.19	0.00279					1830.19	0.00292
			1832.12	0.00274					1832.12	0.00276					1832.12	0.00279					1832.12	0.00288
			1834.05	0.00269					1834.05	0.00272					1834.05	0.00279					1834.05	0.00285
			1835.98	0.00265					1835.98	0.0027					1835.98	0.00277					1835.98	0.00282
			1837.91	0.00265					1837.91	0.00268					1837.91	0.00273					1837.91	0.00279
			1839.84	0.00266					1839.84	0.00268					1839.84	0.00268					1839.84	0.00276
			1841.76	0.00267					1841.76	0.00267					1841.76	0.00262					1841.76	0.00272
			1843.69	0.00268					1843.69	0.00266					1843.69	0.00257					1843.69	0.00268
			1845.62	0.00265					1845.62	0.00264					1845.62	0.00254					1845.62	0.00265
			1847.55	0.00261					1847.55	0.00261					1847.55	0.00254					1847.55	0.00262
			1849.48	0.00257					1849.48	0.00259					1849.48	0.00254					1849.48	0.00262
			1851.41	0.00253					1851.41	0.00257					1851.41	0.00254					1851.41	0.00262
			1853.34	0.0025					1853.34	0.00255					1853.34	0.00254					1853.34	0.00262
			1855.26	0.00248					1855.26	0.00253					1855.26	0.00253					1855.26	0.00262
			1857.19	0.00248					1857.19	0.0025					1857.19	0.00251					1857.19	0.00261
			1859.12	0.00247					1859.12	0.00247					1859.12	0.00249					1859.12	0.00261
			1861.05	0.00245					1861.05	0.00245					1861.05	0.00247					1861.05	0.0026
			1862.98	0.00243					1862.98	0.00244					1862.98	0.00244					1862.98	0.00258
			1864.91	0.00241					1864.91	0.00244					1864.91	0.00242					1864.91	0.00255
			1866.83	0.00239					1866.83	0.00243					1866.83	0.0024					1866.83	0.00251
			1868.76	0.00238					1868.76	0.0024					1868.76	0.00237					1868.76	0.00248
			1870.69	0.00236					1870.69	0.00236					1870.69	0.00235					1870.69	0.00245
			1872.62	0.00233					1872.62	0.00233					1872.62	0.00234					1872.62	0.00242
			1874.55	0.00229					1874.55	0.00231					1874.55	0.00234					1874.55	0.00239
			1876.48	0.00226					1876.48	0.00232					1876.48	0.00235					1876.48	0.00235
			1878.41	0.00225					1878.41	0.00233					1878.41	0.00235					1878.41	0.00233
			1880.33	0.00225					1880.33	0.00231					1880.33	0.00233					1880.33	0.00231
			1882.26	0.00226					1882.26	0.00228					1882.26	0.0023					1882.26	0.00229
			1884.19	0.00227					1884.19	0.00224					1884.19	0.00228					1884.19	0.00228
			1886.12	0.00226					1886.12	0.00222					1886.12	0.00225					1886.12	0.00227
			1888.05	0.00223					1888.05	0.0022					1888.05	0.00224					1888.05	0.00227
			1889.98	0.00219					1889.98	0.00219					1889.98	0.00223					1889.98	0.00227
			1891.91	0.00215					1891.91	0.00218					1891.91	0.00221					1891.91	0.00227
			1893.83	0.00212					1893.83	0.00217					1893.83	0.00217					1893.83	0.00226
			1895.76	0.0021					1895.76	0.00216					1895.76	0.00213					1895.76	0.00226
			1897.69	0.00208					1897.69	0.00214					1897.69	0.0021					1897.69	0.00226
			1899.62	0.00208					1899.62	0.00214					1899.62	0.00208					1899.62	0.00225
			1901.55	0.00207					1901.55	0.00213					1901.55	0.00206					1901.55	0.00223
			1903.48	0.00207					1903.48	0.00212					1903.48	0.00205					1903.48	0.0022
			1905.4	0.00208					1905.4	0.00211					1905.4	0.00205					1905.4	0.00217
			1907.33	0.00208					1907.33	0.0021					1907.33	0.00205					1907.33	0.00213
			1909.26	0.00209					1909.26	0.0021					1909.26	0.00206					1909.26	0.00211
			1911.19	0.00207					1911.19	0.00209					1911.19	0.00207					1911.19	0.00211
			1913.12	0.00205					1913.12	0.00207					1913.12	0.00207					1913.12	0.00211
			1915.05	0.00203					1915.05	0.00205					1915.05	0.00206					1915.05	0.00212
			1916.98	0.00202					1916.98	0.00202					1916.98	0.00205					1916.98	0.00212
			1918.9	0.002					1918.9	0.00199					1918.9	0.00204					1918.9	0.00211
			1920.83	0.00197					1920.83	0.00196					1920.83	0.00202					1920.83	0.00209
			1922.76	0.00194					1922.76	0.00193					1922.76	0.002					1922.76	0.00206
			1924.69	0.00191					1924.69	0.00191					1924.69	0.00198					1924.69	0.00203
			1926.62	0.00192					1926.62	0.0019					1926.62	0.00196					1926.62	0.002
			1928.55	0.00192					1928.55	0.00189					1928.55	0.00193					1928.55	0.00197
			1930.48	0.0019					1930.48	0.00189					1930.48	0.00191					1930.48	0.00196
			1932.4	0.00188					1932.4	0.00189					1932.4	0.00188					1932.4	0.00196
			1934.33	0.00185					1934.33	0.00187					1934.33	0.00187					1934.33	0.00198
			1936.26	0.00182					1936.26	0.00185					1936.26	0.00186					1936.26	0.00199
			1938.19	0.00181					1938.19	0.00184					1938.19	0.00185					1938.19	0.00197
			1940.12	0.0018					1940.12	0.00182					1940.12	0.00183					1940.12	0.00194
			1942.05	0.00178					1942.05	0.00182					1942.05	0.00181					1942.05	0.0019
			1943.98	0.00176					1943.98	0.00182					1943.98	0.0018					1943.98	0.00185
			1945.9	0.00175					1945.9	0.00182					1945.9	0.0018					1945.9	0.00183
			1947.83	0.00175					1947.83	0.00181					1947.83	0.00182					1947.83	0.00182
			1949.76	0.00176					1949.76	0.00178					1949.76	0.00183					1949.76	0.00182
			1951.69	0.00177					1951.69	0.00176					1951.69	0.00184					1951.69	0.00182
			1953.62	0.00177					1953.62	0.00173					1953.62	0.00185					1953.62	0.00181
			1955.55	0.00176					1955.55	0.0017					1955.55	0.00185					1955.55	0.00179
			1957.48	0.00174					1957.48	0.00169					1957.48	0.00183					1957.48	0.00177
			1959.4	0.0017					1959.4	0.00169					1959.4	0.00182					1959.4	0.00176
			1961.33	0.00166					1961.33	0.00169					1961.33	0.00179					1961.33	0.00177
			1963.26	0.00163					1963.26	0.0017					1963.26	0.00176					1963.26	0.00177
			1965.19	0.00161					1965.19	0.00171					1965.19	0.00174					1965.19	0.00177
			1967.12	0.00159					1967.12	0.00173					1967.12	0.00173					1967.12	0.00176
			1969.05	0.0016					1969.05	0.00174					1969.05	0.00171					1969.05	0.00174
			1970.98	0.00161					1970.98	0.00175					1970.98	0.0017					1970.98	0.00172
			1972.9	0.00162					1972.9	0.00173					1972.9	0.00168					1972.9	0.00173
			1974.83	0.00162					1974.83	0.0017					1974.83	0.00167					1974.83	0.00173
			1976.76	0.00163					1976.76	0.00165					1976.76	0.00166					1976.76	0.00174
			1978.69	0.00164					1978.69	0.00161					1978.69	0.00164					1978.69	0.00173
			1980.62	0.00164					1980.62	0.00159					1980.62	0.00162					1980.62	0.00171
			1982.55	0.00162					1982.55	0.00157					1982.55	0.0016					1982.55	0.00169
			1984.48	0.0016					1984.48	0.00157					1984.48	0.0016					1984.48	0.00167
			1986.4	0.00158					1986.4	0.00157					1986.4	0.0016					1986.4	0.00165
			1988.33	0.00157					1988.33	0.00156					1988.33	0.00161					1988.33	0.00165
			1990.26	0.00156					1990.26	0.00155					1990.26	0.00162					1990.26	0.00165
			1992.19	0.00156					1992.19	0.00155					1992.19	0.0016					1992.19	0.00165
			1994.12	0.00155					1994.12	0.00154					1994.12	0.00157					1994.12	0.00164
			1996.05	0.00153					1996.05	0.00152					1996.05	0.00154					1996.05	0.00162
			1997.98	0.00151					1997.98	0.00151					1997.98	0.00151					1997.98	0.0016
			1999.9	0.00149					1999.9	0.00149					1999.9	0.00153					1999.9	0.00159
			2001.83	0.00148					2001.83	0.00149					2001.83	0.00154					2001.83	0.00159
			2003.76	0.00148					2003.76	0.0015					2003.76	0.00154					2003.76	0.00159
			2005.69	0.00149					2005.69	0.0015					2005.69	0.00152					2005.69	0.00159
			2007.62	0.00149					2007.62	0.00149					2007.62	0.00149					2007.62	0.00159
			2009.55	0.00149					2009.55	0.00147					2009.55	0.00146					2009.55	0.00159
			2011.48	0.00149					2011.48	0.00145					2011.48	0.00144					2011.48	0.00159
			2013.4	0.00148					2013.4	0.00144					2013.4	0.00143					2013.4	0.0016
			2015.33	0.00146					2015.33	0.00146					2015.33	0.00143					2015.33	0.00159
			2017.26	0.00145					2017.26	0.00148					2017.26	0.00145					2017.26	0.00158
			2019.19	0.00143					2019.19	0.00148					2019.19	0.00146					2019.19	0.00157
			2021.12	0.00142					2021.12	0.00147					2021.12	0.00147					2021.12	0.00155
			2023.05	0.00142					2023.05	0.00145					2023.05	0.00145					2023.05	0.00153
			2024.97	0.00142					2024.97	0.00144					2024.97	0.00142					2024.97	0.00151
			2026.9	0.00141					2026.9	0.00142					2026.9	0.0014					2026.9	0.00151
			2028.83	0.00139					2028.83	0.0014					2028.83	0.00139					2028.83	0.00152
			2030.76	0.00139					2030.76	0.00138					2030.76	0.00141					2030.76	0.00151
			2032.69	0.00139					2032.69	0.00136					2032.69	0.00143					2032.69	0.0015
			2034.62	0.00139					2034.62	0.00137					2034.62	0.00144					2034.62	0.00149
			2036.55	0.00139					2036.55	0.00138					2036.55	0.00143					2036.55	0.00148
			2038.47	0.00137					2038.47	0.00139					2038.47	0.00141					2038.47	0.00147
			2040.4	0.00133					2040.4	0.0014					2040.4	0.0014					2040.4	0.00146
			2042.33	0.00129					2042.33	0.00139					2042.33	0.00139					2042.33	0.00145
			2044.26	0.00126					2044.26	0.00139					2044.26	0.00139					2044.26	0.00144
			2046.19	0.00126					2046.19	0.00138					2046.19	0.00136					2046.19	0.00143
			2048.12	0.00127					2048.12	0.00138					2048.12	0.00133					2048.12	0.00142
			2050.05	0.00129					2050.05	0.00139					2050.05	0.00131					2050.05	0.00141
			2051.97	0.00132					2051.97	0.00139					2051.97	0.00131					2051.97	0.0014
			2053.9	0.00133					2053.9	0.00138					2053.9	0.00132					2053.9	0.0014
			2055.83	0.00134					2055.83	0.00135					2055.83	0.00134					2055.83	0.00141
			2057.76	0.00132					2057.76	0.00134					2057.76	0.00135					2057.76	0.00142
			2059.69	0.00129					2059.69	0.00133					2059.69	0.00135					2059.69	0.00142
			2061.62	0.00126					2061.62	0.00132					2061.62	0.00134					2061.62	0.00139
			2063.55	0.00123					2063.55	0.0013					2063.55	0.00133					2063.55	0.00136
			2065.47	0.00121					2065.47	0.00127					2065.47	0.00134					2065.47	0.00133
			2067.4	0.0012					2067.4	0.00125					2067.4	0.00135					2067.4	0.0013
			2069.33	0.00119					2069.33	0.00123					2069.33	0.00136					2069.33	0.0013
			2071.26	0.00118					2071.26	0.00121					2071.26	0.00136					2071.26	0.00131
			2073.19	0.00119					2073.19	0.00121					2073.19	0.00135					2073.19	0.00134
			2075.12	0.00121					2075.12	0.00121					2075.12	0.00133					2075.12	0.00136
			2077.05	0.00124					2077.05	0.00121					2077.05	0.00129					2077.05	0.00136
			2078.97	0.00126					2078.97	0.00121					2078.97	0.00126					2078.97	0.00135
			2080.9	0.00128					2080.9	0.0012					2080.9	0.00123					2080.9	0.00133
			2082.83	0.00129					2082.83	0.0012					2082.83	0.00122					2082.83	0.0013
			2084.76	0.00125					2084.76	0.00119					2084.76	0.00123					2084.76	0.00129
			2086.69	0.00121					2086.69	0.00119					2086.69	0.00126					2086.69	0.00129
			2088.62	0.00118					2088.62	0.0012					2088.62	0.0013					2088.62	0.0013
			2090.55	0.00116					2090.55	0.00122					2090.55	0.00132					2090.55	0.00132
			2092.47	0.00118					2092.47	0.00124					2092.47	0.00131					2092.47	0.00133
			2094.4	0.00121					2094.4	0.00125					2094.4	0.00129					2094.4	0.00133
			2096.33	0.00122					2096.33	0.00123					2096.33	0.00126					2096.33	0.00132
			2098.26	0.00122					2098.26	0.00121					2098.26	0.00124					2098.26	0.00131
			2100.19	0.0012					2100.19	0.00119					2100.19	0.00124					2100.19	0.00131
			2102.12	0.00117					2102.12	0.00118					2102.12	0.00124					2102.12	0.00131
			2104.05	0.00114					2104.05	0.00118					2104.05	0.00124					2104.05	0.0013
			2105.97	0.00113					2105.97	0.00119					2105.97	0.00123					2105.97	0.00129
			2107.9	0.00114					2107.9	0.00118					2107.9	0.0012					2107.9	0.00127
			2109.83	0.00116					2109.83	0.00117					2109.83	0.00118					2109.83	0.00125
			2111.76	0.00116					2111.76	0.00115					2111.76	0.00119					2111.76	0.00125
			2113.69	0.00116					2113.69	0.00114					2113.69	0.0012					2113.69	0.00125
			2115.62	0.00116					2115.62	0.00113					2115.62	0.00122					2115.62	0.00125
