# Supplementary material for: In-situ observation of silk nanofibril assembly via graphene plasmonic infrared sensor
Source: Nat Commun. 2024 May 31;15:4643. doi: 10.1038/s41467-024-49076-5 (PMC11143229; doi:10.1038/s41467-024-49076-5)
Supplement: Supplementary file 4 — Source Data [file 41467_2024_49076_MOESM4_ESM.zip › source data/SNF_SourceData_FigS9b.xlsx]

## Sheet: Sheet1
Source data of Figure S9b
ΔVG=230V-1						ΔVG=230V-2						ΔVG=230V-3						ΔVG=230V-4						average ∆Extinction spectra			β-sheet			Random coil			Turn
baseline			Extinction spectrum			baseline			Extinction spectrum			baseline			Extinction spectrum			baseline			Extinction spectrum			Wavenumber (cm-1)	Extinction		Wavenumber (cm-1)	Extinction		Wavenumber (cm-1)	Extinction		Wavenumber (cm-1)	Extinction
Wavenumber (cm-1)	Extinction		Wavenumber (cm-1)	Extinction		Wavenumber (cm-1)	Extinction		Wavenumber (cm-1)	Extinction		Wavenumber (cm-1)	Extinction		Wavenumber (cm-1)	Extinction		Wavenumber (cm-1)	Extinction		Wavenumber (cm-1)	Extinction		1400.13	-1.32745e-05		1600.69	8.12637e-06		1600.69	-1.75528e-05		1600.69	-1.83444e-05
1400.13	0.000397853		1216.91	0.00112		1400.13	0.000397853		1216.91	0.00102		1400.13	0.000397853		1216.91	0.00114		1400.13	0.000397853		1216.91	0.00114		1402.05	1.807e-05		1601.55	1.68852e-05		1602.36	-1.48584e-05		1608.98	-7.00529e-06
1402.05	0.000428566		1218.84	0.00111		1402.05	0.000428566		1218.84	0.000969722		1402.05	0.000428566		1218.84	0.00111		1402.05	0.000428566		1218.84	0.00109		1403.98	4.75338e-05		1603.21	3.93402e-05		1605.58	-9.0042e-06		1617.26	4.33383e-06
1403.98	0.000459328		1220.77	0.0011		1403.98	0.000459328		1220.77	0.000930893		1403.98	0.000459328		1220.77	0.00105		1403.98	0.000459328		1220.77	0.00105		1405.91	6.26407e-05		1604.8	6.96186e-05		1608.67	-2.05681e-06		1625.54	1.5673e-05
1405.91	0.000490139		1222.7	0.00108		1405.91	0.000490139		1222.7	0.000905469		1405.91	0.000490139		1222.7	0.000984899		1405.91	0.000490139		1222.7	0.00102		1407.84	7.25445e-05		1606.31	0.000108996		1611.62	6.73619e-06		1633.82	2.70121e-05
1407.84	0.000521064		1224.63	0.00105		1407.84	0.000521064		1224.63	0.000907594		1407.84	0.000521064		1224.63	0.000943015		1407.84	0.000521064		1224.63	0.00101		1409.77	8.32209e-05		1607.77	0.000158336		1614.45	1.83174e-05		1642.1	3.83512e-05
1409.77	0.000552121		1226.56	0.00102		1409.77	0.000552121		1226.56	0.000914302		1409.77	0.000552121		1226.56	0.000911844		1409.77	0.000552121		1226.56	0.00102		1411.7	9.10176e-05		1609.15	0.000217952		1617.15	3.37471e-05		1650.38	4.96903e-05
1411.7	0.000583324		1228.48	0.000979187		1411.7	0.000583324		1228.48	0.000906645		1411.7	0.000583324		1228.48	0.000893032		1411.7	0.000583324		1228.48	0.00101		1413.63	9.53613e-05		1610.47	0.000287522		1619.73	5.40813e-05		1658.67	6.10295e-05
1413.63	0.00061474		1230.41	0.00094143		1413.63	0.00061474		1230.41	0.00088671		1413.63	0.00061474		1230.41	0.000874757		1413.63	0.00061474		1230.41	0.000993533		1415.55	9.25471e-05		1611.73	0.000366093		1622.19	8.02217e-05		1666.95	7.23686e-05
1415.55	0.000646369		1232.34	0.000908029		1415.55	0.000646369		1232.34	0.000844085		1415.55	0.000646369		1232.34	0.000844929		1415.55	0.000646369		1232.34	0.000929323		1417.48	7.40856e-05		1612.93	0.000452164		1624.54	0.000112766		1675.23	8.37087e-05
1417.48	0.000678276		1234.27	0.000866657		1417.48	0.000678276		1234.27	0.000797307		1417.48	0.000678276		1234.27	0.000806004		1417.48	0.000678276		1234.27	0.000849592		1419.41	5.40359e-05		1614.06	0.000543816		1626.76	0.000151895		1675.79	8.44741e-05
1419.41	0.00071046		1236.2	0.00080315		1419.41	0.00071046		1236.2	0.000767935		1419.41	0.00071046		1236.2	0.000755923		1419.41	0.00071046		1236.2	0.000770148		1421.34	4.48555e-05		1615.14	0.000638885		1628.88	0.000197314		1676.87	8.5957e-05
1421.34	0.000742988		1238.13	0.0007283		1421.34	0.000742988		1238.13	0.000736498		1421.34	0.000742988		1238.13	0.00069614		1421.34	0.000742988		1238.13	0.000703674		1423.27	4.30798e-05		1616.16	0.000735139		1630.89	0.000248265		1677.9	8.7384e-05
1423.27	0.000775859		1240.06	0.000640474		1423.27	0.000775859		1240.06	0.000686513		1423.27	0.000775859		1240.06	0.000626169		1423.27	0.000775859		1240.06	0.000678494		1425.2	5.19145e-05		1617.13	0.000830436		1632.79	0.000303604		1678.88	8.87729e-05
1425.2	0.00080914		1241.98	0.000562782		1425.2	0.00080914		1241.98	0.000630568		1425.2	0.00080914		1241.98	0.000549777		1425.2	0.00080914		1241.98	0.000663486		1427.13	6.39592e-05		1618.04	0.000922857		1634.59	0.000361918		1679.81	9.0156e-05
1427.13	0.000842846		1243.91	0.000529072		1427.13	0.000842846		1243.91	0.000576975		1427.13	0.000842846		1243.91	0.000464646		1427.13	0.000842846		1243.91	0.000635489		1429.05	7.09052e-05		1618.9	0.00101		1636.29	0.000421663		1680.7	9.15865e-05
1429.05	0.000876993		1245.84	0.000505489		1429.05	0.000876993		1245.84	0.000522075		1429.05	0.000876993		1245.84	0.000388538		1429.05	0.000876993		1245.84	0.000598946		1430.98	7.86811e-05		1619.71	0.00109		1637.89	0.000481308		1681.55	9.314e-05
1430.98	0.000911648		1247.77	0.000468334		1430.98	0.000911648		1247.77	0.000464659		1430.98	0.000911648		1247.77	0.000343942		1430.98	0.000911648		1247.77	0.000549254		1432.91	9.06264e-05		1620.47	0.00117		1639.4	0.000539443		1682.35	9.49107e-05
1432.91	0.000946808		1249.7	0.000420973		1432.91	0.000946808		1249.7	0.000405684		1432.91	0.000946808		1249.7	0.000314357		1432.91	0.000946808		1249.7	0.000490395		1434.84	0.000106039		1621.19	0.00124		1640.82	0.000594872		1683.11	9.69993e-05
1434.84	0.000982542		1251.63	0.000353531		1434.84	0.000982542		1251.63	0.00034551		1434.84	0.000982542		1251.63	0.000294988		1434.84	0.000982542		1251.63	0.000428508		1436.77	0.000129632		1621.85	0.0013		1642.15	0.000646656		1683.83	9.94957e-05
1436.77	0.00102		1253.56	0.000282029		1436.77	0.00102		1253.56	0.000284715		1436.77	0.00102		1253.56	0.00027321		1436.77	0.00102		1253.56	0.000352524		1438.7	0.000148535		1622.48	0.00135		1643.39	0.000694133		1684.51	0.000102459
1438.7	0.00106		1255.48	0.000223253		1438.7	0.00106		1255.48	0.00022386		1438.7	0.00106		1255.48	0.000229596		1438.7	0.00106		1255.48	0.000241841		1440.62	0.000147157		1623.06	0.0014		1644.55	0.00073691		1685.15	0.000105904
1440.62	0.00109		1257.41	0.000165039		1440.62	0.00109		1257.41	0.000163348		1440.62	0.00109		1257.41	0.000179756		1440.62	0.00109		1257.41	0.000131197		1442.55	0.000138106		1623.59	0.00144		1645.63	0.000774828		1685.75	0.000109791
1442.55	0.00113		1259.34	9.96932e-05		1442.55	0.00113		1259.34	0.00010373		1442.55	0.00113		1259.34	0.000133449		1442.55	0.00113		1259.34	5.21384e-05		1444.48	0.000126456		1624.09	0.00147		1646.63	0.000807932		1686.32	0.000114037
1444.48	0.00117		1261.27	3.05838e-05		1444.48	0.00117		1261.27	4.51309e-05		1444.48	0.00117		1261.27	8.88083e-05		1444.48	0.00117		1261.27	-6.36169e-06		1446.41	0.000118786		1624.55	0.0015		1647.56	0.000836418		1686.85	0.000118518
1446.41	0.00121		1263.2	-4.85917e-05		1446.41	0.00121		1263.2	-1.55013e-05		1446.41	0.00121		1263.2	4.867e-05		1446.41	0.00121		1263.2	-4.34314e-05		1448.34	0.000127193		1624.98	0.00152		1648.42	0.000860596		1687.34	0.000123096
1448.34	0.00125		1265.13	-0.000116517		1448.34	0.00125		1265.13	-6.80851e-05		1448.34	0.00125		1265.13	8.6812e-06		1448.34	0.00125		1265.13	-6.32151e-05		1450.27	0.000141143		1625.36	0.00154		1649.21	0.000880847		1687.81	0.000127627
1450.27	0.00129		1267.06	-0.000148564		1450.27	0.00129		1267.06	-0.000100236		1450.27	0.00129		1267.06	-3.75675e-05		1450.27	0.00129		1267.06	-6.99864e-05		1452.2	0.000153202		1625.72	0.00156		1649.93	0.000897592		1688.24	0.000131985
1452.2	0.00133		1268.98	-0.000160969		1452.2	0.00133		1268.98	-0.000121916		1452.2	0.00133		1268.98	-8.10714e-05		1452.2	0.00133		1268.98	-6.24863e-05		1454.12	0.000166676		1626.04	0.00157		1650.59	0.000911262		1688.64	0.000136065
1454.12	0.00138		1270.91	-0.00016317		1454.12	0.00138		1270.91	-0.000139135		1454.12	0.00138		1270.91	-0.00011515		1454.12	0.00138		1270.91	-3.35025e-05		1456.05	0.000182573		1626.33	0.00158		1651.19	0.000922282		1689.01	0.000139793
1456.05	0.00142		1272.84	-0.000150933		1456.05	0.00142		1272.84	-0.000151363		1456.05	0.00142		1272.84	-0.00013924		1456.05	0.00142		1272.84	-5.16888e-06		1457.98	0.000200143		1626.6	0.00159		1651.74	0.000931053		1689.35	0.000143124
1457.98	0.00147		1274.77	-0.000115876		1457.98	0.00147		1274.77	-0.000160062		1457.98	0.00147		1274.77	-0.000150705		1457.98	0.00147		1274.77	-1.20357e-06		1459.91	0.000218695		1626.83	0.0016		1652.22	0.000937943		1689.67	0.000146041
1459.91	0.00151		1276.7	-7.98788e-05		1459.91	0.00151		1276.7	-0.000165274		1459.91	0.00151		1276.7	-0.000149078		1459.91	0.00151		1276.7	-9.6419e-06		1461.84	0.00023852		1627.04	0.0016		1652.66	0.000943285		1689.95	0.000148548
1461.84	0.00156		1278.63	-6.40791e-05		1461.84	0.00156		1278.63	-0.000166641		1461.84	0.00156		1278.63	-0.000129754		1461.84	0.00156		1278.63	-3.21073e-05		1463.77	0.000260512		1627.22	0.0016		1653.05	0.000947369		1690.22	0.000150666
1463.77	0.00161		1280.56	-6.23207e-05		1463.77	0.00161		1280.56	-0.000166831		1463.77	0.00161		1280.56	-0.000102505		1463.77	0.00161		1280.56	-5.15535e-05		1465.7	0.000281824		1627.38	0.00161		1653.39	0.000950447		1690.46	0.000152428
1465.7	0.00166		1282.48	-8.11765e-05		1465.7	0.00166		1282.48	-0.000169294		1465.7	0.00166		1282.48	-7.24224e-05		1465.7	0.00166		1282.48	-4.40287e-05		1467.62	0.0003004		1627.52	0.00161		1653.69	0.000952732		1690.67	0.000153873
1467.62	0.00171		1284.41	-0.000103598		1467.62	0.00171		1284.41	-0.000171336		1467.62	0.00171		1284.41	-4.89362e-05		1467.62	0.00171		1284.41	-3.18738e-05		1469.55	0.000314746		1627.64	0.00161		1653.95	0.000954403		1690.87	0.000155041
1469.55	0.00176		1286.34	-0.000112258		1469.55	0.00176		1286.34	-0.000172915		1469.55	0.00176		1286.34	-4.9423e-05		1469.55	0.00176		1286.34	-3.18904e-05		1471.48	0.000321465		1627.75	0.00161		1654.18	0.000955605		1691.04	0.000155973
1471.48	0.00181		1288.27	-0.000114562		1471.48	0.00181		1288.27	-0.000169514		1471.48	0.00181		1288.27	-5.51315e-05		1471.48	0.00181		1288.27	-3.67441e-05		1473.41	0.000324084		1627.83	0.00161		1654.37	0.000956455		1691.2	0.000156709
1473.41	0.00186		1290.2	-0.000111606		1473.41	0.00186		1290.2	-0.000154143		1473.41	0.00186		1290.2	-4.79816e-05		1473.41	0.00186		1290.2	-4.52049e-05		1475.34	0.000325595		1627.9	0.00161		1654.52	0.000957047		1691.34	0.000157283
1475.34	0.00192		1292.13	-0.000104989		1475.34	0.00192		1292.13	-0.000134172		1475.34	0.00192		1292.13	-4.33372e-05		1475.34	0.00192		1292.13	-5.5761e-05		1477.27	0.000324142		1627.96	0.00161		1654.65	0.000957452		1691.46	0.000157726
1477.27	0.00198		1294.06	-9.68131e-05		1477.27	0.00198		1294.06	-0.000114419		1477.27	0.00198		1294.06	-5.77507e-05		1477.27	0.00198		1294.06	-6.89899e-05		1479.2	0.000319449		1628	0.00161		1654.76	0.000957725		1691.56	0.000158064
1479.2	0.00203		1295.98	-8.667e-05		1479.2	0.00203		1295.98	-9.55481e-05		1479.2	0.00203		1295.98	-6.95759e-05		1479.2	0.00203		1295.98	-7.73942e-05		1481.12	0.000309672		1628.03	0.00161		1654.84	0.000957906		1691.65	0.00015832
1481.12	0.00209		1297.91	-7.44623e-05		1481.12	0.00209		1297.91	-7.98084e-05		1481.12	0.00209		1297.91	-5.7844e-05		1481.12	0.00209		1297.91	-7.24708e-05		1483.05	0.000292618		1628.05	0.00161		1654.9	0.000958023		1691.73	0.000158512
1483.05	0.00215		1299.84	-6.13599e-05		1483.05	0.00215		1299.84	-6.72569e-05		1483.05	0.00215		1299.84	-3.70754e-05		1483.05	0.00215		1299.84	-5.7815e-05		1484.98	0.000268613		1628.07	0.00161		1654.94	0.000958098		1691.79	0.000158654
1484.98	0.00221		1301.77	-4.72817e-05		1484.98	0.00221		1301.77	-5.91962e-05		1484.98	0.00221		1301.77	-1.08632e-05		1484.98	0.00221		1301.77	-2.94689e-05		1486.91	0.000234288		1628.08	0.00161		1654.97	0.000958143		1691.84	0.000158759
1486.91	0.00228		1303.7	-3.58827e-05		1486.91	0.00228		1303.7	-5.41376e-05		1486.91	0.00228		1303.7	8.97942e-06		1486.91	0.00228		1303.7	-1.59043e-06		1488.84	0.000198305		1628.08	0.00161		1654.99	0.000958169		1691.88	0.000158835
1488.84	0.00234		1305.63	-3.20623e-05		1488.84	0.00234		1305.63	-5.16239e-05		1488.84	0.00234		1305.63	3.07317e-06		1488.84	0.00234		1305.63	1.12758e-05		1490.77	0.000169226		1628.09	0.00161		1655	0.000958182		1691.91	0.00015889
1490.77	0.00241		1307.56	-3.20063e-05		1490.77	0.00241		1307.56	-4.98639e-05		1490.77	0.00241		1307.56	-9.47623e-06		1490.77	0.00241		1307.56	1.42479e-05		1492.7	0.000144818		1628.09	0.00161		1655	0.000958186		1691.94	0.000158928
1492.7	0.00248		1309.48	-3.45906e-05		1492.7	0.00248		1309.48	-4.69298e-05		1492.7	0.00248		1309.48	-1.58213e-05		1492.7	0.00248		1309.48	4.52916e-06		1494.62	0.000126423		1628.09	0.00161		1655	0.000958187		1691.95	0.000158954
1494.62	0.00254		1311.41	-3.66447e-05		1494.62	0.00254		1311.41	-4.27739e-05		1494.62	0.00254		1311.41	-1.65667e-05		1494.62	0.00254		1311.41	-8.68103e-06		1496.55	0.000112509		1628.09	0.00161		1655	0.000958187		1691.97	0.000158971
1496.55	0.00262		1313.34	-3.276e-05		1496.55	0.00262		1313.34	-3.51455e-05		1496.55	0.00262		1313.34	-2.72298e-06		1496.55	0.00262		1313.34	-1.45954e-05		1498.48	0.000105895		1628.09	0.00161		1655	0.000958191		1691.97	0.000158981
1498.48	0.00269		1315.27	-2.85275e-05		1498.48	0.00269		1315.27	-2.87263e-05		1498.48	0.00269		1315.27	9.77465e-06		1498.48	0.00269		1315.27	-2.07745e-05		1500.41	9.50599e-05		1628.11	0.00161		1655.01	0.0009582		1691.98	0.000158986
1500.41	0.00276		1317.2	-2.94034e-05		1500.41	0.00276		1317.2	-2.80616e-05		1500.41	0.00276		1317.2	4.02786e-06		1500.41	0.00276		1317.2	-3.58142e-05		1502.34	6.31995e-05		1628.13	0.00161		1655.02	0.000958216		1691.98	0.000158988
1502.34	0.00284		1319.13	-3.03829e-05		1502.34	0.00284		1319.13	-3.13105e-05		1502.34	0.00284		1319.13	-8.08463e-06		1502.34	0.00284		1319.13	-4.5822e-05		1504.27	2.87441e-05		1628.16	0.00161		1655.04	0.000958243		1691.98	0.000158988
1504.27	0.00291		1321.06	-2.76433e-05		1504.27	0.00291		1321.06	-3.74917e-05		1504.27	0.00291		1321.06	-2.13025e-05		1504.27	0.00291		1321.06	-3.60194e-05		1506.2	3.09118e-06		1628.2	0.00161		1655.08	0.000958278		1691.98	0.000158988
1506.2	0.00299		1322.98	-2.30938e-05		1506.2	0.00299		1322.98	-4.85718e-05		1506.2	0.00299		1322.98	-3.26689e-05		1506.2	0.00299		1322.98	-1.76601e-05		1508.12	-8.79505e-06		1628.25	0.00161		1655.12	0.00095832		1691.98	0.000158989
1508.12	0.00308		1324.91	-1.46243e-05		1508.12	0.00308		1324.91	-7.02546e-05		1508.12	0.00308		1324.91	-3.44188e-05		1508.12	0.00308		1324.91	5.00776e-06		1510.05	5.83619e-06		1628.32	0.00161		1655.18	0.000958363		1691.98	0.000158992
1510.05	0.00316		1326.84	-1.04702e-05		1510.05	0.00316		1326.84	-9.03471e-05		1510.05	0.00316		1326.84	-3.5717e-05		1510.05	0.00316		1326.84	2.57459e-05		1511.98	3.60092e-05		1628.41	0.00161		1655.26	0.000958396		1691.98	0.000158997
1511.98	0.00324		1328.77	-2.3837e-05		1511.98	0.00324		1328.77	-9.68775e-05		1511.98	0.00324		1328.77	-4.52732e-05		1511.98	0.00324		1328.77	3.43736e-05		1513.91	7.63035e-05		1628.52	0.00161		1655.35	0.000958402		1691.99	0.000159005
1513.91	0.00333		1330.7	-3.77049e-05		1513.91	0.00333		1330.7	-9.48855e-05		1513.91	0.00333		1330.7	-5.66886e-05		1513.91	0.00333		1330.7	3.84703e-05		1515.84	0.000122558		1628.65	0.00161		1655.47	0.000958357		1692	0.000159017
1515.84	0.00342		1332.63	-3.90098e-05		1515.84	0.00342		1332.63	-8.4935e-05		1515.84	0.00342		1332.63	-6.74349e-05		1515.84	0.00342		1332.63	3.91473e-05		1517.77	0.000170117		1628.81	0.00161		1655.61	0.000958226		1692.01	0.000159033
1517.77	0.00351		1334.56	-2.90907e-05		1517.77	0.00351		1334.56	-6.84827e-05		1517.77	0.00351		1334.56	-7.46114e-05		1517.77	0.00351		1334.56	4.5628e-05		1519.7	0.000214501		1628.99	0.00161		1655.77	0.000957964		1692.03	0.000159054
1519.7	0.0036		1336.48	1.60384e-06		1519.7	0.0036		1336.48	-4.49354e-05		1519.7	0.0036		1336.48	-7.16982e-05		1519.7	0.0036		1336.48	7.27463e-05		1521.62	0.000245551		1629.19	0.0016		1655.96	0.000957511		1692.05	0.000159079
1521.62	0.00369		1338.41	3.34667e-05		1521.62	0.00369		1338.41	-2.10065e-05		1521.62	0.00369		1338.41	-6.7025e-05		1521.62	0.00369		1338.41	0.000104783		1523.55	0.000274331		1629.43	0.0016		1656.18	0.000956793		1692.08	0.000159107
1523.55	0.00378		1340.34	4.86866e-05		1523.55	0.00378		1340.34	-3.36933e-06		1523.55	0.00378		1340.34	-7.19655e-05		1523.55	0.00378		1340.34	0.00013241		1525.48	0.000308788		1629.7	0.00159		1656.44	0.000955718		1692.11	0.000159137
1525.48	0.00388		1342.27	5.14271e-05		1525.48	0.00388		1342.27	8.44926e-06		1525.48	0.00388		1342.27	-7.08679e-05		1525.48	0.00388		1342.27	0.000151283		1527.41	0.000346701		1630	0.00158		1656.72	0.000954171		1692.15	0.000159166
1527.41	0.00397		1344.2	3.53578e-05		1527.41	0.00397		1344.2	9.94439e-06		1527.41	0.00397		1344.2	-4.78137e-05		1527.41	0.00397		1344.2	0.000150637		1529.34	0.000391891		1630.33	0.00157		1657.05	0.000952016		1692.2	0.000159193
1529.34	0.00407		1346.13	1.41485e-05		1529.34	0.00407		1346.13	9.37703e-06		1529.34	0.00407		1346.13	-1.49763e-05		1529.34	0.00407		1346.13	0.000140412		1531.27	0.000434615		1630.71	0.00156		1657.41	0.000949095		1692.26	0.000159213
1531.27	0.00417		1348.06	-2.51828e-06		1531.27	0.00417		1348.06	1.42872e-05		1531.27	0.00417		1348.06	2.44545e-05		1531.27	0.00417		1348.06	0.000124233		1533.2	0.000467584		1631.12	0.00154		1657.81	0.000945221		1692.32	0.00015922
1533.2	0.00427		1349.98	-9.01237e-06		1533.2	0.00427		1349.98	2.23329e-05		1533.2	0.00427		1349.98	5.94465e-05		1533.2	0.00427		1349.98	0.000110284		1535.12	0.000488343		1631.58	0.00151		1658.25	0.000940182		1692.4	0.000159207
1535.12	0.00437		1351.91	9.67566e-06		1535.12	0.00437		1351.91	3.57657e-05		1535.12	0.00437		1351.91	7.29316e-05		1535.12	0.00437		1351.91	0.000111011		1537.05	0.0004862		1632.07	0.00148		1658.74	0.000933739		1692.48	0.000159168
1537.05	0.00447		1353.84	3.50904e-05		1537.05	0.00447		1353.84	4.83453e-05		1537.05	0.00447		1353.84	7.98272e-05		1537.05	0.00447		1353.84	0.000117244		1538.98	0.000479859		1632.62	0.00145		1659.27	0.000925627		1692.57	0.00015909
1538.98	0.00457		1355.77	5.13649e-05		1538.98	0.00457		1355.77	5.19033e-05		1538.98	0.00457		1355.77	9.00469e-05		1538.98	0.00457		1355.77	0.000121401		1540.91	0.000483728		1633.21	0.00141		1659.85	0.00091556		1692.68	0.000158963
1540.91	0.00467		1357.7	6.57429e-05		1540.91	0.00467		1357.7	5.44758e-05		1540.91	0.00467		1357.7	0.000101535		1540.91	0.00467		1357.7	0.000131164		1542.84	0.000500468		1633.85	0.00136		1660.48	0.000903235		1692.8	0.000158772
1542.84	0.00477		1359.63	8.03078e-05		1542.84	0.00477		1359.63	6.11116e-05		1542.84	0.00477		1359.63	0.000118752		1542.84	0.00477		1359.63	0.000154892		1544.77	0.000548548		1634.54	0.0013		1661.17	0.000888339		1692.92	0.000158502
1544.77	0.00487		1361.56	9.46743e-05		1544.77	0.00487		1361.56	7.26028e-05		1544.77	0.00487		1361.56	0.000132059		1544.77	0.00487		1361.56	0.000182972		1546.7	0.000594966		1635.28	0.00123		1661.91	0.000870563		1693.07	0.000158136
1546.7	0.00498		1363.48	0.000109609		1546.7	0.00498		1363.48	9.25264e-05		1546.7	0.00498		1363.48	0.000128374		1546.7	0.00498		1363.48	0.000209835		1548.62	0.000609154		1636.08	0.00115		1662.7	0.00084961		1693.22	0.000157654
1548.62	0.00508		1365.41	0.00012374		1548.62	0.00508		1365.41	0.000117576		1548.62	0.00508		1365.41	0.000122481		1548.62	0.00508		1365.41	0.000231702		1550.55	0.000601819		1636.93	0.00107		1663.56	0.00082522		1693.39	0.000157036
1550.55	0.00518		1367.34	0.000135577		1550.55	0.00518		1367.34	0.000149639		1550.55	0.00518		1367.34	0.000122494		1550.55	0.00518		1367.34	0.000240247		1552.48	0.000568561		1637.85	0.000978371		1664.47	0.000797188		1693.57	0.000156262
1552.48	0.00528		1369.27	0.000146245		1552.48	0.00528		1369.27	0.000176707		1552.48	0.00528		1369.27	0.000135341		1552.48	0.00528		1369.27	0.000243537		1554.41	0.000523699		1638.83	0.000881841		1665.45	0.000765388		1693.77	0.000155311
1554.41	0.00538		1371.2	0.000155049		1554.41	0.00538		1371.2	0.000186367		1554.41	0.00538		1371.2	0.0001816		1554.41	0.00538		1371.2	0.000245238		1556.34	0.000475472		1639.86	0.000781613		1666.5	0.0007298		1693.99	0.000154165
1556.34	0.00549		1373.13	0.000165967		1556.34	0.00549		1373.13	0.000181712		1556.34	0.00549		1373.13	0.00022842		1556.34	0.00549		1373.13	0.000250234		1558.27	0.000437284		1640.97	0.000680083		1667.61	0.000690538		1694.22	0.000152808
1558.27	0.00559		1375.06	0.000185499		1558.27	0.00559		1375.06	0.000154284		1558.27	0.00559		1375.06	0.000244061		1558.27	0.00559		1375.06	0.000268417		1560.19	0.000433788		1642.14	0.000579975		1668.79	0.000647872		1694.47	0.000151229
1560.19	0.00569		1376.98	0.00020538		1560.19	0.00569		1376.98	0.000126325		1560.19	0.00569		1376.98	0.000245758		1560.19	0.00569		1376.98	0.000288428		1562.12	0.000439063		1643.38	0.000484153		1670.04	0.000602246		1694.74	0.000149424
1562.12	0.00579		1378.91	0.000213901		1562.12	0.00579		1378.91	0.000117921		1562.12	0.00579		1378.91	0.00023534		1562.12	0.00579		1378.91	0.000299262		1564.05	0.000434035		1644.69	0.000395378		1671.37	0.00055429		1695.02	0.000147397
1564.05	0.00589		1380.84	0.000227889		1564.05	0.00589		1380.84	0.000127088		1564.05	0.00589		1380.84	0.000227293		1564.05	0.00589		1380.84	0.000309748		1565.98	0.000422402		1646.07	0.00031604		1672.77	0.000504813		1695.33	0.000145165
1565.98	0.00599		1382.77	0.000267952		1565.98	0.00599		1382.77	0.000167166		1565.98	0.00599		1382.77	0.000245148		1565.98	0.00599		1382.77	0.000326118		1567.91	0.000403125		1647.53	0.000247913		1674.25	0.000454786		1695.65	0.000142753
1567.91	0.00609		1384.7	0.000311041		1567.91	0.00609		1384.7	0.000212275		1567.91	0.00609		1384.7	0.000263595		1567.91	0.00609		1384.7	0.000345162		1569.84	0.000370932		1649.06	0.000191962		1675.81	0.000405296		1695.99	0.000140203
1569.84	0.00619		1386.63	0.000339585		1569.84	0.00619		1386.63	0.000236533		1569.84	0.00619		1386.63	0.000259788		1569.84	0.00619		1386.63	0.000364026		1571.77	0.000318915		1650.67	0.000148264		1677.46	0.000357494		1696.36	0.000137569
1571.77	0.00629		1388.56	0.000357763		1571.77	0.00629		1388.56	0.000253284		1571.77	0.00629		1388.56	0.000249869		1571.77	0.00629		1388.56	0.000387874		1573.69	0.000251467		1652.37	0.000116056		1679.18	0.000312514		1696.74	0.000134914
1573.69	0.00638		1390.48	0.000360092		1573.69	0.00638		1390.48	0.000264467		1573.69	0.00638		1390.48	0.000239785		1573.69	0.00638		1390.48	0.000427815		1575.62	0.000164065		1654.14	9.39037e-05		1681	0.000271393		1697.15	0.000132314
1575.62	0.00648		1392.41	0.000357995		1575.62	0.00648		1392.41	0.000278415		1575.62	0.00648		1392.41	0.000237271		1575.62	0.00648		1392.41	0.000463162		1577.55	7.56583e-05		1656	7.99616e-05		1682.9	0.000234987		1697.58	0.000129847
1577.55	0.00657		1394.34	0.000363755		1577.55	0.00657		1394.34	0.000307573		1577.55	0.00657		1394.34	0.000255833		1577.55	0.00657		1394.34	0.000471347		1579.48	4.98029e-06		1657.95	7.22647e-05		1684.89	0.000203894		1698.04	0.000127591
1579.48	0.00667		1396.27	0.000369303		1579.48	0.00667		1396.27	0.000341547		1579.48	0.00667		1396.27	0.000284118		1579.48	0.00667		1396.27	0.000469133		1581.41	-5.18708e-05		1659.99	6.89851e-05		1686.98	0.00017841		1698.52	0.000125616
1581.41	0.00676		1398.2	0.00036778		1581.41	0.00676		1398.2	0.000377269		1581.41	0.00676		1398.2	0.000317578		1581.41	0.00676		1398.2	0.000464923		1583.34	-9.06803e-05		1662.11	6.86078e-05		1689.15	0.000158511		1699.02	0.000123979
1583.34	0.00685		1400.13	0.000367844		1583.34	0.00685		1400.13	0.00040522		1583.34	0.00685		1400.13	0.000349307		1583.34	0.00685		1400.13	0.000461239		1585.27	-0.000116034		1663.21	6.91402e-05		1691.43	0.000143875		1699.55	0.000122716
1585.27	0.00694		1402.05	0.000374594		1585.27	0.00694		1402.05	0.000408121		1585.27	0.00694		1402.05	0.000366358		1585.27	0.00694		1402.05	0.000461721		1587.19	-0.000132512		1675.8	8.44944e-05		1693.81	0.000133938		1700.1	0.000121844
1587.19	0.00702		1403.98	0.000391854		1587.19	0.00702		1403.98	0.000406181		1587.19	0.00702		1403.98	0.000382303		1587.19	0.00702		1403.98	0.000471422		1589.12	-0.000138714		1688.39	0.000101726		1695.03	0.00013051		1700.68	0.000121354
1589.12	0.0071		1405.91	0.000430518		1589.12	0.0071		1405.91	0.000416519		1589.12	0.0071		1405.91	0.000413733		1589.12	0.0071		1405.91	0.00050296		1591.05	-0.000133093		1700.98	0.000118963		1700.98	0.000124771		1700.98	0.000121245
1591.05	0.00718		1407.84	0.000474474		1591.05	0.00718		1407.84	0.000431122		1591.05	0.00718		1407.84	0.000438651		1591.05	0.00718		1407.84	0.000537269		1592.98	-0.000118228		--	--		--	--		--	--
1592.98	0.00726		1409.77	0.00050954		1592.98	0.00726		1409.77	0.000447206		1592.98	0.00726		1409.77	0.00043113		1592.98	0.00726		1409.77	0.000556187		1594.91	-9.45722e-05		--	--		--	--		--	--
1594.91	0.00733		1411.7	0.000540819		1594.91	0.00733		1411.7	0.000466214		1594.91	0.00733		1411.7	0.000419547		1594.91	0.00733		1411.7	0.000569616		1596.84	-6.73178e-05		--	--		--	--		--	--
1596.84	0.0074		1413.63	0.000570303		1596.84	0.0074		1413.63	0.000488967		1596.84	0.0074		1413.63	0.000423261		1596.84	0.0074		1413.63	0.000578184		1598.77	-4.30201e-05		--	--		--	--		--	--
1598.77	0.00746		1415.55	0.00059314		1598.77	0.00746		1415.55	0.000514545		1598.77	0.00746		1415.55	0.000443394		1598.77	0.00746		1415.55	0.000591547		1600.69	-1.83289e-05		--	--		--	--		--	--
1600.69	0.00752		1417.48	0.000600665		1600.69	0.00752		1417.48	0.000544701		1600.69	0.00752		1417.48	0.00049651		1600.69	0.00752		1417.48	0.000624087		1602.62	3.04148e-06		--	--		--	--		--	--
1602.62	0.00758		1419.41	0.000606312		1602.62	0.00758		1419.41	0.000572237		1602.62	0.00758		1419.41	0.000555649		1602.62	0.00758		1419.41	0.000662258		1604.55	3.54733e-05		--	--		--	--		--	--
1604.55	0.00763		1421.34	0.000623481		1604.55	0.00763		1421.34	0.000586835		1604.55	0.00763		1421.34	0.000597586		1604.55	0.00763		1421.34	0.000697421		1606.48	9.30967e-05		--	--		--	--		--	--
1606.48	0.00769		1423.27	0.000643608		1606.48	0.00769		1423.27	0.00059961		1606.48	0.00769		1423.27	0.000627681		1606.48	0.00769		1423.27	0.000729229		1608.41	0.000172714		--	--		--	--		--	--
1608.41	0.00773		1425.2	0.000659439		1608.41	0.00773		1425.2	0.000616305		1608.41	0.00773		1425.2	0.000638423		1608.41	0.00773		1425.2	0.000750989		1610.34	0.000274631		--	--		--	--		--	--
1610.34	0.00778		1427.13	0.000680443		1610.34	0.00778		1427.13	0.000642712		1610.34	0.00778		1427.13	0.000645201		1610.34	0.00778		1427.13	0.000773108		1612.27	0.000402676		--	--		--	--		--	--
1612.27	0.00782		1429.05	0.00071617		1612.27	0.00782		1429.05	0.000691433		1612.27	0.00782		1429.05	0.000660154		1612.27	0.00782		1429.05	0.000807268		1614.19	0.000563507		--	--		--	--		--	--
1614.19	0.00786		1430.98	0.000759134		1614.19	0.00786		1430.98	0.000747783		1614.19	0.00786		1430.98	0.000685521		1614.19	0.00786		1430.98	0.000842952		1616.12	0.000749137		--	--		--	--		--	--
1616.12	0.0079		1432.91	0.000808165		1616.12	0.0079		1432.91	0.000802063		1616.12	0.0079		1432.91	0.000733145		1616.12	0.0079		1432.91	0.000871101		1618.05	0.000960719		--	--		--	--		--	--
1618.05	0.00793		1434.84	0.000853875		1618.05	0.00793		1434.84	0.000851916		1618.05	0.00793		1434.84	0.000786353		1618.05	0.00793		1434.84	0.000899028		1619.98	0.00118		--	--		--	--		--	--
1619.98	0.00796		1436.77	0.000883535		1619.98	0.00796		1436.77	0.000889133		1619.98	0.00796		1436.77	0.00083201		1619.98	0.00796		1436.77	0.000931016		1621.91	0.00139		--	--		--	--		--	--
1621.91	0.00799		1438.7	0.000906001		1621.91	0.00799		1438.7	0.000921573		1621.91	0.00799		1438.7	0.000871338		1621.91	0.00799		1438.7	0.000967099		1623.84	0.00157		--	--		--	--		--	--
1623.84	0.00802		1440.62	0.00092021		1623.84	0.00802		1440.62	0.000953286		1623.84	0.00802		1440.62	0.000895678		1623.84	0.00802		1440.62	0.00101		1625.77	0.0017		--	--		--	--		--	--
1625.77	0.00804		1442.55	0.00094319		1625.77	0.00804		1442.55	0.000987489		1625.77	0.00804		1442.55	0.00092154		1625.77	0.00804		1442.55	0.00106		1627.69	0.00178		--	--		--	--		--	--
1627.69	0.00806		1444.48	0.001		1627.69	0.00806		1444.48	0.00103		1627.69	0.00806		1444.48	0.000968678		1627.69	0.00806		1444.48	0.00112		1629.62	0.00179		--	--		--	--		--	--
1629.62	0.00808		1446.41	0.00107		1629.62	0.00808		1446.41	0.00108		1629.62	0.00808		1446.41	0.00102		1629.62	0.00808		1446.41	0.00118		1631.55	0.00174		--	--		--	--		--	--
1631.55	0.00809		1448.34	0.00112		1631.55	0.00809		1448.34	0.00111		1631.55	0.00809		1448.34	0.00106		1631.55	0.00809		1448.34	0.00121		1633.48	0.00165		--	--		--	--		--	--
1633.48	0.00811		1450.27	0.00116		1633.48	0.00811		1450.27	0.00114		1633.48	0.00811		1450.27	0.00109		1633.48	0.00811		1450.27	0.00122		1635.41	0.00153		--	--		--	--		--	--
1635.41	0.00812		1452.2	0.00119		1635.41	0.00812		1452.2	0.00118		1635.41	0.00812		1452.2	0.00113		1635.41	0.00812		1452.2	0.00125		1637.34	0.00143		--	--		--	--		--	--
1637.34	0.00812		1454.12	0.00121		1637.34	0.00812		1454.12	0.00121		1637.34	0.00812		1454.12	0.00116		1637.34	0.00812		1454.12	0.00128		1639.27	0.00134		--	--		--	--		--	--
1639.27	0.00813		1456.05	0.00124		1639.27	0.00813		1456.05	0.00123		1639.27	0.00813		1456.05	0.0012		1639.27	0.00813		1456.05	0.00132		1641.19	0.00126		--	--		--	--		--	--
1641.19	0.00813		1457.98	0.00126		1641.19	0.00813		1457.98	0.00124		1641.19	0.00813		1457.98	0.00124		1641.19	0.00813		1457.98	0.00136		1643.12	0.0012		--	--		--	--		--	--
1643.12	0.00813		1459.91	0.00128		1643.12	0.00813		1459.91	0.00124		1643.12	0.00813		1459.91	0.00127		1643.12	0.00813		1459.91	0.00138		1645.05	0.00113		--	--		--	--		--	--
1645.05	0.00813		1461.84	0.0013		1645.05	0.00813		1461.84	0.00125		1645.05	0.00813		1461.84	0.00129		1645.05	0.00813		1461.84	0.00139		1646.98	0.00107		--	--		--	--		--	--
1646.98	0.00813		1463.77	0.00132		1646.98	0.00813		1463.77	0.00127		1646.98	0.00813		1463.77	0.00129		1646.98	0.00813		1463.77	0.00141		1648.91	0.00104		--	--		--	--		--	--
1648.91	0.00812		1465.7	0.00134		1648.91	0.00812		1465.7	0.00129		1648.91	0.00812		1465.7	0.00129		1648.91	0.00812		1465.7	0.00143		1650.84	0.00101		--	--		--	--		--	--
1650.84	0.00811		1467.62	0.00137		1650.84	0.00811		1467.62	0.00133		1650.84	0.00811		1467.62	0.00131		1650.84	0.00811		1467.62	0.00146		1652.77	0.000990219
1652.77	0.0081		1469.55	0.00141		1652.77	0.0081		1469.55	0.00137		1652.77	0.0081		1469.55	0.00134		1652.77	0.0081		1469.55	0.00149		1654.69	0.000971908
1654.69	0.00809		1471.48	0.00146		1654.69	0.00809		1471.48	0.00141		1654.69	0.00809		1471.48	0.0014		1654.69	0.00809		1471.48	0.00154		1656.62	0.000953635
1656.62	0.00808		1473.41	0.00151		1656.62	0.00808		1473.41	0.00146		1656.62	0.00808		1473.41	0.00146		1656.62	0.00808		1473.41	0.00159		1658.55	0.000930689
1658.55	0.00806		1475.34	0.00156		1658.55	0.00806		1475.34	0.00153		1658.55	0.00806		1475.34	0.00154		1658.55	0.00806		1475.34	0.00166		1660.48	0.000897424
1660.48	0.00804		1477.27	0.00161		1660.48	0.00804		1477.27	0.00161		1660.48	0.00804		1477.27	0.00161		1660.48	0.00804		1477.27	0.00174		1662.41	0.000855013
1662.41	0.00802		1479.2	0.00166		1662.41	0.00802		1479.2	0.0017		1662.41	0.00802		1479.2	0.00166		1662.41	0.00802		1479.2	0.0018		1664.34	0.000801018
1664.34	0.008		1481.12	0.00172		1664.34	0.008		1481.12	0.00179		1664.34	0.008		1481.12	0.00171		1664.34	0.008		1481.12	0.00186		1666.27	0.000741269
1666.27	0.00798		1483.05	0.00182		1666.27	0.00798		1483.05	0.00188		1666.27	0.00798		1483.05	0.00177		1666.27	0.00798		1483.05	0.00193		1668.19	0.000679181
1668.19	0.00795		1484.98	0.00193		1668.19	0.00795		1484.98	0.00197		1668.19	0.00795		1484.98	0.00183		1668.19	0.00795		1484.98	0.00201		1670.12	0.000619525
1670.12	0.00793		1486.91	0.00204		1670.12	0.00793		1486.91	0.00207		1670.12	0.00793		1486.91	0.0019		1670.12	0.00793		1486.91	0.0021		1672.05	0.000569713
1672.05	0.0079		1488.84	0.00216		1672.05	0.0079		1488.84	0.00216		1672.05	0.0079		1488.84	0.002		1672.05	0.0079		1488.84	0.0022		1673.98	0.000525466
1673.98	0.00787		1490.77	0.00226		1673.98	0.00787		1490.77	0.00225		1673.98	0.00787		1490.77	0.00211		1673.98	0.00787		1490.77	0.0023		1675.91	0.000487175
1675.91	0.00784		1492.7	0.00235		1675.91	0.00784		1492.7	0.00233		1675.91	0.00784		1492.7	0.00222		1675.91	0.00784		1492.7	0.00239		1677.84	0.000448459
1677.84	0.0078		1494.62	0.00243		1677.84	0.0078		1494.62	0.00239		1677.84	0.0078		1494.62	0.00233		1677.84	0.0078		1494.62	0.00248		1679.77	0.00040153
1679.77	0.00777		1496.55	0.00251		1679.77	0.00777		1496.55	0.00245		1679.77	0.00777		1496.55	0.00244		1679.77	0.00777		1496.55	0.00257		1681.69	0.000350241
1681.69	0.00773		1498.48	0.00258		1681.69	0.00773		1498.48	0.00254		1681.69	0.00773		1498.48	0.00255		1681.69	0.00773		1498.48	0.00266		1683.62	0.000289152
1683.62	0.0077		1500.41	0.00265		1683.62	0.0077		1500.41	0.00264		1683.62	0.0077		1500.41	0.00265		1683.62	0.0077		1500.41	0.00275		1685.55	0.000236972
1685.55	0.00766		1502.34	0.00271		1685.55	0.00766		1502.34	0.00274		1685.55	0.00766		1502.34	0.00273		1685.55	0.00766		1502.34	0.00285		1687.48	0.000218105
1687.48	0.00762		1504.27	0.00278		1687.48	0.00762		1504.27	0.00284		1687.48	0.00762		1504.27	0.00281		1687.48	0.00762		1504.27	0.00296		1689.41	0.000210063
1689.41	0.00758		1506.2	0.00289		1689.41	0.00758		1506.2	0.00294		1689.41	0.00758		1506.2	0.0029		1689.41	0.00758		1506.2	0.0031		1691.34	0.000197269
1691.34	0.00753		1508.12	0.003		1691.34	0.00753		1508.12	0.00304		1691.34	0.00753		1508.12	0.00298		1691.34	0.00753		1508.12	0.00323		1693.27	0.000183378
1693.27	0.00749		1510.05	0.00309		1693.27	0.00749		1510.05	0.00311		1693.27	0.00749		1510.05	0.00305		1693.27	0.00749		1510.05	0.00329		1695.19	0.000165934
1695.19	0.00745		1511.98	0.00317		1695.19	0.00745		1511.98	0.00317		1695.19	0.00745		1511.98	0.00311		1695.19	0.00745		1511.98	0.00332		1697.12	0.000148136
1697.12	0.0074		1513.91	0.00323		1697.12	0.0074		1513.91	0.00324		1697.12	0.0074		1513.91	0.00315		1697.12	0.0074		1513.91	0.00336		1699.05	0.000134799
1699.05	0.00735		1515.84	0.00328		1699.05	0.00735		1515.84	0.00331		1699.05	0.00735		1515.84	0.00318		1699.05	0.00735		1515.84	0.00339		1700.98	0.000118978
1700.98	0.00731		1517.77	0.00332		1700.98	0.00731		1517.77	0.00338		1700.98	0.00731		1517.77	0.00322		1700.98	0.00731		1517.77	0.00343		1702.91	9.3841e-05
1702.91	0.00726		1519.7	0.00337		1702.91	0.00726		1519.7	0.00344		1702.91	0.00726		1519.7	0.00327		1702.91	0.00726		1519.7	0.00347		1704.84	6.42888e-05
1704.84	0.00721		1521.62	0.00343		1704.84	0.00721		1521.62	0.00349		1704.84	0.00721		1521.62	0.00334		1704.84	0.00721		1521.62	0.00353		1706.77	3.00359e-05
1706.77	0.00716		1523.55	0.00349		1706.77	0.00716		1523.55	0.00353		1706.77	0.00716		1523.55	0.00341		1706.77	0.00716		1523.55	0.00359		1708.69	1.48111e-08
1708.69	0.00711		1525.48	0.00353		1708.69	0.00711		1525.48	0.00354		1708.69	0.00711		1525.48	0.00347		1708.69	0.00711		1525.48	0.00366		1710.62	-1.43749e-05
1710.62	0.00706		1527.41	0.00357		1710.62	0.00706		1527.41	0.00357		1710.62	0.00706		1527.41	0.00351		1710.62	0.00706		1527.41	0.00372		1712.55	-2.05637e-05
1712.55	0.007		1529.34	0.00362		1712.55	0.007		1529.34	0.00362		1712.55	0.007		1529.34	0.00357		1712.55	0.007		1529.34	0.00378		1714.48	-2.34266e-05
1714.48	0.00695		1531.27	0.00368		1714.48	0.00695		1531.27	0.00369		1714.48	0.00695		1531.27	0.00363		1714.48	0.00695		1531.27	0.00383		1716.41	-1.90612e-05
1716.41	0.0069		1533.2	0.00376		1716.41	0.0069		1533.2	0.00376		1716.41	0.0069		1533.2	0.00369		1716.41	0.0069		1533.2	0.00387		1718.34	-2.76249e-06
1718.34	0.00684		1535.12	0.00384		1718.34	0.00684		1535.12	0.00384		1718.34	0.00684		1535.12	0.00376		1718.34	0.00684		1535.12	0.00391		1720.27	1.8294e-05
1720.27	0.00679		1537.05	0.00393		1720.27	0.00679		1537.05	0.00392		1720.27	0.00679		1537.05	0.00384		1720.27	0.00679		1537.05	0.00397		1722.19	3.99991e-05
1722.19	0.00673		1538.98	0.00401		1722.19	0.00673		1538.98	0.00401		1722.19	0.00673		1538.98	0.00393		1722.19	0.00673		1538.98	0.00404		1724.12	5.84673e-05
1724.12	0.00668		1540.91	0.00408		1724.12	0.00668		1540.91	0.00412		1724.12	0.00668		1540.91	0.00402		1724.12	0.00668		1540.91	0.00412		1726.05	6.71317e-05
1726.05	0.00662		1542.84	0.00415		1726.05	0.00662		1542.84	0.00422		1726.05	0.00662		1542.84	0.00411		1726.05	0.00662		1542.84	0.00421		1727.98	7.02508e-05
1727.98	0.00657		1544.77	0.00421		1727.98	0.00657		1544.77	0.00428		1727.98	0.00657		1544.77	0.00418		1727.98	0.00657		1544.77	0.00429		1729.91	6.901e-05
1729.91	0.00651		1546.7	0.00427		1729.91	0.00651		1546.7	0.00434		1729.91	0.00651		1546.7	0.00425		1729.91	0.00651		1546.7	0.00437		1731.84	6.4945e-05
1731.84	0.00645		1548.62	0.00435		1731.84	0.00645		1548.62	0.00441		1731.84	0.00645		1548.62	0.00433		1731.84	0.00645		1548.62	0.00445		1733.77	6.05573e-05
1733.77	0.00639		1550.55	0.00444		1733.77	0.00639		1550.55	0.00449		1733.77	0.00639		1550.55	0.00442		1733.77	0.00639		1550.55	0.00454		1735.69	5.30929e-05
1735.69	0.00634		1552.48	0.00453		1735.69	0.00634		1552.48	0.00457		1735.69	0.00634		1552.48	0.00452		1735.69	0.00634		1552.48	0.00465		1737.62	3.57681e-05
1737.62	0.00628		1554.41	0.00465		1737.62	0.00628		1554.41	0.00466		1737.62	0.00628		1554.41	0.00465		1737.62	0.00628		1554.41	0.00478		1739.55	2.27936e-05
1739.55	0.00622		1556.34	0.0048		1739.55	0.00622		1556.34	0.00479		1739.55	0.00622		1556.34	0.00479		1739.55	0.00622		1556.34	0.00495		1741.48	3.16486e-05
1741.48	0.00616		1558.27	0.00497		1741.48	0.00616		1558.27	0.00494		1741.48	0.00616		1558.27	0.00494		1741.48	0.00616		1558.27	0.00512		1743.41	4.6267e-05
1743.41	0.0061		1560.19	0.00514		1743.41	0.0061		1560.19	0.00511		1743.41	0.0061		1560.19	0.00507		1743.41	0.0061		1560.19	0.00527		1745.34	5.60577e-05
1745.34	0.00604		1562.12	0.00529		1745.34	0.00604		1562.12	0.00528		1745.34	0.00604		1562.12	0.0052		1745.34	0.00604		1562.12	0.00541		1747.27	6.28855e-05
1747.27	0.00598		1564.05	0.00541		1747.27	0.00598		1564.05	0.00541		1747.27	0.00598		1564.05	0.00533		1747.27	0.00598		1564.05	0.00551		1749.19	6.26035e-05
1749.19	0.00592		1565.98	0.00552		1749.19	0.00592		1565.98	0.00553		1749.19	0.00592		1565.98	0.00546		1749.19	0.00592		1565.98	0.00561		1751.12	6.26211e-05
1751.12	0.00586		1567.91	0.00566		1751.12	0.00586		1567.91	0.00567		1751.12	0.00586		1567.91	0.00562		1751.12	0.00586		1567.91	0.00573		1753.05	7.16924e-05
1753.05	0.0058		1569.84	0.00581		1753.05	0.0058		1569.84	0.00583		1753.05	0.0058		1569.84	0.00578		1753.05	0.0058		1569.84	0.00587		1754.98	8.12344e-05
1754.98	0.00574		1571.77	0.00594		1754.98	0.00574		1571.77	0.00601		1754.98	0.00574		1571.77	0.00593		1754.98	0.00574		1571.77	0.00602		1756.91	8.53307e-05
1756.91	0.00568		1573.69	0.00608		1756.91	0.00568		1573.69	0.00619		1756.91	0.00568		1573.69	0.00609		1756.91	0.00568		1573.69	0.00619		1758.84	8.46758e-05
1758.84	0.00562		1575.62	0.00626		1758.84	0.00562		1575.62	0.00637		1758.84	0.00562		1575.62	0.00625		1758.84	0.00562		1575.62	0.00637		1760.76	7.65724e-05
1760.76	0.00556		1577.55	0.00643		1760.76	0.00556		1577.55	0.00653		1760.76	0.00556		1577.55	0.00642		1760.76	0.00556		1577.55	0.00654		1762.69	6.54197e-05
1762.69	0.0055		1579.48	0.0066		1762.69	0.0055		1579.48	0.00665		1762.69	0.0055		1579.48	0.00656		1762.69	0.0055		1579.48	0.00669		1764.62	5.64232e-05
1764.62	0.00544		1581.41	0.00674		1764.62	0.00544		1581.41	0.00676		1764.62	0.00544		1581.41	0.00668		1764.62	0.00544		1581.41	0.00682		1766.55	4.47257e-05
1766.55	0.00538		1583.34	0.00685		1766.55	0.00538		1583.34	0.00686		1766.55	0.00538		1583.34	0.00679		1766.55	0.00538		1583.34	0.00694		1768.48	2.34159e-05
1768.48	0.00532		1585.27	0.00694		1768.48	0.00532		1585.27	0.00695		1768.48	0.00532		1585.27	0.00688		1768.48	0.00532		1585.27	0.00704		1770.41	4.04851e-06
1770.41	0.00526		1587.19	0.00699		1770.41	0.00526		1587.19	0.00701		1770.41	0.00526		1587.19	0.00693		1770.41	0.00526		1587.19	0.00709		1772.34	-2.93434e-06
1772.34	0.0052		1589.12	0.00702		1772.34	0.0052		1589.12	0.00704		1772.34	0.0052		1589.12	0.00695		1772.34	0.0052		1589.12	0.00711		1774.26	-1.30599e-06
1774.26	0.00514		1591.05	0.00703		1774.26	0.00514		1591.05	0.00704		1774.26	0.00514		1591.05	0.00697		1774.26	0.00514		1591.05	0.00711		1776.19	1.28887e-05
1776.19	0.00508		1592.98	0.00702		1776.19	0.00508		1592.98	0.00701		1776.19	0.00508		1592.98	0.00698		1776.19	0.00508		1592.98	0.00709		1778.12	2.74538e-05
1778.12	0.00502		1594.91	0.00701		1778.12	0.00502		1594.91	0.00698		1778.12	0.00502		1594.91	0.00697		1778.12	0.00502		1594.91	0.00707		1780.05	2.82379e-05
1780.05	0.00496		1596.84	0.00701		1780.05	0.00496		1596.84	0.00695		1780.05	0.00496		1596.84	0.00697		1780.05	0.00496		1596.84	0.00705		1781.98	2.55915e-05
1781.98	0.0049		1598.77	0.00703		1781.98	0.0049		1598.77	0.00695		1781.98	0.0049		1598.77	0.00699		1781.98	0.0049		1598.77	0.00704		1783.91	2.52821e-05
1783.91	0.00484		1600.69	0.00706		1783.91	0.00484		1600.69	0.00697		1783.91	0.00484		1600.69	0.00703		1783.91	0.00484		1600.69	0.00703		1785.84	2.65118e-05
1785.84	0.00478		1602.62	0.00708		1785.84	0.00478		1602.62	0.007		1785.84	0.00478		1602.62	0.00708		1785.84	0.00478		1602.62	0.00704		1787.76	3.19814e-05
1787.76	0.00472		1604.55	0.0071		1787.76	0.00472		1604.55	0.00704		1787.76	0.00472		1604.55	0.00713		1787.76	0.00472		1604.55	0.00705		1789.69	3.61245e-05
1789.69	0.00466		1606.48	0.00711		1789.69	0.00466		1606.48	0.00707		1789.69	0.00466		1606.48	0.00714		1789.69	0.00466		1606.48	0.00709		1791.62	3.27416e-05
1791.62	0.0046		1608.41	0.00712		1791.62	0.0046		1608.41	0.00709		1791.62	0.0046		1608.41	0.00714		1791.62	0.0046		1608.41	0.00712		1793.55	2.57525e-05
1793.55	0.00455		1610.34	0.00713		1793.55	0.00455		1610.34	0.00707		1793.55	0.00455		1610.34	0.00712		1793.55	0.00455		1610.34	0.00712		1795.48	1.54887e-05
1795.48	0.00449		1612.27	0.00711		1795.48	0.00449		1612.27	0.00703		1795.48	0.00449		1612.27	0.00709		1795.48	0.00449		1612.27	0.0071		1797.41	6.47393e-06
1797.41	0.00443		1614.19	0.00704		1797.41	0.00443		1614.19	0.00695		1797.41	0.00443		1614.19	0.00702		1797.41	0.00443		1614.19	0.00702		1799.34	4.86652e-06
1799.34	0.00437		1616.12	0.00694		1799.34	0.00437		1616.12	0.00684		1799.34	0.00437		1616.12	0.00692		1799.34	0.00437		1616.12	0.00692		1801.26	7.037e-06
1801.26	0.00431		1618.05	0.00678		1801.26	0.00431		1618.05	0.00671		1801.26	0.00431		1618.05	0.00675		1801.26	0.00431		1618.05	0.00678
			1619.98	0.00661					1619.98	0.00656					1619.98	0.00657					1619.98	0.00662
			1621.91	0.00645					1621.91	0.00642					1621.91	0.00641					1621.91	0.00647
			1623.84	0.00633					1623.84	0.00629					1623.84	0.00628					1623.84	0.00634
			1625.77	0.00627					1625.77	0.00621					1625.77	0.00623					1625.77	0.00625
			1627.69	0.00627					1627.69	0.00618					1627.69	0.00622					1627.69	0.00621
			1629.62	0.00631					1629.62	0.0062					1629.62	0.00626					1629.62	0.00624
			1631.55	0.00638					1631.55	0.00627					1631.55	0.00634					1631.55	0.00632
			1633.48	0.00648					1633.48	0.00638					1633.48	0.00644					1633.48	0.00646
			1635.41	0.0066					1635.41	0.00652					1635.41	0.00656					1635.41	0.00663
			1637.34	0.00672					1637.34	0.00664					1637.34	0.00667					1637.34	0.00677
			1639.27	0.00684					1639.27	0.00674					1639.27	0.00677					1639.27	0.0069
			1641.19	0.00693					1641.19	0.00682					1641.19	0.00686					1641.19	0.00697
			1643.12	0.007					1643.12	0.00689					1643.12	0.00694					1643.12	0.00703
			1645.05	0.00705					1645.05	0.00697					1645.05	0.00701					1645.05	0.0071
			1646.98	0.00709					1646.98	0.00704					1646.98	0.00707					1646.98	0.00715
			1648.91	0.00712					1648.91	0.00709					1648.91	0.00708					1648.91	0.00718
			1650.84	0.00714					1650.84	0.00711					1650.84	0.00708					1650.84	0.00718
			1652.77	0.00717					1652.77	0.00712					1652.77	0.00707					1652.77	0.00716
			1654.69	0.00718					1654.69	0.00712					1654.69	0.00707					1654.69	0.00714
			1656.62	0.00716					1656.62	0.00711					1656.62	0.00709					1656.62	0.00713
			1658.55	0.00715					1658.55	0.00711					1658.55	0.00712					1658.55	0.00712
			1660.48	0.00715					1660.48	0.00714					1660.48	0.00716					1660.48	0.00714
			1662.41	0.00717					1662.41	0.00717					1662.41	0.0072					1662.41	0.00716
			1664.34	0.00721					1664.34	0.00721					1664.34	0.00724					1664.34	0.00718
			1666.27	0.00725					1666.27	0.00724					1666.27	0.00727					1666.27	0.00721
			1668.19	0.0073					1668.19	0.00726					1668.19	0.00729					1668.19	0.00724
			1670.12	0.00734					1670.12	0.00728					1670.12	0.00731					1670.12	0.00727
			1672.05	0.00737					1672.05	0.0073					1672.05	0.00733					1672.05	0.00731
			1673.98	0.0074					1673.98	0.00732					1673.98	0.00735					1673.98	0.00735
			1675.91	0.00744					1675.91	0.00733					1675.91	0.00736					1675.91	0.00737
			1677.84	0.00747					1677.84	0.00735					1677.84	0.00738					1677.84	0.00739
			1679.77	0.0075					1679.77	0.00737					1679.77	0.00739					1679.77	0.00739
			1681.69	0.00752					1681.69	0.00738					1681.69	0.00741					1681.69	0.00738
			1683.62	0.00751					1683.62	0.00739					1683.62	0.0074					1683.62	0.00737
			1685.55	0.00749					1685.55	0.00739					1685.55	0.00739					1685.55	0.00736
			1687.48	0.00747					1687.48	0.00735					1687.48	0.00738					1687.48	0.00735
			1689.41	0.00744					1689.41	0.00731					1689.41	0.00737					1689.41	0.00733
			1691.34	0.00742					1691.34	0.00727					1691.34	0.00735					1691.34	0.0073
			1693.27	0.00741					1693.27	0.00723					1693.27	0.00734					1693.27	0.00726
			1695.19	0.00738					1695.19	0.0072					1695.19	0.00731					1695.19	0.00723
			1697.12	0.00735					1697.12	0.00717					1697.12	0.00729					1697.12	0.0072
			1699.05	0.00732					1699.05	0.00715					1699.05	0.00726					1699.05	0.00718
			1700.98	0.00728					1700.98	0.00714					1700.98	0.00723					1700.98	0.00717
			1702.91	0.00726					1702.91	0.00714					1702.91	0.0072					1702.91	0.00716
			1704.84	0.00723					1704.84	0.00714					1704.84	0.00718					1704.84	0.00715
			1706.77	0.00719					1706.77	0.00712					1706.77	0.00717					1706.77	0.00714
			1708.69	0.00714					1708.69	0.00709					1708.69	0.00716					1708.69	0.00711
			1710.62	0.00708					1710.62	0.00705					1710.62	0.00713					1710.62	0.00707
			1712.55	0.00703					1712.55	0.007					1712.55	0.00709					1712.55	0.00703
			1714.48	0.00699					1714.48	0.00695					1714.48	0.00703					1714.48	0.00697
			1716.41	0.00694					1716.41	0.00689					1716.41	0.00696					1716.41	0.0069
			1718.34	0.00687					1718.34	0.00682					1718.34	0.00688					1718.34	0.00682
			1720.27	0.0068					1720.27	0.00673					1720.27	0.00681					1720.27	0.00673
			1722.19	0.00675					1722.19	0.00665					1722.19	0.00674					1722.19	0.00667
			1724.12	0.00671					1724.12	0.00657					1724.12	0.00668					1724.12	0.00661
			1726.05	0.00666					1726.05	0.00651					1726.05	0.00662					1726.05	0.00655
			1727.98	0.00661					1727.98	0.00645					1727.98	0.00656					1727.98	0.00649
			1729.91	0.00652					1729.91	0.00638					1729.91	0.00652					1729.91	0.00644
			1731.84	0.00643					1731.84	0.00633					1731.84	0.00648					1731.84	0.00638
			1733.77	0.00636					1733.77	0.00628					1733.77	0.00644					1733.77	0.00631
			1735.69	0.0063					1735.69	0.00622					1735.69	0.0064					1735.69	0.00624
			1737.62	0.00627					1737.62	0.00616					1737.62	0.00634					1737.62	0.00616
			1739.55	0.00625					1739.55	0.0061					1739.55	0.00627					1739.55	0.00609
			1741.48	0.00621					1741.48	0.00603					1741.48	0.00619					1741.48	0.00603
			1743.41	0.00617					1743.41	0.00597					1743.41	0.00611					1743.41	0.00597
			1745.34	0.00613					1745.34	0.00592					1745.34	0.00605					1745.34	0.00593
			1747.27	0.00608					1747.27	0.00587					1747.27	0.00598					1747.27	0.0059
			1749.19	0.006					1749.19	0.00581					1749.19	0.00591					1749.19	0.00586
			1751.12	0.00591					1751.12	0.00575					1751.12	0.00583					1751.12	0.00581
			1753.05	0.00582					1753.05	0.00567					1753.05	0.00577					1753.05	0.00573
			1754.98	0.00573					1754.98	0.00558					1754.98	0.00571					1754.98	0.00564
			1756.91	0.00566					1756.91	0.0055					1756.91	0.00566					1756.91	0.00558
			1758.84	0.0056					1758.84	0.00543					1758.84	0.00561					1758.84	0.00552
			1760.76	0.00554					1760.76	0.00538					1760.76	0.00557					1760.76	0.00548
			1762.69	0.00548					1762.69	0.00533					1762.69	0.00552					1762.69	0.00545
			1764.62	0.00543					1764.62	0.00529					1764.62	0.00546					1764.62	0.00541
			1766.55	0.00539					1766.55	0.00525					1766.55	0.00539					1766.55	0.00536
			1768.48	0.00535					1768.48	0.00522					1768.48	0.00533					1768.48	0.0053
			1770.41	0.0053					1770.41	0.00519					1770.41	0.00527					1770.41	0.00523
			1772.34	0.00524					1772.34	0.00514					1772.34	0.00522					1772.34	0.00517
			1774.26	0.00517					1774.26	0.00507					1774.26	0.00517					1774.26	0.00511
			1776.19	0.00511					1776.19	0.005					1776.19	0.00512					1776.19	0.00504
			1778.12	0.00504					1778.12	0.00493					1778.12	0.00507					1778.12	0.00497
			1780.05	0.00498					1780.05	0.00485					1780.05	0.00502					1780.05	0.00492
			1781.98	0.00492					1781.98	0.00478					1781.98	0.00496					1781.98	0.00487
			1783.91	0.00486					1783.91	0.0047					1783.91	0.0049					1783.91	0.00482
			1785.84	0.0048					1785.84	0.00463					1785.84	0.00484					1785.84	0.00476
			1787.76	0.00475					1787.76	0.00458					1787.76	0.00477					1787.76	0.0047
			1789.69	0.0047					1789.69	0.00454					1789.69	0.0047					1789.69	0.00463
			1791.62	0.00464					1791.62	0.0045					1791.62	0.00463					1791.62	0.00456
			1793.55	0.00458					1793.55	0.00445					1793.55	0.00456					1793.55	0.00449
			1795.48	0.00452					1795.48	0.0044					1795.48	0.00451					1795.48	0.00443
			1797.41	0.00446					1797.41	0.00435					1797.41	0.00446					1797.41	0.00438
			1799.34	0.00441					1799.34	0.00429					1799.34	0.0044					1799.34	0.00434
			1801.26	0.00436					1801.26	0.00424					1801.26	0.00434					1801.26	0.00431
			1803.19	0.0043					1803.19	0.00418					1803.19	0.00429					1803.19	0.00429
			1805.12	0.00424					1805.12	0.00413					1805.12	0.00424					1805.12	0.00426
			1807.05	0.00418					1807.05	0.00409					1807.05	0.00418					1807.05	0.00423
			1808.98	0.00412					1808.98	0.00404					1808.98	0.00413					1808.98	0.00419
			1810.91	0.00408					1810.91	0.004					1810.91	0.0041					1810.91	0.00414
			1812.84	0.00405					1812.84	0.00396					1812.84	0.00407					1812.84	0.00408
			1814.76	0.00404					1814.76	0.00393					1814.76	0.00404					1814.76	0.00402
			1816.69	0.00403					1816.69	0.00389					1816.69	0.00401					1816.69	0.00397
			1818.62	0.004					1818.62	0.00385					1818.62	0.00396					1818.62	0.0039
			1820.55	0.00395					1820.55	0.00381					1820.55	0.00391					1820.55	0.00384
			1822.48	0.00389					1822.48	0.00377					1822.48	0.00386					1822.48	0.00379
			1824.41	0.00381					1824.41	0.00373					1824.41	0.0038					1824.41	0.00375
			1826.34	0.00376					1826.34	0.00368					1826.34	0.00374					1826.34	0.00372
			1828.26	0.00371					1828.26	0.00363					1828.26	0.00368					1828.26	0.0037
			1830.19	0.00367					1830.19	0.00359					1830.19	0.00363					1830.19	0.00367
			1832.12	0.00365					1832.12	0.00356					1832.12	0.00358					1832.12	0.00364
			1834.05	0.00362					1834.05	0.00353					1834.05	0.00355					1834.05	0.00358
			1835.98	0.00359					1835.98	0.00351					1835.98	0.00353					1835.98	0.00353
			1837.91	0.00356					1837.91	0.00347					1837.91	0.00351					1837.91	0.00348
			1839.84	0.00352					1839.84	0.00343					1839.84	0.00349					1839.84	0.00345
			1841.76	0.00348					1841.76	0.00341					1841.76	0.00345					1841.76	0.00341
			1843.69	0.00344					1843.69	0.00339					1843.69	0.00342					1843.69	0.00339
			1845.62	0.0034					1845.62	0.00337					1845.62	0.00339					1845.62	0.00337
			1847.55	0.00337					1847.55	0.00333					1847.55	0.00336					1847.55	0.00334
			1849.48	0.00334					1849.48	0.00328					1849.48	0.00334					1849.48	0.00332
			1851.41	0.00332					1851.41	0.00322					1851.41	0.00332					1851.41	0.00329
			1853.34	0.0033					1853.34	0.00317					1853.34	0.00329					1853.34	0.00326
			1855.26	0.00328					1855.26	0.00313					1855.26	0.00324					1855.26	0.00322
			1857.19	0.00325					1857.19	0.00311					1857.19	0.0032					1857.19	0.00318
			1859.12	0.00322					1859.12	0.00309					1859.12	0.00315					1859.12	0.00314
			1861.05	0.00319					1861.05	0.00307					1861.05	0.00312					1861.05	0.0031
			1862.98	0.00316					1862.98	0.00306					1862.98	0.0031					1862.98	0.00306
			1864.91	0.00312					1864.91	0.00304					1864.91	0.0031					1864.91	0.00304
			1866.84	0.00309					1866.84	0.00302					1866.84	0.00308					1866.84	0.00303
			1868.76	0.00305					1868.76	0.003					1868.76	0.00305					1868.76	0.00302
			1870.69	0.00302					1870.69	0.00297					1870.69	0.00301					1870.69	0.00301
			1872.62	0.00298					1872.62	0.00293					1872.62	0.00299					1872.62	0.00299
			1874.55	0.00295					1874.55	0.00289					1874.55	0.00296					1874.55	0.00296
			1876.48	0.00293					1876.48	0.00286					1876.48	0.00295					1876.48	0.00293
			1878.41	0.00293					1878.41	0.00283					1878.41	0.00293					1878.41	0.0029
			1880.33	0.00292					1880.33	0.0028					1880.33	0.00292					1880.33	0.00287
			1882.26	0.00291					1882.26	0.00278					1882.26	0.00291					1882.26	0.00285
			1884.19	0.00288					1884.19	0.00275					1884.19	0.0029					1884.19	0.00283
			1886.12	0.00284					1886.12	0.00273					1886.12	0.00288					1886.12	0.00281
			1888.05	0.00281					1888.05	0.0027					1888.05	0.00285					1888.05	0.00277
			1889.98	0.00278					1889.98	0.00268					1889.98	0.00282					1889.98	0.00274
			1891.91	0.00275					1891.91	0.00266					1891.91	0.00278					1891.91	0.00272
			1893.83	0.00272					1893.83	0.00264					1893.83	0.00274					1893.83	0.00271
			1895.76	0.00268					1895.76	0.00263					1895.76	0.00272					1895.76	0.00272
			1897.69	0.00265					1897.69	0.00262					1897.69	0.0027					1897.69	0.00272
			1899.62	0.00262					1899.62	0.0026					1899.62	0.00269					1899.62	0.0027
			1901.55	0.0026					1901.55	0.00259					1901.55	0.00267					1901.55	0.00266
			1903.48	0.00259					1903.48	0.00256					1903.48	0.00265					1903.48	0.00264
			1905.41	0.00258					1905.41	0.00253					1905.41	0.00262					1905.41	0.00263
			1907.33	0.00259					1907.33	0.00251					1907.33	0.00259					1907.33	0.00263
			1909.26	0.00259					1909.26	0.00249					1909.26	0.00257					1909.26	0.00262
			1911.19	0.0026					1911.19	0.00248					1911.19	0.00257					1911.19	0.0026
			1913.12	0.00259					1913.12	0.00247					1913.12	0.00257					1913.12	0.00258
			1915.05	0.00258					1915.05	0.00245					1915.05	0.00256					1915.05	0.00255
			1916.98	0.00255					1916.98	0.00243					1916.98	0.00254					1916.98	0.00252
			1918.9	0.00252					1918.9	0.00241					1918.9	0.0025					1918.9	0.00249
			1920.83	0.00249					1920.83	0.00238					1920.83	0.00246					1920.83	0.00246
			1922.76	0.00247					1922.76	0.00235					1922.76	0.00244					1922.76	0.00244
			1924.69	0.00245					1924.69	0.00232					1924.69	0.00243					1924.69	0.00242
			1926.62	0.00243					1926.62	0.0023					1926.62	0.00241					1926.62	0.0024
			1928.55	0.00242					1928.55	0.00227					1928.55	0.00239					1928.55	0.00239
			1930.48	0.00239					1930.48	0.00224					1930.48	0.00237					1930.48	0.00237
			1932.4	0.00236					1932.4	0.00223					1932.4	0.00236					1932.4	0.00234
			1934.33	0.00232					1934.33	0.00222					1934.33	0.00235					1934.33	0.0023
			1936.26	0.00228					1936.26	0.00221					1936.26	0.00235					1936.26	0.00228
			1938.19	0.00226					1938.19	0.00221					1938.19	0.00233					1938.19	0.00227
			1940.12	0.00225					1940.12	0.0022					1940.12	0.0023					1940.12	0.00227
			1942.05	0.00226					1942.05	0.00218					1942.05	0.00225					1942.05	0.00227
			1943.98	0.00227					1943.98	0.00215					1943.98	0.00221					1943.98	0.00227
			1945.9	0.00227					1945.9	0.00212					1945.9	0.00219					1945.9	0.00226
			1947.83	0.00226					1947.83	0.00209					1947.83	0.00218					1947.83	0.00224
			1949.76	0.00225					1949.76	0.00209					1949.76	0.00216					1949.76	0.00223
			1951.69	0.00223					1951.69	0.00208					1951.69	0.00215					1951.69	0.00221
			1953.62	0.00221					1953.62	0.00207					1953.62	0.00215					1953.62	0.00219
			1955.55	0.0022					1955.55	0.00207					1955.55	0.00214					1955.55	0.00218
			1957.48	0.00219					1957.48	0.00206					1957.48	0.00214					1957.48	0.00215
			1959.4	0.00217					1959.4	0.00205					1959.4	0.00213					1959.4	0.00212
			1961.33	0.00214					1961.33	0.00204					1961.33	0.00212					1961.33	0.0021
			1963.26	0.00212					1963.26	0.00203					1963.26	0.0021					1963.26	0.00208
			1965.19	0.00209					1965.19	0.00201					1965.19	0.00208					1965.19	0.00208
			1967.12	0.00207					1967.12	0.00198					1967.12	0.00207					1967.12	0.00208
			1969.05	0.00207					1969.05	0.00195					1969.05	0.00205					1969.05	0.00208
			1970.98	0.00206					1970.98	0.00193					1970.98	0.00204					1970.98	0.00208
			1972.9	0.00206					1972.9	0.00192					1972.9	0.00203					1972.9	0.00205
			1974.83	0.00205					1974.83	0.00192					1974.83	0.00203					1974.83	0.00202
			1976.76	0.00203					1976.76	0.00193					1976.76	0.00203					1976.76	0.00199
			1978.69	0.00201					1978.69	0.00194					1978.69	0.00202					1978.69	0.00196
			1980.62	0.002					1980.62	0.00195					1980.62	0.00201					1980.62	0.00194
			1982.55	0.002					1982.55	0.00194					1982.55	0.002					1982.55	0.00192
			1984.48	0.00199					1984.48	0.00192					1984.48	0.00199					1984.48	0.0019
			1986.4	0.00197					1986.4	0.00188					1986.4	0.00199					1986.4	0.0019
			1988.33	0.00194					1988.33	0.00186					1988.33	0.00198					1988.33	0.0019
			1990.26	0.00191					1990.26	0.00183					1990.26	0.00197					1990.26	0.00191
			1992.19	0.0019					1992.19	0.00182					1992.19	0.00194					1992.19	0.00191
			1994.12	0.0019					1994.12	0.00181					1994.12	0.00191					1994.12	0.00189
			1996.05	0.0019					1996.05	0.00179					1996.05	0.00186					1996.05	0.00185
			1997.98	0.0019					1997.98	0.00176					1997.98	0.00183					1997.98	0.00182
			1999.9	0.00189					1999.9	0.00172					1999.9	0.00181					1999.9	0.0018
			2001.83	0.00187					2001.83	0.00168					2001.83	0.0018					2001.83	0.00179
			2003.76	0.00185					2003.76	0.00167					2003.76	0.00179					2003.76	0.0018
			2005.69	0.00183					2005.69	0.00168					2005.69	0.00178					2005.69	0.00181
			2007.62	0.00181					2007.62	0.00168					2007.62	0.00176					2007.62	0.00182
			2009.55	0.0018					2009.55	0.00169					2009.55	0.00174					2009.55	0.00182
			2011.48	0.00179					2011.48	0.00168					2011.48	0.00173					2011.48	0.0018
			2013.4	0.00178					2013.4	0.00167					2013.4	0.00172					2013.4	0.00177
			2015.33	0.00175					2015.33	0.00167					2015.33	0.0017					2015.33	0.00174
			2017.26	0.00171					2017.26	0.00166					2017.26	0.00169					2017.26	0.00171
			2019.19	0.00167					2019.19	0.00167					2019.19	0.00168					2019.19	0.00169
			2021.12	0.00164					2021.12	0.00167					2021.12	0.00168					2021.12	0.00166
			2023.05	0.00163					2023.05	0.00166					2023.05	0.00169					2023.05	0.00163
			2024.97	0.00163					2024.97	0.00165					2024.97	0.0017					2024.97	0.00161
			2026.9	0.00165					2026.9	0.00162					2026.9	0.00168					2026.9	0.00159
			2028.83	0.00168					2028.83	0.00159					2028.83	0.00166					2028.83	0.00159
			2030.76	0.00167					2030.76	0.00156					2030.76	0.00165					2030.76	0.00159
			2032.69	0.00165					2032.69	0.00154					2032.69	0.00165					2032.69	0.00161
			2034.62	0.00162					2034.62	0.00152					2034.62	0.00164					2034.62	0.00163
			2036.55	0.0016					2036.55	0.0015					2036.55	0.00164					2036.55	0.00165
			2038.47	0.00159					2038.47	0.00149					2038.47	0.00162					2038.47	0.00167
			2040.4	0.00158					2040.4	0.00149					2040.4	0.0016					2040.4	0.00168
			2042.33	0.00159					2042.33	0.00151					2042.33	0.0016					2042.33	0.00168
			2044.26	0.00159					2044.26	0.00153					2044.26	0.0016					2044.26	0.00167
			2046.19	0.00158					2046.19	0.00152					2046.19	0.0016					2046.19	0.00167
			2048.12	0.00158					2048.12	0.0015					2048.12	0.00158					2048.12	0.00167
			2050.05	0.00159					2050.05	0.00146					2050.05	0.00156					2050.05	0.00166
			2051.97	0.0016					2051.97	0.00142					2051.97	0.00153					2051.97	0.00165
			2053.9	0.0016					2053.9	0.0014					2053.9	0.00151					2053.9	0.0016
			2055.83	0.00161					2055.83	0.00141					2055.83	0.00149					2055.83	0.00155
			2057.76	0.00161					2057.76	0.00142					2057.76	0.00146					2057.76	0.00152
			2059.69	0.00159					2059.69	0.00144					2059.69	0.00144					2059.69	0.00149
			2061.62	0.00156					2061.62	0.00145					2061.62	0.00142					2061.62	0.00148
			2063.55	0.00152					2063.55	0.00145					2063.55	0.00142					2063.55	0.00148
			2065.47	0.00149					2065.47	0.00143					2065.47	0.00144					2065.47	0.00147
			2067.4	0.00146					2067.4	0.00142					2067.4	0.00147					2067.4	0.00146
			2069.33	0.00144					2069.33	0.0014					2069.33	0.00149					2069.33	0.00146
			2071.26	0.00143					2071.26	0.00139					2071.26	0.0015					2071.26	0.00146
			2073.19	0.00143					2073.19	0.00138					2073.19	0.00149					2073.19	0.00145
			2075.12	0.00144					2075.12	0.00137					2075.12	0.00147					2075.12	0.00145
			2077.05	0.00144					2077.05	0.00134					2077.05	0.00144					2077.05	0.00145
			2078.97	0.00145					2078.97	0.00131					2078.97	0.00141					2078.97	0.00145
			2080.9	0.00144					2080.9	0.00128					2080.9	0.00139					2080.9	0.00144
			2082.83	0.00143					2082.83	0.00126					2082.83	0.00138					2082.83	0.00143
			2084.76	0.00143					2084.76	0.00127					2084.76	0.0014					2084.76	0.0014
			2086.69	0.00143					2086.69	0.00129					2086.69	0.00143					2086.69	0.00137
			2088.62	0.00143					2088.62	0.00132					2088.62	0.00146					2088.62	0.00133
			2090.55	0.00142					2090.55	0.00134					2090.55	0.00147					2090.55	0.00131
			2092.47	0.0014					2092.47	0.00133					2092.47	0.00144					2092.47	0.00132
			2094.4	0.00138					2094.4	0.00131					2094.4	0.0014					2094.4	0.00134
			2096.33	0.00136					2096.33	0.00129					2096.33	0.00138					2096.33	0.00135
			2098.26	0.00134					2098.26	0.00127					2098.26	0.00137					2098.26	0.00136
			2100.19	0.00135					2100.19	0.00125					2100.19	0.00135					2100.19	0.00135
			2102.12	0.00136					2102.12	0.00125					2102.12	0.00133					2102.12	0.00134
			2104.05	0.00137					2104.05	0.00125					2104.05	0.0013					2104.05	0.00133
			2105.97	0.00136					2105.97	0.00125					2105.97	0.00127					2105.97	0.00133
			2107.9	0.00133					2107.9	0.00126					2107.9	0.00126					2107.9	0.00132
			2109.83	0.00129					2109.83	0.00126					2109.83	0.00127					2109.83	0.00131
			2111.76	0.00127					2111.76	0.00126					2111.76	0.00126					2111.76	0.0013
			2113.69	0.00126					2113.69	0.00125					2113.69	0.00126					2113.69	0.0013
			2115.62	0.00127					2115.62	0.00125					2115.62	0.00125					2115.62	0.0013
			2117.55	0.00127					2117.55	0.00125					2117.55	0.00125					2117.55	0.00129
			2119.47	0.00128					2119.47	0.00124					2119.47	0.00126					2119.47	0.00128
			2121.4	0.00127					2121.4	0.00122					2121.4	0.00126					2121.4	0.00127
			2123.33	0.00124					2123.33	0.00122					2123.33	0.00125					2123.33	0.00126
			2125.26	0.00121					2125.26	0.00122					2125.26	0.00123					2125.26	0.00125
			2127.19	0.00119					2127.19	0.00121					2127.19	0.00121					2127.19	0.00124
			2129.12	0.00119					2129.12	0.0012					2129.12	0.00119					2129.12	0.00123
			2131.05	0.0012					2131.05	0.00118					2131.05	0.00117					2131.05	0.00121
			2132.97	0.00123					2132.97	0.00115					2132.97	0.00115					2132.97	0.00118
			2134.9	0.00124					2134.9	0.00112					2134.9	0.00113					2134.9	0.00116
			2136.83	0.00124					2136.83	0.0011					2136.83	0.00113					2136.83	0.00114
			2138.76	0.00124					2138.76	0.00108					2138.76	0.00114					2138.76	0.00115
			2140.69	0.00123					2140.69	0.00106					2140.69	0.00116					2140.69	0.00117
			2142.62	0.0012					2142.62	0.00106					2142.62	0.00117					2142.62	0.0012
			2144.55	0.00118					2144.55	0.00108					2144.55	0.00118					2144.55	0.00122
			2146.47	0.00116					2146.47	0.00109					2146.47	0.00116					2146.47	0.0012
			2148.4	0.00116					2148.4	0.00109					2148.4	0.00114					2148.4	0.00117
			2150.33	0.00115					2150.33	0.00106					2150.33	0.00111					2150.33	0.00113
			2152.26	0.00114					2152.26	0.00103					2152.26	0.00109					2152.26	0.00111
			2154.19	0.00113					2154.19	0.00102					2154.19	0.00109					2154.19	0.00111
			2156.12	0.00112					2156.12	0.00102					2156.12	0.00109					2156.12	0.00112
			2158.05	0.0011					2158.05	0.00102					2158.05	0.0011					2158.05	0.00112
			2159.97	0.00108					2159.97	0.00102					2159.97	0.00111					2159.97	0.00112
			2161.9	0.00107					2161.9	0.00101					2161.9	0.00111					2161.9	0.00111
			2163.83	0.00106					2163.83	0.001					2163.83	0.0011					2163.83	0.0011
			2165.76	0.00106					2165.76	0.001					2165.76	0.00109					2165.76	0.0011
			2167.69	0.00107					2167.69	0.00101					2167.69	0.00107					2167.69	0.00111
			2169.62	0.00108					2169.62	0.00103					2169.62	0.00105					2169.62	0.00112
			2171.55	0.00109					2171.55	0.00105					2171.55	0.00104					2171.55	0.00112
			2173.47	0.00109					2173.47	0.00105					2173.47	0.00103					2173.47	0.0011
			2175.4	0.00109					2175.4	0.00104					2175.4	0.00102					2175.4	0.00109
			2177.33	0.00107					2177.33	0.00102					2177.33	0.00102					2177.33	0.00109
			2179.26	0.00105					2179.26	0.000994098					2179.26	0.00102					2179.26	0.00108
			2181.19	0.00104					2181.19	0.000965553					2181.19	0.00103					2181.19	0.00106
			2183.12	0.00102					2183.12	0.000938541					2183.12	0.00104					2183.12	0.00102
			2185.05	0.000997704					2185.05	0.000916495					2185.05	0.00105					2185.05	0.001
			2186.97	0.000976364					2186.97	0.000902315					2186.97	0.00104					2186.97	0.000991076
			2188.9	0.000977414					2188.9	0.000904033					2188.9	0.00103					2188.9	0.000983134
			2190.83	0.000983338					2190.83	0.000909686					2190.83	0.00101					2190.83	0.000979917
			2192.76	0.000981816					2192.76	0.000907103					2192.76	0.00101					2192.76	0.000982159
			2194.69	0.000975102					2194.69	0.000904938					2194.69	0.00101					2194.69	0.000985596
			2196.62	0.000957457					2196.62	0.000910639					2196.62	0.00103					2196.62	0.000984438
			2198.55	0.000940533					2198.55	0.000915663					2198.55	0.00105					2198.55	0.000984002
			2200.47	0.00093559					2200.47	0.000914181					2200.47	0.00105					2200.47	0.00099031
			2202.4	0.000938076					2202.4	0.000905503					2202.4	0.00104					2202.4	0.000995459
			2204.33	0.000948231					2204.33	0.000880016					2204.33	0.000995877					2204.33	0.000992767
			2206.26	0.000962948					2206.26	0.000858655					2206.26	0.000952853					2206.26	0.0009846
			2208.19	0.000981798					2208.19	0.000865044					2208.19	0.000949463					2208.19	0.000968064
			2210.12	0.000996987					2210.12	0.000881497					2210.12	0.00095976					2210.12	0.000952255
			2212.05	0.000998222					2212.05	0.000901081					2212.05	0.000972242					2212.05	0.000947525
			2213.97	0.00099257					2213.97	0.000915165					2213.97	0.000981013					2213.97	0.000947208
			2215.9	0.000983614					2215.9	0.000910448					2215.9	0.000973589					2215.9	0.000948785
			2217.83	0.000971516					2217.83	0.000894014					2217.83	0.000958233					2217.83	0.000950163
			2219.76	0.000956367					2219.76	0.000863134					2219.76	0.000937294					2219.76	0.000947062
			2221.69	0.000941961					2221.69	0.000833956					2221.69	0.000916028					2221.69	0.000943522
			2223.62	0.000935075					2223.62	0.0008255					2223.62	0.000902431					2223.62	0.000943397
			2225.54	0.000926853					2225.54	0.00082642					2225.54	0.000890628					2225.54	0.000942957
			2227.47	0.000907124					2227.47	0.000835333					2227.47	0.000875249					2227.47	0.000940901
			2229.4	0.00088661					2229.4	0.000841359					2229.4	0.000862772					2229.4	0.000933793
			2231.33	0.000875085					2231.33	0.000828074					2231.33	0.00085756					2231.33	0.00091501
			2233.26	0.000865229					2233.26	0.000810718					2233.26	0.000860581					2233.26	0.000892819
			2235.19	0.000851491					2235.19	0.000798292					2235.19	0.000878223					2235.19	0.000872952
			2237.12	0.000838338					2237.12	0.000793091					2237.12	0.000898596					2237.12	0.000856398
			2239.04	0.000827484					2239.04	0.000803672					2239.04	0.000915223					2239.04	0.000846604
			2240.97	0.000821639					2240.97	0.000820245					2240.97	0.000918253					2240.97	0.000841923
			2242.9	0.000827955					2242.9	0.000837805					2242.9	0.000886006					2242.9	0.000841265
			2244.83	0.000834819					2244.83	0.000850555					2244.83	0.0008475					2244.83	0.000846405
			2246.76	0.00083014					2246.76	0.000849712					2246.76	0.000826658					2246.76	0.000860222
			2248.69	0.000822503					2248.69	0.000839234					2248.69	0.000817092					2248.69	0.00087831
			2250.62	0.000814006					2250.62	0.000814883					2250.62	0.000826893					2250.62	0.000900197
			2252.54	0.000812012					2252.54	0.00079246					2252.54	0.000836545					2252.54	0.000916958
			2254.47	0.000828993					2254.47	0.000789912					2254.47	0.000822339					2254.47	0.000915713
			2256.4	0.000851717					2256.4	0.000796577					2256.4	0.000804942					2256.4	0.00090786
			2258.33	0.000872784					2258.33	0.000811591					2258.33	0.000800072					2258.33	0.000903967
			2260.26	0.000887175					2260.26	0.000823499					2260.26	0.000798867					2260.26	0.000893649
			2262.19	0.000884276					2262.19	0.000818795					2262.19	0.000797711					2262.19	0.000865889
			2264.11	0.000873463					2264.11	0.000802751					2264.11	0.000796577					2264.11	0.000833159
			2266.04	0.000858147					2266.04	0.000769819					2266.04	0.000793182					2266.04	0.000802513
			2267.97	0.000845608					2267.97	0.000738954					2267.97	0.000790668					2267.97	0.000779183
			2269.9	0.000847285					2269.9	0.000731106					2269.9	0.000794336					2269.9	0.000772278
			2271.83	0.000854107					2271.83	0.000734739					2271.83	0.000795415					2271.83	0.000777224
			2273.76	0.000864557					2273.76	0.000747978					2273.76	0.00078144					2273.76	0.000797938
			2275.69	0.00086742					2275.69	0.000762786					2275.69	0.000768793					2275.69	0.000818054
			2277.61	0.000845256					2277.61	0.000771913					2277.61	0.000773121					2277.61	0.000817988
			2279.54	0.000815232					2279.54	0.000771117					2279.54	0.000784162					2279.54	0.000811315
			2281.47	0.000787614					2281.47	0.00074858					2281.47	0.000801415					2281.47	0.000806035
			2283.4	0.000765673					2283.4	0.00071977					2283.4	0.000811249					2283.4	0.000799299
			2285.33	0.000757033					2285.33	0.000694064					2285.33	0.000793208					2285.33	0.000789338
			2287.26	0.000758902					2287.26	0.000677921					2287.26	0.000767267					2287.26	0.000780909
			2289.19	0.000772762					2289.19	0.000686614					2289.19	0.000743964					2289.19	0.000777266
			2291.11	0.000793423					2291.11	0.000703077					2291.11	0.000731154					2291.11	0.000781141
			2293.04	0.000819318					2293.04	0.000717136					2293.04	0.00074759					2293.04	0.00080071
			2294.97	0.00084106					2294.97	0.000723388					2294.97	0.000771117					2294.97	0.000822901
			2296.9	0.00084643					2296.9	0.00070701					2296.9	0.000784398					2296.9	0.000838945
			2298.83	0.000842355					2298.83	0.000686085					2298.83	0.00079173					2298.83	0.000844114
			2300.76	0.000829673					2300.76	0.000674049					2300.76	0.000789473					2300.76	0.000821171
			2302.69	0.000814436					2302.69	0.000670023					2302.69	0.000784096					2302.69	0.000798867
			2304.61	0.000802446					2304.61	0.0006798					2304.61	0.000781303					2304.61	0.000812222
			2306.54	0.000795282					2306.54	0.000696804					2306.54	0.000779747					2306.54	0.000825192
			2308.47	0.000798325					2308.47	0.000719119					2308.47	0.000779123					2308.47	0.000807815
			2310.4	0.000805971					2310.4	0.000738556					2310.4	0.000782004					2310.4	0.000776859
			2312.33	0.000816803					2312.33	0.000739064					2312.33	0.00079546					2312.33	0.000726835
			2314.26	0.000823631					2314.26	0.000742306					2314.26	0.000805705					2314.26	0.000694547
			2316.19	0.000810853					2316.19	0.00077024					2316.19	0.000798703					2316.19	0.000736449
			2318.11	0.000802286					2318.11	0.000805938					2318.11	0.00078227					2318.11	0.000788112
			2320.04	0.000817133					2320.04	0.00084221					2320.04	0.000752517					2320.04	0.000797673
			2321.97	0.000853642					2321.97	0.000871803					2321.97	0.000730524					2321.97	0.000783896
			2323.9	0.000935071					2323.9	0.000885346					2323.9	0.00074869					2323.9	0.000731819
			2325.83	0.00101					2325.83	0.000881995					2325.83	0.000769158					2325.83	0.000690764
			2327.76	0.000989887					2327.76	0.000857347					2327.76	0.000745577					2327.76	0.000719573
			2329.69	0.000969656					2329.69	0.00081271					2329.69	0.000735834					2329.69	0.000774735
			2331.61	0.00103					2331.61	0.000743891					2331.61	0.00079346					2331.61	0.000833779
			2333.54	0.00109					2333.54	0.000662988					2333.54	0.000885183					2333.54	0.000892421
			2335.47	0.00108					2335.47	0.000561589					2335.47	0.00102					2335.47	0.000938755
			2337.4	0.00103					2337.4	0.00049703					2337.4	0.00112					2337.4	0.000973176
			2339.33	0.000932287					2339.33	0.00054776					2339.33	0.00113					2339.33	0.000997484
			2341.26	0.000848165					2341.26	0.000642016					2341.26	0.00106					2341.26	0.000995559
			2343.19	0.000886288					2343.19	0.000750413					2343.19	0.000898009					2343.19	0.000940181
			2345.11	0.000940666					2345.11	0.000824262					2345.11	0.000732615					2345.11	0.000866457
			2347.04	0.000917612					2347.04	0.00077648					2347.04	0.000666867					2347.04	0.000791098
			2348.97	0.000884519					2348.97	0.000692855					2348.97	0.000621542					2348.97	0.000742074
			2350.9	0.000860444					2350.9	0.000622905					2350.9	0.000555575					2350.9	0.000771838
			2352.83	0.000896704					2352.83	0.000588362					2352.83	0.00045968					2352.83	0.000823664
			2354.76	0.00109					2354.76	0.000647886					2354.76	0.000248418					2354.76	0.00087517
			2356.69	0.00132					2356.69	0.000740215					2356.69	0.00010919					2356.69	0.000875787
			2358.61	0.00153					2358.61	0.000820323					2358.61	0.000270372					2358.61	0.00071262
			2360.54	0.00162					2360.54	0.000898165					2360.54	0.000523601					2360.54	0.000550274
			2362.47	0.0014					2362.47	0.000975814					2362.47	0.000747215					2362.47	0.000556113
			2364.4	0.00113					2364.4	0.00103					2364.4	0.000909487					2364.4	0.000608967
			2366.33	0.001					2366.33	0.00105					2366.33	0.000902928					2366.33	0.000638003
			2368.26	0.000927285					2368.26	0.00102					2368.26	0.000833159					2368.26	0.00065957
			2370.19	0.000862597					2370.19	0.000911524					2370.19	0.000775404					2370.19	0.000662921
			2372.11	0.000807099					2372.11	0.000777324					2372.11	0.000713365					2372.11	0.000658508
			2374.04	0.00074114					2374.04	0.000643861					2374.04	0.000651864					2374.04	0.000656954
			2375.97	0.000680941					2375.97	0.000535146					2375.97	0.000602762					2375.97	0.000646993
			2377.9	0.000637338					2377.9	0.000500268					2377.9	0.000584089					2377.9	0.000611042
			2379.83	0.000606843					2379.83	0.000493182					2379.83	0.000582157					2379.83	0.000578674
			2381.76	0.000595414					2381.76	0.000482476					2381.76	0.000594405					2381.76	0.000581
			2383.69	0.000585542					2383.69	0.000473346					2383.69	0.000605483					2383.69	0.000595827
			2385.61	0.000556363					2385.61	0.000459133					2385.61	0.000594635					2385.61	0.000614506
			2387.54	0.0005239					2387.54	0.000443991					2387.54	0.000575522					2387.54	0.000627515
			2389.47	0.000495378					2389.47	0.000428875					2389.47	0.000551245					2389.47	0.000615966
			2391.4	0.000476331					2391.4	0.000416728					2391.4	0.000532724					2391.4	0.000599311
			2393.33	0.000480761					2393.33	0.000412228					2393.33	0.000536919					2393.33	0.000592298
			2395.26	0.000490495					2395.26	0.000411123					2395.26	0.000548814					2395.26	0.000590154
			2397.18	0.000490211					2397.18	0.000413722					2397.18	0.000560661					2397.18	0.000595904
			2399.11	0.000485353					2399.11	0.000411023					2399.11	0.000567626					2399.11	0.000600904
			2401.04	0.000472788					2401.04	0.000389892					2401.04	0.000555821					2401.04	0.000597666
			2402.97	0.00046293					2402.97	0.000363036					2402.97	0.000544667					2402.97	0.000585741
			2404.9	0.000471289					2404.9	0.000335776					2404.9	0.000553339					2404.9	0.000557406
			2406.83	0.000479449					2406.83	0.000317142					2406.83	0.000568687					2406.83	0.000526985
			2408.76	0.000468814					2408.76	0.000319374					2408.76	0.000587541					2408.76	0.000510657
			2410.68	0.000455434					2410.68	0.000338165					2410.68	0.000599145					2410.68	0.000495139
			2412.61	0.000448921					2412.61	0.000377947					2412.61	0.00058797					2412.61	0.000469113
			2414.54	0.000449995					2414.54	0.000424754					2414.54	0.00056517					2414.54	0.000442863
			2416.47	0.000466897					2416.47	0.000468435					2416.47	0.000536191					2416.47	0.000422534
			2418.4	0.00048668					2418.4	0.000501973					2418.4	0.000502636					2418.4	0.000409233
			2420.33	0.000498184					2420.33	0.000513748					2420.33	0.000464467					2420.33	0.000408824
			2422.26	0.000504294					2422.26	0.000507413					2422.26	0.000432051					2422.26	0.000413179
			2424.18	0.00050276					2424.18	0.000478106					2424.18	0.000416754					2424.18	0.000413206
			2426.11	0.000497826					2426.11	0.000439746					2426.11	0.000415534					2426.11	0.000417656
			2428.04	0.000494822					2428.04	0.00040293					2428.04	0.00043361					2428.04	0.000435699
			2429.97	0.000488239					2429.97	0.000372752					2429.97	0.000457557					2429.97	0.000456993
			2431.9	0.000472964					2431.9	0.000361566					2431.9	0.000478557					2431.9	0.000475326
			2433.83	0.000453146					2433.83	0.000358194					2433.83	0.000488007					2433.83	0.000487476
			2435.76	0.000428399					2435.76	0.000357531					2435.76	0.000466196					2435.76	0.000486952
			2437.68	0.000407209					2437.68	0.000353717					2437.68	0.000437623					2437.68	0.000477359
			2439.61	0.000400823					2439.61	0.000334344					2439.61	0.000421016					2439.61	0.000457099
			2441.54	0.000400576					2441.54	0.000313959					2441.54	0.000413975					2441.54	0.000435301
			2443.47	0.000400769					2443.47	0.00030586					2443.47	0.000426937					2443.47	0.000422148
