# Supplementary material for: In-situ observation of silk nanofibril assembly via graphene plasmonic infrared sensor
Source: Nat Commun. 2024 May 31;15:4643. doi: 10.1038/s41467-024-49076-5 (PMC11143229; doi:10.1038/s41467-024-49076-5)
Supplement: Supplementary file 4 — Source Data [file 41467_2024_49076_MOESM4_ESM.zip › source data/SNF_SourceData_FigS9c.xlsx]

## Sheet: Sheet1
Source data of Figure S9c
ΔVG=210V-1						ΔVG=210V-2						ΔVG=210V-3						ΔVG=210V-4						average ∆Extinction spectra			β-sheet			Random coil			Turn
baseline			Extinction spectrum			baseline			Extinction spectrum			baseline			Extinction spectrum			baseline			Extinction spectrum			Wavenumber (cm-1)	Extinction		Wavenumber (cm-1)	Extinction		Wavenumber (cm-1)	Extinction		Wavenumber (cm-1)	Extinction
Wavenumber (cm-1)	Extinction		Wavenumber (cm-1)	Extinction		Wavenumber (cm-1)	Extinction		Wavenumber (cm-1)	Extinction		Wavenumber (cm-1)	Extinction		Wavenumber (cm-1)	Extinction		Wavenumber (cm-1)	Extinction		Wavenumber (cm-1)	Extinction		1400.13	-3.34223e-05		1600.69	8.0241e-05		1600.69	2.036e-05		1600.69	1.97271e-05
1400.13	0.000990891		1213.06	0.00112		1400.13	0.000990891		1213.06	0.00115		1400.13	0.000990891		1213.06	0.00126		1400.13	0.000990891		1213.06	0.00123		1402.05	-1.29225e-05		1601.51	9.71723e-05		1602.23	2.43157e-05		1617.2	5.80783e-05
1402.05	0.00102		1214.98	0.00111		1402.05	0.00102		1214.98	0.0011		1402.05	0.00102		1214.98	0.00121		1402.05	0.00102		1214.98	0.0012		1403.98	7.5676e-06		1603.08	0.000139126		1605.22	3.26483e-05		1633.7	9.66221e-05
1403.98	0.00106		1216.91	0.0011		1403.98	0.00106		1216.91	0.00104		1403.98	0.00106		1216.91	0.00117		1403.98	0.00106		1216.91	0.00116		1405.91	1.49936e-05		1604.59	0.000193244		1608.08	4.21464e-05		1634.96	9.96699e-05
1405.91	0.00109		1218.84	0.00108		1405.91	0.00109		1218.84	0.00099433		1405.91	0.00109		1218.84	0.00112		1405.91	0.00109		1218.84	0.00113		1407.84	1.58106e-05		1606.03	0.000260699		1610.81	5.38509e-05		1637.4	0.0001058
1407.84	0.00112		1220.77	0.00106		1407.84	0.00112		1220.77	0.000983347		1407.84	0.00112		1220.77	0.00108		1407.84	0.00112		1220.77	0.00113		1409.77	1.1031e-05		1607.4	0.000341959		1613.43	6.91827e-05		1639.74	0.000112196
1409.77	0.00115		1222.7	0.00103		1409.77	0.00115		1222.7	0.000986526		1409.77	0.00115		1222.7	0.00105		1409.77	0.00115		1222.7	0.00114		1411.7	3.47313e-06		1608.72	0.000436677		1615.93	8.98841e-05		1641.97	0.000119245
1411.7	0.00118		1224.63	0.000989723		1411.7	0.00118		1224.63	0.000992412		1411.7	0.00118		1224.63	0.00101		1411.7	0.00118		1224.63	0.00114		1413.63	-2.07221e-06		1609.97	0.000543691		1618.32	0.000117862		1644.1	0.000127487
1413.63	0.00121		1226.56	0.000946112		1413.63	0.00121		1226.56	0.000989548		1413.63	0.00121		1226.56	0.000988585		1413.63	0.00121		1226.56	0.00113		1415.55	-1.09481e-05		1611.16	0.000661107		1620.6	0.000154945		1646.14	0.000137587
1415.55	0.00125		1228.48	0.000908313		1415.55	0.00125		1228.48	0.00095678		1415.55	0.00125		1228.48	0.00098797		1415.55	0.00125		1228.48	0.00108		1417.48	-2.97797e-05		1612.3	0.000786466		1622.77	0.000202602		1648.08	0.000150284
1417.48	0.00128		1230.41	0.000878244		1417.48	0.00128		1230.41	0.000911745		1417.48	0.00128		1230.41	0.000983305		1417.48	0.00128		1230.41	0.00102		1419.41	-4.97283e-05		1613.38	0.000916956		1624.83	0.000261684		1649.94	0.000166288
1419.41	0.00132		1232.34	0.000862737		1419.41	0.00132		1232.34	0.000863045		1419.41	0.00132		1232.34	0.000944403		1419.41	0.00132		1232.34	0.000974689		1421.34	-6.58794e-05		1614.4	0.00105		1626.79	0.000332236		1651.7	0.000186168
1421.34	0.00136		1234.27	0.000855402		1421.34	0.00136		1234.27	0.000816627		1421.34	0.00136		1234.27	0.000892852		1421.34	0.00136		1234.27	0.000938441		1423.27	-7.42981e-05		1615.37	0.00118		1628.65	0.000413442		1653.37	0.000210246
1423.27	0.0014		1236.2	0.000858395		1423.27	0.0014		1236.2	0.000784433		1423.27	0.0014		1236.2	0.000836785		1423.27	0.0014		1236.2	0.000929475		1425.2	-6.51653e-05		1616.28	0.00131		1630.41	0.000503684		1654.95	0.000238525
1425.2	0.00144		1238.13	0.000852912		1425.2	0.00144		1238.13	0.000757076		1425.2	0.00144		1238.13	0.000786386		1425.2	0.00144		1238.13	0.000919913		1427.13	-5.13108e-05		1617.15	0.00143		1632.08	0.000600715		1656.46	0.000270669
1427.13	0.00149		1240.06	0.000815592		1427.13	0.00149		1240.06	0.000728254		1427.13	0.00149		1240.06	0.000758547		1427.13	0.00149		1240.06	0.0008824		1429.05	-4.5583e-05		1617.97	0.00155		1633.65	0.0007019		1657.88	0.000306027
1429.05	0.00154		1241.98	0.000762254		1429.05	0.00154		1241.98	0.000700654		1429.05	0.00154		1241.98	0.000741277		1429.05	0.00154		1241.98	0.000831433		1430.98	-3.83158e-05		1618.74	0.00166		1635.14	0.000804472		1659.22	0.000343711
1430.98	0.00159		1243.91	0.000700478		1430.98	0.00159		1243.91	0.00067842		1430.98	0.00159		1243.91	0.000735248		1430.98	0.00159		1243.91	0.000770881		1432.91	-2.17224e-05		1619.46	0.00175		1636.53	0.000905778		1660.49	0.000382694
1432.91	0.00164		1245.84	0.000631629		1432.91	0.00164		1245.84	0.000650876		1432.91	0.00164		1245.84	0.000719372		1432.91	0.00164		1245.84	0.000705267		1434.84	-3.21756e-06		1620.13	0.00184		1637.84	0.001		1661.68	0.000421911
1434.84	0.00169		1247.77	0.000556067		1434.84	0.00169		1247.77	0.000607098		1434.84	0.00169		1247.77	0.000666332		1434.84	0.00169		1247.77	0.000637722		1436.77	1.21575e-05		1620.77	0.00192		1639.07	0.0011		1662.8	0.00046036
1436.77	0.00175		1249.7	0.000484391		1436.77	0.00175		1249.7	0.000551966		1436.77	0.00175		1249.7	0.000595495		1436.77	0.00175		1249.7	0.000576285		1438.7	2.50281e-05		1621.36	0.00199		1640.23	0.00118		1663.85	0.000497169
1438.7	0.00181		1251.63	0.000432203		1438.7	0.00181		1251.63	0.000488912		1438.7	0.00181		1251.63	0.000512093		1438.7	0.00181		1251.63	0.000534923		1440.62	3.26558e-05		1621.91	0.00205		1641.3	0.00126		1664.83	0.000531644
1440.62	0.00186		1253.56	0.000384857		1440.62	0.00186		1253.56	0.000411355		1440.62	0.00186		1253.56	0.000431222		1440.62	0.00186		1253.56	0.000498987		1442.55	3.97445e-05		1622.42	0.0021		1642.3	0.00133		1665.75	0.000563286
1442.55	0.00193		1255.48	0.000329988		1442.55	0.00193		1255.48	0.000303222		1442.55	0.00193		1255.48	0.000372043		1442.55	0.00193		1255.48	0.000460653		1444.48	4.79307e-05		1622.89	0.00214		1643.23	0.00139		1666.6	0.000591792
1444.48	0.00199		1257.41	0.00027636		1444.48	0.00199		1257.41	0.00019643		1444.48	0.00199		1257.41	0.000327587		1444.48	0.00199		1257.41	0.000413411		1446.41	6.316e-05		1623.33	0.00218		1644.09	0.00144		1667.39	0.000617033
1446.41	0.00205		1259.34	0.000230949		1446.41	0.00205		1259.34	0.000122375		1446.41	0.00205		1259.34	0.000306819		1446.41	0.00205		1259.34	0.000341954		1448.34	9.63908e-05		1623.73	0.00221		1644.88	0.00148		1668.12	0.000639026
1448.34	0.00212		1261.27	0.00018675		1448.34	0.00212		1261.27	6.65383e-05		1448.34	0.00212		1261.27	0.000281101		1448.34	0.00212		1261.27	0.000264855		1450.27	0.000135266		1624.1	0.00223		1645.61	0.00152		1668.8	0.000657904
1450.27	0.00218		1263.2	0.000135923		1450.27	0.00218		1263.2	2.65134e-05		1450.27	0.00218		1263.2	0.000211407		1450.27	0.00218		1263.2	0.000193255		1452.2	0.000171094		1624.43	0.00225		1646.28	0.00155		1669.43	0.000673877
1452.2	0.00225		1265.13	8.79467e-05		1452.2	0.00225		1265.13	-2.65072e-06		1452.2	0.00225		1265.13	0.00013786		1452.2	0.00225		1265.13	0.000134147		1454.12	0.00020445		1624.74	0.00227		1646.89	0.00158		1670	0.000687211
1454.12	0.00232		1267.06	5.07289e-05		1454.12	0.00232		1267.06	-2.74549e-05		1454.12	0.00232		1267.06	9.11275e-05		1454.12	0.00232		1267.06	0.000102896		1456.05	0.000231988		1625.02	0.00228		1647.45	0.0016		1670.52	0.000698199
1456.05	0.00239		1268.98	2.114e-05		1456.05	0.00239		1268.98	-4.56563e-05		1456.05	0.00239		1268.98	6.05401e-05		1456.05	0.00239		1268.98	8.55274e-05		1457.98	0.000256682		1625.27	0.00229		1647.95	0.00161		1670.99	0.000707139
1457.98	0.00246		1270.91	-1.31722e-06		1457.98	0.00246		1270.91	-5.53118e-05		1457.98	0.00246		1270.91	5.10785e-05		1457.98	0.00246		1270.91	7.1743e-05		1459.91	0.000278665		1625.49	0.0023		1648.4	0.00163		1671.42	0.000714324
1459.91	0.00254		1272.84	-1.6633e-05		1459.91	0.00254		1272.84	-6.20225e-05		1459.91	0.00254		1272.84	4.64564e-05		1459.91	0.00254		1272.84	6.58755e-05		1461.84	0.000302672		1625.69	0.0023		1648.81	0.00164		1671.81	0.000720028
1461.84	0.00261		1274.77	-2.51419e-05		1461.84	0.00261		1274.77	-7.34788e-05		1461.84	0.00261		1274.77	2.63986e-05		1461.84	0.00261		1274.77	7.08111e-05		1463.77	0.000334205		1625.86	0.00231		1649.17	0.00164		1672.15	0.000724502
1463.77	0.00269		1276.7	-2.63076e-05		1463.77	0.00269		1276.7	-8.1469e-05		1463.77	0.00269		1276.7	7.85284e-06		1463.77	0.00269		1276.7	8.05895e-05		1465.7	0.000370871		1626.02	0.00231		1649.49	0.00165		1672.46	0.000727968
1465.7	0.00277		1278.63	-1.83227e-05		1465.7	0.00277		1278.63	-8.16889e-05		1465.7	0.00277		1278.63	1.08065e-06		1465.7	0.00277		1278.63	8.97798e-05		1467.62	0.000413776		1626.15	0.00231		1649.77	0.00165		1672.73	0.000730621
1467.62	0.00284		1280.56	-5.33455e-06		1467.62	0.00284		1280.56	-7.0106e-05		1467.62	0.00284		1280.56	5.86477e-06		1467.62	0.00284		1280.56	9.96786e-05		1469.55	0.000457918		1626.26	0.00231		1650.01	0.00166		1672.97	0.000732628
1469.55	0.00292		1282.48	1.07916e-05		1469.55	0.00292		1282.48	-3.43512e-05		1469.55	0.00292		1282.48	3.2316e-05		1469.55	0.00292		1282.48	0.000111165		1471.48	0.000501125		1626.36	0.00231		1650.21	0.00166		1673.17	0.000734126
1471.48	0.003		1284.41	2.50169e-05		1471.48	0.003		1284.41	4.87073e-06		1471.48	0.003		1284.41	5.97117e-05		1471.48	0.003		1284.41	0.000120061		1473.41	0.000535754		1626.44	0.00231		1650.39	0.00166		1673.35	0.000735232
1473.41	0.00309		1286.34	2.84091e-05		1473.41	0.00309		1286.34	2.92582e-05		1473.41	0.00309		1286.34	6.72484e-05		1473.41	0.00309		1286.34	0.000119009		1475.34	0.00055104		1626.5	0.00231		1650.53	0.00166		1673.5	0.000736039
1475.34	0.00317		1288.27	3.07826e-05		1475.34	0.00317		1288.27	4.39711e-05		1475.34	0.00317		1288.27	6.5279e-05		1475.34	0.00317		1288.27	0.000118437		1477.27	0.000553996		1626.56	0.00231		1650.65	0.00166		1673.62	0.000736621
1477.27	0.00325		1290.2	4.10572e-05		1477.27	0.00325		1290.2	4.55864e-05		1477.27	0.00325		1290.2	5.48156e-05		1477.27	0.00325		1290.2	0.000127195		1479.2	0.000548826		1626.6	0.00231		1650.75	0.00166		1673.73	0.000737035
1479.2	0.00333		1292.13	5.29846e-05		1479.2	0.00333		1292.13	4.15521e-05		1479.2	0.00333		1292.13	4.30764e-05		1479.2	0.00333		1292.13	0.000142666		1481.12	0.000532995		1626.63	0.00232		1650.82	0.00166		1673.81	0.000737327
1481.12	0.00342		1294.06	6.32285e-05		1481.12	0.00342		1294.06	3.65049e-05		1481.12	0.00342		1294.06	3.68796e-05		1481.12	0.00342		1294.06	0.000167795		1483.05	0.000507226		1626.65	0.00232		1650.88	0.00166		1673.87	0.000737529
1483.05	0.0035		1295.98	7.19731e-05		1483.05	0.0035		1295.98	3.54549e-05		1483.05	0.0035		1295.98	3.84372e-05		1483.05	0.0035		1295.98	0.000194739		1484.98	0.000465415		1626.66	0.00232		1650.92	0.00166		1673.92	0.000737667
1484.98	0.00359		1297.91	7.90526e-05		1484.98	0.00359		1297.91	4.87597e-05		1484.98	0.00359		1297.91	5.61164e-05		1484.98	0.00359		1297.91	0.00021856		1486.91	0.000394039		1626.67	0.00232		1650.95	0.00166		1673.95	0.000737758
1486.91	0.00368		1299.84	8.21802e-05		1486.91	0.00368		1299.84	6.50139e-05		1486.91	0.00368		1299.84	7.82696e-05		1486.91	0.00368		1299.84	0.000233492		1488.84	0.000315736		1626.68	0.00232		1650.96	0.00166		1673.98	0.000737816
1488.84	0.00376		1301.77	7.6739e-05		1488.84	0.00376		1301.77	7.54465e-05		1488.84	0.00376		1301.77	9.35038e-05		1488.84	0.00376		1301.77	0.000226226		1490.77	0.000251543		1626.68	0.00232		1650.97	0.00166		1673.99	0.00073785
1490.77	0.00385		1303.7	6.95539e-05		1490.77	0.00385		1303.7	8.25116e-05		1490.77	0.00385		1303.7	0.000109422		1490.77	0.00385		1303.7	0.000214463		1492.7	0.000193665		1626.68	0.00232		1650.97	0.00166		1674	0.000737867
1492.7	0.00394		1305.63	6.49744e-05		1492.7	0.00394		1305.63	8.40049e-05		1492.7	0.00394		1305.63	0.000132165		1492.7	0.00394		1305.63	0.000211351		1494.62	0.00014176		1626.68	0.00232		1650.97	0.00166		1674	0.000737873
1494.62	0.00403		1307.56	6.58092e-05		1494.62	0.00403		1307.56	8.51297e-05		1494.62	0.00403		1307.56	0.00015473		1494.62	0.00403		1307.56	0.000217248		1496.55	9.52333e-05		1626.68	0.00232		1650.97	0.00166		1674	0.000737874
1496.55	0.00412		1309.48	7.85949e-05		1496.55	0.00412		1309.48	9.09542e-05		1496.55	0.00412		1309.48	0.000171393		1496.55	0.00412		1309.48	0.0002417		1498.48	5.31783e-05		1626.69	0.00232		1650.98	0.00166		1674	0.000737874
1498.48	0.00421		1311.41	9.64971e-05		1498.48	0.00421		1311.41	9.96786e-05		1498.48	0.00421		1311.41	0.000184463		1498.48	0.00421		1311.41	0.000270292		1500.41	1.64554e-05		1626.7	0.00232		1650.98	0.00166		1674	0.000737878
1500.41	0.0043		1313.34	0.000116403		1500.41	0.0043		1313.34	0.000111682		1500.41	0.0043		1313.34	0.000194091		1500.41	0.0043		1313.34	0.000292583		1502.34	-1.23924e-05		1626.72	0.00232		1651	0.00166		1674.01	0.000737888
1502.34	0.00439		1315.27	0.000133683		1502.34	0.00439		1315.27	0.000125497		1502.34	0.00439		1315.27	0.000201038		1502.34	0.00439		1315.27	0.0003062		1504.27	-3.9442e-05		1626.75	0.00232		1651.02	0.00166		1674.02	0.000737908
1504.27	0.00448		1317.2	0.000139334		1504.27	0.00448		1317.2	0.000139256		1504.27	0.00448		1317.2	0.00020536		1504.27	0.00448		1317.2	0.000300184		1506.2	-8.42676e-05		1626.79	0.00232		1651.05	0.00166		1674.03	0.00073794
1506.2	0.00457		1319.13	0.000143362		1506.2	0.00457		1319.13	0.000154532		1506.2	0.00457		1319.13	0.000209325		1506.2	0.00457		1319.13	0.000289854		1508.12	-0.000103525		1626.85	0.00232		1651.09	0.00166		1674.05	0.000737985
1508.12	0.00466		1321.06	0.000155052		1508.12	0.00466		1321.06	0.000174639		1508.12	0.00466		1321.06	0.000217267		1508.12	0.00466		1321.06	0.000289288		1510.05	-4.54332e-05		1626.92	0.00232		1651.15	0.00166		1674.08	0.000738045
1510.05	0.00475		1322.98	0.000167558		1510.05	0.00475		1322.98	0.000192485		1510.05	0.00475		1322.98	0.000223049		1510.05	0.00475		1322.98	0.000291247		1511.98	4.57771e-05		1627.01	0.00231		1651.23	0.00166		1674.12	0.000738116
1511.98	0.00484		1324.91	0.000173286		1511.98	0.00484		1324.91	0.000199434		1511.98	0.00484		1324.91	0.000216015		1511.98	0.00484		1324.91	0.000291472		1513.91	0.000144297		1627.12	0.00231		1651.33	0.00166		1674.17	0.000738195
1513.91	0.00493		1326.84	0.000183767		1513.91	0.00493		1326.84	0.000203424		1513.91	0.00493		1326.84	0.000214066		1513.91	0.00493		1326.84	0.000295093		1515.84	0.000246667		1627.26	0.00231		1651.44	0.00166		1674.24	0.000738273
1515.84	0.00502		1328.77	0.000213548		1515.84	0.00502		1328.77	0.000211012		1515.84	0.00502		1328.77	0.000235373		1515.84	0.00502		1328.77	0.000307392		1517.77	0.000337709		1627.41	0.00231		1651.58	0.00166		1674.32	0.00073834
1517.77	0.00511		1330.7	0.00024599		1517.77	0.00511		1330.7	0.000217712		1517.77	0.00511		1330.7	0.000268469		1517.77	0.00511		1330.7	0.000323641		1519.7	0.000426216		1627.59	0.00231		1651.74	0.00166		1674.41	0.000738375
1519.7	0.0052		1332.63	0.000266688		1519.7	0.0052		1332.63	0.000217882		1519.7	0.0052		1332.63	0.000313302		1519.7	0.0052		1332.63	0.000341875		1521.62	0.000515315		1627.8	0.0023		1651.94	0.00166		1674.52	0.000738357
1521.62	0.00529		1334.56	0.000283488		1521.62	0.00529		1334.56	0.000221558		1521.62	0.00529		1334.56	0.000353784		1521.62	0.00529		1334.56	0.00035909		1523.55	0.000605502		1628.04	0.0023		1652.16	0.00166		1674.65	0.000738252
1523.55	0.00538		1336.48	0.000300723		1523.55	0.00538		1336.48	0.000240659		1523.55	0.00538		1336.48	0.000371035		1523.55	0.00538		1336.48	0.00037017		1525.48	0.000700401		1628.31	0.00229		1652.41	0.00166		1674.8	0.000738019
1525.48	0.00547		1338.41	0.000314523		1525.48	0.00547		1338.41	0.000263893		1525.48	0.00547		1338.41	0.000373382		1525.48	0.00547		1338.41	0.000379484		1527.41	0.000793095		1628.62	0.00228		1652.7	0.00165		1674.97	0.000737609
1527.41	0.00556		1340.34	0.000321152		1527.41	0.00556		1340.34	0.000284725		1527.41	0.00556		1340.34	0.000355882		1527.41	0.00556		1340.34	0.0003882		1529.34	0.00087975		1628.96	0.00226		1653.02	0.00165		1675.16	0.000736957
1529.34	0.00565		1342.27	0.000324537		1529.34	0.00565		1342.27	0.000300795		1529.34	0.00565		1342.27	0.000339458		1529.34	0.00565		1342.27	0.000400809		1531.27	0.000955138		1629.34	0.00224		1653.38	0.00164		1675.38	0.000735988
1531.27	0.00573		1344.2	0.000325243		1531.27	0.00573		1344.2	0.000302014		1531.27	0.00573		1344.2	0.000350093		1531.27	0.00573		1344.2	0.000426593		1533.2	0.00101		1629.76	0.00221		1653.78	0.00163		1675.62	0.000734613
1533.2	0.00582		1346.13	0.00032961		1533.2	0.00582		1346.13	0.00030504		1533.2	0.00582		1346.13	0.000367678		1533.2	0.00582		1346.13	0.00045235		1535.12	0.00105		1630.22	0.00218		1654.22	0.00162		1675.9	0.000732728
1535.12	0.00591		1348.06	0.000345255		1535.12	0.00591		1348.06	0.000324708		1535.12	0.00591		1348.06	0.000377194		1535.12	0.00591		1348.06	0.000464327		1537.05	0.00108		1630.73	0.00214		1654.71	0.00161		1676.19	0.000730212
1537.05	0.006		1349.98	0.000368905		1537.05	0.006		1349.98	0.000356403		1537.05	0.006		1349.98	0.000389367		1537.05	0.006		1349.98	0.000473445		1538.98	0.0011		1631.28	0.00209		1655.24	0.00159		1676.52	0.000726932
1538.98	0.00608		1351.91	0.000403361		1538.98	0.00608		1351.91	0.00040837		1538.98	0.00608		1351.91	0.000411067		1538.98	0.00608		1351.91	0.000485828		1540.91	0.00112		1631.88	0.00203		1655.82	0.00157		1676.88	0.000722735
1540.91	0.00617		1353.84	0.000438021		1540.91	0.00617		1353.84	0.00045686		1540.91	0.00617		1353.84	0.00043885		1540.91	0.00617		1353.84	0.000502105		1542.84	0.00116		1632.53	0.00196		1656.45	0.00154		1677.27	0.00071746
1542.84	0.00625		1355.77	0.000459511		1542.84	0.00625		1355.77	0.000471678		1542.84	0.00625		1355.77	0.000472189		1542.84	0.00625		1355.77	0.000526652		1544.77	0.00122		1633.23	0.00187		1657.14	0.00151		1677.7	0.000710931
1544.77	0.00634		1357.7	0.000478951		1544.77	0.00634		1357.7	0.000480411		1544.77	0.00634		1357.7	0.000509204		1544.77	0.00634		1357.7	0.000554355		1546.7	0.00128		1633.98	0.00178		1657.88	0.00147		1678.16	0.000702968
1546.7	0.00642		1359.63	0.000505881		1546.7	0.00642		1359.63	0.000504154		1546.7	0.00642		1359.63	0.000553425		1546.7	0.00642		1359.63	0.00058296		1548.62	0.00131		1634.79	0.00167		1658.67	0.00143		1678.66	0.000693389
1548.62	0.0065		1361.56	0.000531663		1548.62	0.0065		1361.56	0.000532194		1548.62	0.0065		1361.56	0.000588096		1548.62	0.0065		1361.56	0.00060827		1550.55	0.00131		1635.66	0.00155		1659.53	0.00137		1679.2	0.000682019
1550.55	0.00658		1363.48	0.00054863		1550.55	0.00658		1363.48	0.000562718		1550.55	0.00658		1363.48	0.000589357		1550.55	0.00658		1363.48	0.000620287		1552.48	0.00128		1636.59	0.00143		1660.44	0.00132		1679.78	0.000668698
1552.48	0.00667		1365.41	0.000563412		1552.48	0.00667		1365.41	0.00059012		1552.48	0.00667		1365.41	0.000582058		1552.48	0.00667		1365.41	0.000634151		1554.41	0.00122		1637.58	0.00129		1661.42	0.00125		1680.4	0.000653296
1554.41	0.00675		1367.34	0.000578478		1554.41	0.00675		1367.34	0.000606272		1554.41	0.00675		1367.34	0.000583698		1554.41	0.00675		1367.34	0.000668695		1556.34	0.00113		1638.64	0.00115		1662.46	0.00118		1681.06	0.000635724
1556.34	0.00682		1369.27	0.000598648		1556.34	0.00682		1369.27	0.00061693		1556.34	0.00682		1369.27	0.000592476		1556.34	0.00682		1369.27	0.000702844		1558.27	0.00106		1639.76	0.00101		1663.58	0.0011		1681.76	0.000615949
1558.27	0.0069		1371.2	0.000632798		1558.27	0.0069		1371.2	0.000621473		1558.27	0.0069		1371.2	0.000616613		1558.27	0.0069		1371.2	0.000717891		1560.19	0.00105		1640.94	0.000866541		1664.76	0.00102		1682.51	0.000594009
1560.19	0.00698		1373.13	0.000671218		1560.19	0.00698		1373.13	0.000630899		1560.19	0.00698		1373.13	0.000643542		1560.19	0.00698		1373.13	0.000725579		1562.12	0.00105		1642.2	0.000732744		1666.01	0.000932258		1683.31	0.00057003
1562.12	0.00705		1375.06	0.000711613		1562.12	0.00705		1375.06	0.000662418		1562.12	0.00705		1375.06	0.000662314		1562.12	0.00705		1375.06	0.000729244		1564.05	0.00104		1643.53	0.000609095		1667.33	0.000843792		1684.16	0.000544237
1564.05	0.00713		1376.98	0.000740614		1564.05	0.00713		1376.98	0.000696771		1564.05	0.00713		1376.98	0.000676295		1564.05	0.00713		1376.98	0.000735403		1565.98	0.000997871		1644.94	0.000498929		1668.74	0.000755382		1685.05	0.000516957
1565.98	0.0072		1378.91	0.000734641		1565.98	0.0072		1378.91	0.000718708		1565.98	0.0072		1378.91	0.000680766		1565.98	0.0072		1378.91	0.000754892		1567.91	0.000918169		1646.42	0.00040469		1670.21	0.000669199		1686	0.000488627
1567.91	0.00727		1380.84	0.000722027		1567.91	0.00727		1380.84	0.000733411		1567.91	0.00727		1380.84	0.000689039		1567.91	0.00727		1380.84	0.000778087		1569.84	0.000814849		1647.97	0.000327671		1671.77	0.000587451		1687	0.000459782
1569.84	0.00734		1382.77	0.000726898		1569.84	0.00734		1382.77	0.000738645		1569.84	0.00734		1382.77	0.000716217		1569.84	0.00734		1382.77	0.000797701		1571.77	0.000700348		1649.61	0.000267911		1673.42	0.000512209		1688.05	0.000431038
1571.77	0.00741		1384.7	0.00073829		1571.77	0.00741		1384.7	0.00074141		1571.77	0.00741		1384.7	0.000752197		1571.77	0.00741		1384.7	0.000817556		1573.69	0.000572438		1651.33	0.000224269		1675.14	0.00044523		1689.16	0.00040306
1573.69	0.00748		1386.63	0.000752971		1573.69	0.00748		1386.63	0.000747007		1573.69	0.00748		1386.63	0.000792531		1573.69	0.00748		1386.63	0.000837219		1575.62	0.000422811		1653.13	0.000194675		1676.95	0.000387799		1690.33	0.000376527
1575.62	0.00755		1388.56	0.00077188		1575.62	0.00755		1388.56	0.000758305		1575.62	0.00755		1388.56	0.00083535		1575.62	0.00755		1388.56	0.000862175		1577.55	0.000281071		1655.02	0.000176507		1678.85	0.000340606		1691.55	0.000352081
1577.55	0.00761		1390.48	0.000791937		1577.55	0.00761		1390.48	0.000783447		1577.55	0.00761		1390.48	0.000875979		1577.55	0.00761		1390.48	0.000902287		1579.48	0.000178107		1657	0.000166995		1680.84	0.000303705		1692.83	0.000330281
1579.48	0.00768		1392.41	0.000821971		1579.48	0.00768		1392.41	0.000811913		1579.48	0.00768		1392.41	0.000918386		1579.48	0.00768		1392.41	0.000943987		1581.41	0.0001016		1659.06	0.000163587		1682.93	0.000276541		1694.18	0.000311556
1581.41	0.00774		1394.34	0.00087704		1581.41	0.00774		1394.34	0.000833225		1581.41	0.00774		1394.34	0.000968069		1581.41	0.00774		1394.34	0.000974251		1583.34	5.43533e-05		1661.22	0.00016418		1685.1	0.000258066		1695.59	0.000296171
1583.34	0.0078		1396.27	0.000935387		1583.34	0.0078		1396.27	0.000855402		1583.34	0.0078		1396.27	0.00102		1583.34	0.0078		1396.27	0.001		1585.27	2.3178e-05		1662.34	0.000165472		1687.38	0.0002469		1697.06	0.000284206
1585.27	0.00786		1398.2	0.00097894		1585.27	0.00786		1398.2	0.000883554		1585.27	0.00786		1398.2	0.00105		1585.27	0.00786		1398.2	0.00103		1587.19	-6.11595e-06		1675.22	0.000192911		1689.75	0.000241532		1698.59	0.000275558
1587.19	0.00791		1400.13	0.00101		1587.19	0.00791		1400.13	0.000915929		1587.19	0.00791		1400.13	0.00108		1587.19	0.00791		1400.13	0.00106		1589.12	-2.77177e-05		1688.1	0.000222836		1690.98	0.000240559		1699.39	0.000272401
1589.12	0.00797		1402.05	0.00103		1589.12	0.00797		1402.05	0.000952668		1589.12	0.00797		1402.05	0.00109		1589.12	0.00797		1402.05	0.00108		1591.05	-4.05594e-05		1700.98	0.000252769		1700.98	0.000253458		1700.98	0.00026828
1591.05	0.00802		1403.98	0.00104		1591.05	0.00802		1403.98	0.000993201		1591.05	0.00802		1403.98	0.00109		1591.05	0.00802		1403.98	0.00111		1592.98	-4.48665e-05		--	--		--	--		--	--
1592.98	0.00807		1405.91	0.00107		1592.98	0.00807		1405.91	0.00104		1592.98	0.00807		1405.91	0.00109		1592.98	0.00807		1405.91	0.00115		1594.91	-4.01753e-05		--	--		--	--		--	--
1594.91	0.00812		1407.84	0.0011		1594.91	0.00812		1407.84	0.00108		1594.91	0.00812		1407.84	0.0011		1594.91	0.00812		1407.84	0.0012		1596.84	-2.77023e-05		--	--		--	--		--	--
1596.84	0.00816		1409.77	0.00112		1596.84	0.00816		1409.77	0.00111		1596.84	0.00816		1409.77	0.00113		1596.84	0.00816		1409.77	0.00124		1598.77	-1.0511e-05		--	--		--	--		--	--
1598.77	0.00821		1411.7	0.00114		1598.77	0.00821		1411.7	0.00114		1598.77	0.00821		1411.7	0.00116		1598.77	0.00821		1411.7	0.00129		1600.69	1.73791e-05		--	--		--	--		--	--
1600.69	0.00825		1413.63	0.00116		1600.69	0.00825		1413.63	0.00117		1600.69	0.00825		1413.63	0.0012		1600.69	0.00825		1413.63	0.00133		1602.62	5.37691e-05		--	--		--	--		--	--
1602.62	0.00829		1415.55	0.00118		1602.62	0.00829		1415.55	0.0012		1602.62	0.00829		1415.55	0.00123		1602.62	0.00829		1415.55	0.00136		1604.55	0.000120048		--	--		--	--		--	--
1604.55	0.00832		1417.48	0.0012		1604.55	0.00832		1417.48	0.00125		1604.55	0.00832		1417.48	0.00125		1604.55	0.00832		1417.48	0.00138		1606.48	0.000244166		--	--		--	--		--	--
1606.48	0.00836		1419.41	0.00124		1606.48	0.00836		1419.41	0.00129		1606.48	0.00836		1419.41	0.00128		1606.48	0.00836		1419.41	0.00138		1608.41	0.000404389		--	--		--	--		--	--
1608.41	0.00839		1421.34	0.00128		1608.41	0.00839		1421.34	0.00133		1608.41	0.00839		1421.34	0.00133		1608.41	0.00839		1421.34	0.00141		1610.34	0.000583403		--	--		--	--		--	--
1610.34	0.00842		1423.27	0.00132		1610.34	0.00842		1423.27	0.00137		1610.34	0.00842		1423.27	0.00139		1610.34	0.00842		1423.27	0.00145		1612.27	0.00079603		--	--		--	--		--	--
1612.27	0.00845		1425.2	0.00134		1612.27	0.00845		1425.2	0.0014		1612.27	0.00845		1425.2	0.00142		1612.27	0.00845		1425.2	0.00151		1614.19	0.00106		--	--		--	--		--	--
1614.19	0.00848		1427.13	0.00137		1614.19	0.00848		1427.13	0.00143		1614.19	0.00848		1427.13	0.00145		1614.19	0.00848		1427.13	0.00157		1616.12	0.00135		--	--		--	--		--	--
1616.12	0.0085		1429.05	0.00142		1616.12	0.0085		1429.05	0.00149		1616.12	0.0085		1429.05	0.0015		1616.12	0.0085		1429.05	0.00164		1618.05	0.00165		--	--		--	--		--	--
1618.05	0.00852		1430.98	0.00148		1618.05	0.00852		1430.98	0.00156		1618.05	0.00852		1430.98	0.00156		1618.05	0.00852		1430.98	0.0017		1619.98	0.00193		--	--		--	--		--	--
1619.98	0.00854		1432.91	0.00154		1619.98	0.00854		1432.91	0.00161		1619.98	0.00854		1432.91	0.00161		1619.98	0.00854		1432.91	0.00173		1621.91	0.00217		--	--		--	--		--	--
1621.91	0.00856		1434.84	0.0016		1621.91	0.00856		1434.84	0.00167		1621.91	0.00856		1434.84	0.00165		1621.91	0.00856		1434.84	0.00176		1623.84	0.00237		--	--		--	--		--	--
1623.84	0.00858		1436.77	0.00167		1623.84	0.00858		1436.77	0.00173		1623.84	0.00858		1436.77	0.0017		1623.84	0.00858		1436.77	0.00181		1625.77	0.0025		--	--		--	--		--	--
1625.77	0.00859		1438.7	0.00173		1625.77	0.00859		1438.7	0.00178		1625.77	0.00859		1438.7	0.00175		1625.77	0.00859		1438.7	0.00187		1627.69	0.00258		--	--		--	--		--	--
1627.69	0.0086		1440.62	0.00176		1627.69	0.0086		1440.62	0.0018		1627.69	0.0086		1440.62	0.0018		1627.69	0.0086		1440.62	0.00192		1629.62	0.00258		--	--		--	--		--	--
1629.62	0.00862		1442.55	0.00179		1629.62	0.00862		1442.55	0.00182		1629.62	0.00862		1442.55	0.00186		1629.62	0.00862		1442.55	0.00196		1631.55	0.00253		--	--		--	--		--	--
1631.55	0.00863		1444.48	0.00185		1631.55	0.00863		1444.48	0.00186		1631.55	0.00863		1444.48	0.00193		1631.55	0.00863		1444.48	0.00201		1633.48	0.00242		--	--		--	--		--	--
1633.48	0.00863		1446.41	0.00191		1633.48	0.00863		1446.41	0.00191		1633.48	0.00863		1446.41	0.002		1633.48	0.00863		1446.41	0.00206		1635.41	0.0023		--	--		--	--		--	--
1635.41	0.00864		1448.34	0.00195		1635.41	0.00864		1448.34	0.00196		1635.41	0.00864		1448.34	0.00204		1635.41	0.00864		1448.34	0.0021		1637.34	0.00219		--	--		--	--		--	--
1637.34	0.00864		1450.27	0.00199		1637.34	0.00864		1450.27	0.002		1637.34	0.00864		1450.27	0.00207		1637.34	0.00864		1450.27	0.00213		1639.27	0.00209		--	--		--	--		--	--
1639.27	0.00864		1452.2	0.00202		1639.27	0.00864		1452.2	0.00205		1639.27	0.00864		1452.2	0.00213		1639.27	0.00864		1452.2	0.00217		1641.19	0.00202		--	--		--	--		--	--
1641.19	0.00864		1454.12	0.00204		1641.19	0.00864		1454.12	0.0021		1641.19	0.00864		1454.12	0.00218		1641.19	0.00864		1454.12	0.0022		1643.12	0.00196		--	--		--	--		--	--
1643.12	0.00864		1456.05	0.00209		1643.12	0.00864		1456.05	0.00215		1643.12	0.00864		1456.05	0.00223		1643.12	0.00864		1456.05	0.00224		1645.05	0.00188		--	--		--	--		--	--
1645.05	0.00864		1457.98	0.00215		1645.05	0.00864		1457.98	0.0022		1645.05	0.00864		1457.98	0.00227		1645.05	0.00864		1457.98	0.00228		1646.98	0.00182		--	--		--	--		--	--
1646.98	0.00864		1459.91	0.0022		1646.98	0.00864		1459.91	0.00225		1646.98	0.00864		1459.91	0.00229		1646.98	0.00864		1459.91	0.00234		1648.91	0.0018		--	--		--	--		--	--
1648.91	0.00863		1461.84	0.00225		1648.91	0.00863		1461.84	0.00229		1648.91	0.00863		1461.84	0.0023		1648.91	0.00863		1461.84	0.0024		1650.84	0.00178		--	--		--	--		--	--
1650.84	0.00862		1463.77	0.0023		1650.84	0.00862		1463.77	0.00232		1650.84	0.00862		1463.77	0.00231		1650.84	0.00862		1463.77	0.00245		1652.77	0.00175		--	--		--	--		--	--
1652.77	0.00861		1465.7	0.00235		1652.77	0.00861		1465.7	0.00234		1652.77	0.00861		1465.7	0.00233		1652.77	0.00861		1465.7	0.00249		1654.69	0.0017		--	--		--	--		--	--
1654.69	0.0086		1467.62	0.0024		1654.69	0.0086		1467.62	0.00238		1654.69	0.0086		1467.62	0.00237		1654.69	0.0086		1467.62	0.00252		1656.62	0.00165
1656.62	0.00859		1469.55	0.00244		1656.62	0.00859		1469.55	0.00242		1656.62	0.00859		1469.55	0.00241		1656.62	0.00859		1469.55	0.00254		1658.55	0.0016
1658.55	0.00858		1471.48	0.00245		1658.55	0.00858		1471.48	0.00247		1658.55	0.00858		1471.48	0.00245		1658.55	0.00858		1471.48	0.00255		1660.48	0.00156
1660.48	0.00856		1473.41	0.00248		1660.48	0.00856		1473.41	0.00252		1660.48	0.00856		1473.41	0.00251		1660.48	0.00856		1473.41	0.00257		1662.41	0.0015
1662.41	0.00855		1475.34	0.00253		1662.41	0.00855		1475.34	0.00258		1662.41	0.00855		1475.34	0.0026		1662.41	0.00855		1475.34	0.00266		1664.34	0.00144
1664.34	0.00853		1477.27	0.00261		1664.34	0.00853		1477.27	0.00266		1664.34	0.00853		1477.27	0.0027		1664.34	0.00853		1477.27	0.00277		1666.27	0.00136
1666.27	0.00851		1479.2	0.0027		1666.27	0.00851		1479.2	0.00276		1666.27	0.00851		1479.2	0.00278		1666.27	0.00851		1479.2	0.00287		1668.19	0.00127
1668.19	0.00849		1481.12	0.0028		1668.19	0.00849		1481.12	0.00287		1668.19	0.00849		1481.12	0.00288		1668.19	0.00849		1481.12	0.00298		1670.12	0.00117
1670.12	0.00847		1483.05	0.00289		1670.12	0.00847		1483.05	0.00299		1670.12	0.00847		1483.05	0.00298		1670.12	0.00847		1483.05	0.00309		1672.05	0.00108
1672.05	0.00845		1484.98	0.00301		1672.05	0.00845		1484.98	0.00313		1672.05	0.00845		1484.98	0.00311		1672.05	0.00845		1484.98	0.0032		1673.98	0.00101
1673.98	0.00843		1486.91	0.00314		1673.98	0.00843		1486.91	0.0033		1673.98	0.00843		1486.91	0.00329		1673.98	0.00843		1486.91	0.00333		1675.91	0.0009473
1675.91	0.0084		1488.84	0.00329		1675.91	0.0084		1488.84	0.00347		1675.91	0.0084		1488.84	0.00347		1675.91	0.0084		1488.84	0.00347		1677.84	0.000882302
1677.84	0.00837		1490.77	0.00345		1677.84	0.00837		1490.77	0.00364		1677.84	0.00837		1490.77	0.00362		1677.84	0.00837		1490.77	0.00364		1679.77	0.000800081
1679.77	0.00835		1492.7	0.00361		1679.77	0.00835		1492.7	0.00379		1679.77	0.00835		1492.7	0.00376		1679.77	0.00835		1492.7	0.00381		1681.69	0.000709838
1681.69	0.00832		1494.62	0.00376		1681.69	0.00832		1494.62	0.00391		1681.69	0.00832		1494.62	0.00389		1681.69	0.00832		1494.62	0.00397		1683.62	0.000604433
1683.62	0.00829		1496.55	0.0039		1683.62	0.00829		1496.55	0.00403		1683.62	0.00829		1496.55	0.00402		1683.62	0.00829		1496.55	0.00412		1685.55	0.000516051
1685.55	0.00826		1498.48	0.00404		1685.55	0.00826		1498.48	0.00416		1685.55	0.00826		1498.48	0.00416		1685.55	0.00826		1498.48	0.00427		1687.48	0.000488527
1687.48	0.00823		1500.41	0.00417		1687.48	0.00823		1500.41	0.00429		1687.48	0.00823		1500.41	0.00429		1687.48	0.00823		1500.41	0.00439		1689.41	0.000479538
1689.41	0.00819		1502.34	0.00427		1689.41	0.00819		1502.34	0.00443		1689.41	0.00819		1502.34	0.00439		1689.41	0.00819		1502.34	0.00447		1691.34	0.000459236
1691.34	0.00816		1504.27	0.00435		1691.34	0.00816		1504.27	0.00457		1691.34	0.00816		1504.27	0.00448		1691.34	0.00816		1504.27	0.00453		1693.27	0.000434042
1693.27	0.00813		1506.2	0.00448		1693.27	0.00813		1506.2	0.00475		1693.27	0.00813		1506.2	0.00458		1693.27	0.00813		1506.2	0.00465		1695.19	0.000400425
1695.19	0.00809		1508.12	0.00459		1695.19	0.00809		1508.12	0.0049		1695.19	0.00809		1508.12	0.00467		1695.19	0.00809		1508.12	0.00475		1697.12	0.000358886
1697.12	0.00806		1510.05	0.00462		1697.12	0.00806		1510.05	0.00491		1697.12	0.00806		1510.05	0.00472		1697.12	0.00806		1510.05	0.0048		1699.05	0.000307422
1699.05	0.00802		1511.98	0.00463		1699.05	0.00802		1511.98	0.00488		1699.05	0.00802		1511.98	0.00474		1699.05	0.00802		1511.98	0.00482		1700.98	0.000250421
1700.98	0.00798		1513.91	0.00463		1700.98	0.00798		1513.91	0.00488		1700.98	0.00798		1513.91	0.00474		1700.98	0.00798		1513.91	0.00481		1702.91	0.000189544
1702.91	0.00794		1515.84	0.00463		1702.91	0.00794		1515.84	0.00488		1702.91	0.00794		1515.84	0.00475		1702.91	0.00794		1515.84	0.00479		1704.84	0.00013143
1704.84	0.0079		1517.77	0.00466		1704.84	0.0079		1517.77	0.00489		1704.84	0.0079		1517.77	0.00475		1704.84	0.0079		1517.77	0.00478		1706.77	8.3717e-05
1706.77	0.00786		1519.7	0.00468		1706.77	0.00786		1519.7	0.00489		1706.77	0.00786		1519.7	0.00477		1706.77	0.00786		1519.7	0.00478		1708.69	4.52711e-05
1708.69	0.00782		1521.62	0.00469		1708.69	0.00782		1521.62	0.00487		1708.69	0.00782		1521.62	0.00478		1708.69	0.00782		1521.62	0.00478		1710.62	1.63051e-05
1710.62	0.00778		1523.55	0.00469		1710.62	0.00778		1523.55	0.00483		1710.62	0.00778		1523.55	0.00479		1710.62	0.00778		1523.55	0.00479		1712.55	6.31888e-07
1712.55	0.00774		1525.48	0.00467		1712.55	0.00774		1525.48	0.00479		1712.55	0.00774		1525.48	0.00477		1712.55	0.00774		1525.48	0.00479		1714.48	1.46028e-06
1714.48	0.00769		1527.41	0.00464		1714.48	0.00769		1527.41	0.00476		1714.48	0.00769		1527.41	0.00475		1714.48	0.00769		1527.41	0.00478		1716.41	2.08717e-05
1716.41	0.00765		1529.34	0.00464		1716.41	0.00765		1529.34	0.00476		1716.41	0.00765		1529.34	0.00476		1716.41	0.00765		1529.34	0.00479		1718.34	7.0462e-05
1718.34	0.0076		1531.27	0.00466		1718.34	0.0076		1531.27	0.00477		1718.34	0.0076		1531.27	0.00478		1718.34	0.0076		1531.27	0.00481		1720.27	0.000124823
1720.27	0.00756		1533.2	0.00468		1720.27	0.00756		1533.2	0.0048		1720.27	0.00756		1533.2	0.00481		1720.27	0.00756		1533.2	0.00485		1722.19	0.000159862
1722.19	0.00751		1535.12	0.00473		1722.19	0.00751		1535.12	0.00482		1722.19	0.00751		1535.12	0.00483		1722.19	0.00751		1535.12	0.00491		1724.12	0.00018384
1724.12	0.00747		1537.05	0.0048		1724.12	0.00747		1537.05	0.00483		1724.12	0.00747		1537.05	0.00486		1724.12	0.00747		1537.05	0.00497		1726.05	0.000197661
1726.05	0.00742		1538.98	0.00489		1726.05	0.00742		1538.98	0.00485		1726.05	0.00742		1538.98	0.00488		1726.05	0.00742		1538.98	0.00504		1727.98	0.000199578
1727.98	0.00737		1540.91	0.00496		1727.98	0.00737		1540.91	0.00491		1727.98	0.00737		1540.91	0.00489		1727.98	0.00737		1540.91	0.00508		1729.91	0.000181542
1729.91	0.00732		1542.84	0.00501		1729.91	0.00732		1542.84	0.00499		1729.91	0.00732		1542.84	0.00491		1729.91	0.00732		1542.84	0.00512		1731.84	0.000162271
1731.84	0.00727		1544.77	0.00501		1731.84	0.00727		1544.77	0.00506		1731.84	0.00727		1544.77	0.00496		1731.84	0.00727		1544.77	0.00514		1733.77	0.000164926
1733.77	0.00722		1546.7	0.00501		1733.77	0.00722		1546.7	0.00512		1733.77	0.00722		1546.7	0.00502		1733.77	0.00722		1546.7	0.00516		1735.69	0.000167097
1735.69	0.00716		1548.62	0.00505		1735.69	0.00716		1548.62	0.00516		1735.69	0.00716		1548.62	0.00509		1735.69	0.00716		1548.62	0.0052		1737.62	0.000150574
1737.62	0.00711		1550.55	0.00511		1737.62	0.00711		1550.55	0.00518		1737.62	0.00711		1550.55	0.00518		1737.62	0.00711		1550.55	0.00526		1739.55	0.000125564
1739.55	0.00705		1552.48	0.00519		1739.55	0.00705		1552.48	0.00523		1739.55	0.00705		1552.48	0.00529		1739.55	0.00705		1552.48	0.00535		1741.48	9.53027e-05
1741.48	0.00699		1554.41	0.0053		1741.48	0.00699		1554.41	0.0053		1741.48	0.00699		1554.41	0.00543		1741.48	0.00699		1554.41	0.00546		1743.41	6.30226e-05
1743.41	0.00693		1556.34	0.00546		1743.41	0.00693		1556.34	0.00544		1743.41	0.00693		1556.34	0.00559		1743.41	0.00693		1556.34	0.00561		1745.34	3.07603e-05
1745.34	0.00687		1558.27	0.00564		1745.34	0.00687		1558.27	0.00561		1745.34	0.00687		1558.27	0.00574		1745.34	0.00687		1558.27	0.00576		1747.27	6.14755e-06
1747.27	0.00681		1560.19	0.00576		1747.27	0.00681		1560.19	0.00577		1747.27	0.00681		1560.19	0.00584		1747.27	0.00681		1560.19	0.00588		1749.19	4.06189e-07
1749.19	0.00675		1562.12	0.00587		1749.19	0.00675		1562.12	0.00593		1749.19	0.00675		1562.12	0.00593		1749.19	0.00675		1562.12	0.00599		1751.12	4.77254e-06
1751.12	0.00668		1564.05	0.00594		1751.12	0.00668		1564.05	0.00605		1751.12	0.00668		1564.05	0.00604		1751.12	0.00668		1564.05	0.0061		1753.05	1.67514e-05
1753.05	0.00661		1565.98	0.00603		1753.05	0.00661		1565.98	0.00617		1753.05	0.00661		1565.98	0.00617		1753.05	0.00661		1565.98	0.00623		1754.98	2.89972e-05
1754.98	0.00655		1567.91	0.00622		1754.98	0.00655		1567.91	0.00635		1754.98	0.00655		1567.91	0.00635		1754.98	0.00655		1567.91	0.00642		1756.91	3.13645e-05
1756.91	0.00648		1569.84	0.00645		1756.91	0.00648		1569.84	0.00653		1756.91	0.00648		1569.84	0.00655		1756.91	0.00648		1569.84	0.00662		1758.84	3.0169e-05
1758.84	0.00641		1571.77	0.00668		1758.84	0.00641		1571.77	0.00669		1758.84	0.00641		1571.77	0.00674		1758.84	0.00641		1571.77	0.0068		1760.76	2.96276e-05
1760.76	0.00634		1573.69	0.00691		1760.76	0.00634		1573.69	0.00686		1760.76	0.00634		1573.69	0.00692		1760.76	0.00634		1573.69	0.00697		1762.69	2.60724e-05
1762.69	0.00627		1575.62	0.00711		1762.69	0.00627		1575.62	0.00707		1762.69	0.00627		1575.62	0.00713		1762.69	0.00627		1575.62	0.00714		1764.62	1.57462e-05
1764.62	0.0062		1577.55	0.00728		1764.62	0.0062		1577.55	0.00728		1764.62	0.0062		1577.55	0.00731		1764.62	0.0062		1577.55	0.00731		1766.55	3.43792e-06
1766.55	0.00613		1579.48	0.00742		1766.55	0.00613		1579.48	0.00746		1766.55	0.00613		1579.48	0.00744		1766.55	0.00613		1579.48	0.00747		1768.48	-8.23148e-06
1768.48	0.00606		1581.41	0.00752		1768.48	0.00606		1581.41	0.00761		1768.48	0.00606		1581.41	0.00755		1768.48	0.00606		1581.41	0.0076		1770.41	-1.68477e-05
1770.41	0.00599		1583.34	0.00761		1770.41	0.00599		1583.34	0.00771		1770.41	0.00599		1583.34	0.00763		1770.41	0.00599		1583.34	0.0077		1772.34	-1.80784e-05
1772.34	0.00592		1585.27	0.00768		1772.34	0.00592		1585.27	0.00776		1772.34	0.00592		1585.27	0.00769		1772.34	0.00592		1585.27	0.00778		1774.26	-1.58399e-05
1774.26	0.00586		1587.19	0.00772		1774.26	0.00586		1587.19	0.00777		1774.26	0.00586		1587.19	0.00774		1774.26	0.00586		1587.19	0.00782		1776.19	-1.35987e-05
1776.19	0.00579		1589.12	0.00773		1776.19	0.00579		1589.12	0.00776		1776.19	0.00579		1589.12	0.00777		1776.19	0.00579		1589.12	0.00784		1778.12	-7.84481e-06
1778.12	0.00573		1591.05	0.00773		1778.12	0.00573		1591.05	0.00774		1778.12	0.00573		1591.05	0.00777		1778.12	0.00573		1591.05	0.00782		1780.05	6.75837e-06
1780.05	0.00566		1592.98	0.00772		1780.05	0.00566		1592.98	0.00771		1780.05	0.00566		1592.98	0.00776		1780.05	0.00566		1592.98	0.00778		1781.98	2.18661e-05
1781.98	0.0056		1594.91	0.0077		1781.98	0.0056		1594.91	0.0077		1781.98	0.0056		1594.91	0.00775		1781.98	0.0056		1594.91	0.00776		1783.91	3.11459e-05
1783.91	0.00554		1596.84	0.00769		1783.91	0.00554		1596.84	0.00769		1783.91	0.00554		1596.84	0.00773		1783.91	0.00554		1596.84	0.00773		1785.84	3.35002e-05
1785.84	0.00548		1598.77	0.00769		1785.84	0.00548		1598.77	0.00769		1785.84	0.00548		1598.77	0.00771		1785.84	0.00548		1598.77	0.00774		1787.76	2.25577e-05
1787.76	0.00541		1600.69	0.00769		1787.76	0.00541		1600.69	0.00769		1787.76	0.00541		1600.69	0.0077		1787.76	0.00541		1600.69	0.00774		1789.69	7.1047e-06
1789.69	0.00535		1602.62	0.00768		1789.69	0.00535		1602.62	0.00768		1789.69	0.00535		1602.62	0.00768		1789.69	0.00535		1602.62	0.00774		1791.62	-6.93414e-06
1791.62	0.00529		1604.55	0.00765		1791.62	0.00529		1604.55	0.00765		1791.62	0.00529		1604.55	0.00766		1791.62	0.00529		1604.55	0.00772		1793.55	-1.7995e-05
1793.55	0.00523		1606.48	0.00761		1793.55	0.00523		1606.48	0.00759		1793.55	0.00523		1606.48	0.00762		1793.55	0.00523		1606.48	0.00764		1795.48	-2.25315e-05
1795.48	0.00517		1608.41	0.00753		1795.48	0.00517		1608.41	0.00751		1795.48	0.00517		1608.41	0.00756		1795.48	0.00517		1608.41	0.00752		1797.41	-2.05944e-05
1797.41	0.00511		1610.34	0.00745		1797.41	0.00511		1610.34	0.00741		1797.41	0.00511		1610.34	0.00746		1797.41	0.00511		1610.34	0.00741		1799.34	-8.10147e-06
1799.34	0.00505		1612.27	0.00733		1799.34	0.00505		1612.27	0.00729		1799.34	0.00505		1612.27	0.00732		1799.34	0.00505		1612.27	0.00727		1801.26	7.037e-06
1801.26	0.00499		1614.19	0.00715		1801.26	0.00499		1614.19	0.00712		1801.26	0.00499		1614.19	0.00711		1801.26	0.00499		1614.19	0.00709
			1616.12	0.00694					1616.12	0.00692					1616.12	0.00688					1616.12	0.00688
			1618.05	0.00669					1618.05	0.00668					1618.05	0.00663					1618.05	0.00666
			1619.98	0.00645					1619.98	0.00644					1619.98	0.00639					1619.98	0.00644
			1621.91	0.00627					1621.91	0.00622					1621.91	0.00619					1621.91	0.00625
			1623.84	0.00613					1623.84	0.00605					1623.84	0.00605					1623.84	0.0061
			1625.77	0.00605					1625.77	0.00595					1625.77	0.00597					1625.77	0.00602
			1627.69	0.00601					1627.69	0.00591					1627.69	0.00595					1627.69	0.00598
			1629.62	0.00602					1629.62	0.00594					1629.62	0.00601					1629.62	0.006
			1631.55	0.00608					1631.55	0.00603					1631.55	0.00612					1631.55	0.00607
			1633.48	0.0062					1633.48	0.00617					1633.48	0.00626					1633.48	0.00616
			1635.41	0.00634					1635.41	0.00632					1635.41	0.0064					1635.41	0.00627
			1637.34	0.00646					1637.34	0.00646					1637.34	0.00649					1637.34	0.00641
			1639.27	0.00655					1639.27	0.00657					1639.27	0.00656					1639.27	0.00653
			1641.19	0.0066					1641.19	0.00664					1641.19	0.00662					1641.19	0.00663
			1643.12	0.00665					1643.12	0.00668					1643.12	0.00668					1643.12	0.0067
			1645.05	0.00674					1645.05	0.00674					1645.05	0.00675					1645.05	0.00677
			1646.98	0.00683					1646.98	0.00678					1646.98	0.00681					1646.98	0.00683
			1648.91	0.00687					1648.91	0.00678					1648.91	0.00683					1648.91	0.00685
			1650.84	0.00689					1650.84	0.00678					1650.84	0.00683					1650.84	0.00687
			1652.77	0.00689					1652.77	0.0068					1652.77	0.00684					1652.77	0.00691
			1654.69	0.00689					1654.69	0.00682					1654.69	0.00686					1654.69	0.00695
			1656.62	0.00691					1656.62	0.00686					1656.62	0.00689					1656.62	0.00696
			1658.55	0.00695					1658.55	0.0069					1658.55	0.00693					1658.55	0.00696
			1660.48	0.00699					1660.48	0.00695					1660.48	0.00699					1660.48	0.00698
			1662.41	0.00704					1662.41	0.00701					1662.41	0.00705					1662.41	0.00701
			1664.34	0.0071					1664.34	0.00707					1664.34	0.0071					1664.34	0.00705
			1666.27	0.00718					1666.27	0.00714					1666.27	0.00716					1666.27	0.00712
			1668.19	0.00728					1668.19	0.00721					1668.19	0.00723					1668.19	0.00721
			1670.12	0.00738					1670.12	0.00727					1670.12	0.0073					1670.12	0.0073
			1672.05	0.00745					1672.05	0.00733					1672.05	0.00735					1672.05	0.00737
			1673.98	0.00751					1673.98	0.00738					1673.98	0.0074					1673.98	0.00743
			1675.91	0.00754					1675.91	0.00743					1675.91	0.00744					1675.91	0.00747
			1677.84	0.00758					1677.84	0.00747					1677.84	0.00748					1677.84	0.00752
			1679.77	0.00764					1679.77	0.00751					1679.77	0.00752					1679.77	0.00759
			1681.69	0.00771					1681.69	0.00755					1681.69	0.00757					1681.69	0.00766
			1683.62	0.00777					1683.62	0.0076					1683.62	0.00764					1683.62	0.0077
			1685.55	0.00782					1685.55	0.00763					1685.55	0.00769					1685.55	0.00772
			1687.48	0.00782					1687.48	0.00765					1687.48	0.0077					1687.48	0.0077
			1689.41	0.00781					1689.41	0.00765					1689.41	0.0077					1689.41	0.00766
			1691.34	0.00779					1691.34	0.00766					1691.34	0.00769					1691.34	0.00765
			1693.27	0.00777					1693.27	0.00767					1693.27	0.00769					1693.27	0.00763
			1695.19	0.00774					1695.19	0.00767					1695.19	0.00771					1695.19	0.0076
			1697.12	0.00772					1697.12	0.00768					1697.12	0.00774					1697.12	0.00758
			1699.05	0.00774					1699.05	0.0077					1699.05	0.00775					1699.05	0.00758
			1700.98	0.00778					1700.98	0.00774					1700.98	0.00777					1700.98	0.0076
			1702.91	0.00783					1702.91	0.00777					1702.91	0.00777					1702.91	0.00764
			1704.84	0.00788					1704.84	0.00779					1704.84	0.00776					1704.84	0.00768
			1706.77	0.0079					1706.77	0.00779					1706.77	0.00776					1706.77	0.0077
			1708.69	0.0079					1708.69	0.00778					1708.69	0.00776					1708.69	0.0077
			1710.62	0.0079					1710.62	0.00776					1710.62	0.00778					1710.62	0.00767
			1712.55	0.00787					1712.55	0.00772					1712.55	0.00779					1712.55	0.00762
			1714.48	0.00782					1714.48	0.00765					1714.48	0.00776					1714.48	0.00755
			1716.41	0.00775					1716.41	0.00756					1716.41	0.00771					1716.41	0.00748
			1718.34	0.00765					1718.34	0.00744					1718.34	0.00759					1718.34	0.0074
			1720.27	0.00755					1720.27	0.00733					1720.27	0.00746					1720.27	0.00733
			1722.19	0.00747					1722.19	0.00726					1722.19	0.00738					1722.19	0.00727
			1724.12	0.0074					1724.12	0.00721					1724.12	0.00731					1724.12	0.00722
			1726.05	0.00733					1726.05	0.00717					1726.05	0.00725					1726.05	0.00719
			1727.98	0.00728					1727.98	0.00713					1727.98	0.00719					1727.98	0.00715
			1729.91	0.00725					1729.91	0.00709					1729.91	0.00716					1729.91	0.00712
			1731.84	0.00722					1731.84	0.00704					1731.84	0.00712					1731.84	0.00707
			1733.77	0.00718					1733.77	0.00697					1733.77	0.00707					1733.77	0.00698
			1735.69	0.00713					1735.69	0.0069					1735.69	0.00701					1735.69	0.0069
			1737.62	0.00709					1737.62	0.00683					1737.62	0.00697					1737.62	0.00684
			1739.55	0.00705					1739.55	0.00678					1739.55	0.00693					1739.55	0.00681
			1741.48	0.00701					1741.48	0.00675					1741.48	0.0069					1741.48	0.00679
			1743.41	0.00697					1743.41	0.00673					1743.41	0.00688					1743.41	0.00678
			1745.34	0.00693					1745.34	0.00672					1745.34	0.00688					1745.34	0.00676
			1747.27	0.00689					1747.27	0.00669					1747.27	0.00687					1747.27	0.00674
			1749.19	0.00684					1749.19	0.00664					1749.19	0.00681					1749.19	0.00669
			1751.12	0.00679					1751.12	0.00658					1751.12	0.00673					1751.12	0.00662
			1753.05	0.00672					1753.05	0.00651					1753.05	0.00664					1753.05	0.00653
			1754.98	0.00664					1754.98	0.00643					1754.98	0.00654					1754.98	0.00645
			1756.91	0.00657					1756.91	0.00635					1756.91	0.00646					1756.91	0.00639
			1758.84	0.0065					1758.84	0.00627					1758.84	0.00639					1758.84	0.00633
			1760.76	0.00644					1760.76	0.0062					1760.76	0.0063					1760.76	0.00627
			1762.69	0.00638					1762.69	0.00613					1762.69	0.00622					1762.69	0.00621
			1764.62	0.00633					1764.62	0.00608					1764.62	0.00617					1764.62	0.00615
			1766.55	0.00627					1766.55	0.00604					1766.55	0.00611					1766.55	0.00609
			1768.48	0.00621					1768.48	0.00599					1768.48	0.00606					1768.48	0.00601
			1770.41	0.00616					1770.41	0.00592					1770.41	0.00601					1770.41	0.00592
			1772.34	0.00609					1772.34	0.00584					1772.34	0.00594					1772.34	0.00585
			1774.26	0.00601					1774.26	0.00575					1774.26	0.00586					1774.26	0.00578
			1776.19	0.00594					1776.19	0.00568					1776.19	0.0058					1776.19	0.00572
			1778.12	0.00587					1778.12	0.00562					1778.12	0.00575					1778.12	0.00566
			1780.05	0.00578					1780.05	0.00555					1780.05	0.00569					1780.05	0.00559
			1781.98	0.00568					1781.98	0.00548					1781.98	0.00563					1781.98	0.00552
			1783.91	0.00559					1783.91	0.00542					1783.91	0.00558					1783.91	0.00547
			1785.84	0.00551					1785.84	0.00536					1785.84	0.00553					1785.84	0.00542
			1787.76	0.00546					1787.76	0.00534					1787.76	0.00548					1787.76	0.00538
			1789.69	0.00542					1789.69	0.00532					1789.69	0.00542					1789.69	0.00533
			1791.62	0.00537					1791.62	0.00527					1791.62	0.00535					1791.62	0.00526
			1793.55	0.00532					1793.55	0.00521					1793.55	0.00528					1793.55	0.00519
			1795.48	0.00525					1795.48	0.00513					1795.48	0.00523					1795.48	0.00513
			1797.41	0.00517					1797.41	0.00504					1797.41	0.00518					1797.41	0.00506
			1799.34	0.0051					1799.34	0.00496					1799.34	0.00511					1799.34	0.00501
			1801.26	0.00503					1801.26	0.00489					1801.26	0.00504					1801.26	0.00496
			1803.19	0.00499					1803.19	0.00483					1803.19	0.00496					1803.19	0.0049
			1805.12	0.00495					1805.12	0.00479					1805.12	0.00488					1805.12	0.00485
			1807.05	0.00492					1807.05	0.00475					1807.05	0.00483					1807.05	0.00479
			1808.98	0.00488					1808.98	0.0047					1808.98	0.00478					1808.98	0.00474
			1810.91	0.00483					1810.91	0.00465					1810.91	0.00472					1810.91	0.00469
			1812.84	0.00477					1812.84	0.00459					1812.84	0.00467					1812.84	0.00465
			1814.76	0.00471					1814.76	0.00452					1814.76	0.00462					1814.76	0.00462
			1816.69	0.00464					1816.69	0.00446					1816.69	0.00457					1816.69	0.00459
			1818.62	0.00458					1818.62	0.0044					1818.62	0.00453					1818.62	0.00454
			1820.55	0.00452					1820.55	0.00436					1820.55	0.00449					1820.55	0.0045
			1822.48	0.00446					1822.48	0.00434					1822.48	0.00444					1822.48	0.00445
			1824.41	0.00442					1824.41	0.00433					1824.41	0.0044					1824.41	0.00441
			1826.34	0.00439					1826.34	0.00429					1826.34	0.00435					1826.34	0.00437
			1828.26	0.00436					1828.26	0.00424					1828.26	0.0043					1828.26	0.00432
			1830.19	0.00431					1830.19	0.00417					1830.19	0.00426					1830.19	0.00427
			1832.12	0.00426					1832.12	0.0041					1832.12	0.00422					1832.12	0.00421
			1834.05	0.0042					1834.05	0.00407					1834.05	0.00417					1834.05	0.00417
			1835.98	0.00416					1835.98	0.00406					1835.98	0.00413					1835.98	0.00412
			1837.91	0.00413					1837.91	0.00406					1837.91	0.00409					1837.91	0.00409
			1839.84	0.00411					1839.84	0.00405					1839.84	0.00405					1839.84	0.00406
			1841.76	0.0041					1841.76	0.00403					1841.76	0.00403					1841.76	0.00404
			1843.69	0.00408					1843.69	0.00398					1843.69	0.004					1843.69	0.00402
			1845.62	0.00402					1845.62	0.00392					1845.62	0.00396					1845.62	0.00399
			1847.55	0.00396					1847.55	0.00386					1847.55	0.00392					1847.55	0.00394
			1849.48	0.0039					1849.48	0.00382					1849.48	0.00388					1849.48	0.00391
			1851.41	0.00384					1851.41	0.00379					1851.41	0.00384					1851.41	0.00386
			1853.34	0.00379					1853.34	0.00375					1853.34	0.00379					1853.34	0.00382
			1855.26	0.00376					1855.26	0.00372					1855.26	0.00374					1855.26	0.00376
			1857.19	0.00373					1857.19	0.00367					1857.19	0.00369					1857.19	0.00371
			1859.12	0.00371					1859.12	0.00362					1859.12	0.00364					1859.12	0.00367
			1861.05	0.0037					1861.05	0.00359					1861.05	0.00361					1861.05	0.00364
			1862.98	0.00368					1862.98	0.00357					1862.98	0.00359					1862.98	0.00363
			1864.91	0.00366					1864.91	0.00357					1864.91	0.00359					1864.91	0.00361
			1866.84	0.00363					1866.84	0.00356					1866.84	0.00358					1866.84	0.0036
			1868.76	0.00358					1868.76	0.00353					1868.76	0.00355					1868.76	0.00356
			1870.69	0.00355					1870.69	0.0035					1870.69	0.00352					1870.69	0.00352
			1872.62	0.00354					1872.62	0.00347					1872.62	0.00348					1872.62	0.00348
			1874.55	0.00354					1874.55	0.00343					1874.55	0.00344					1874.55	0.00346
			1876.48	0.00353					1876.48	0.00339					1876.48	0.00342					1876.48	0.00345
			1878.41	0.00351					1878.41	0.00335					1878.41	0.00341					1878.41	0.00343
			1880.33	0.00347					1880.33	0.00332					1880.33	0.00337					1880.33	0.0034
			1882.26	0.00343					1882.26	0.00329					1882.26	0.00334					1882.26	0.00337
			1884.19	0.00338					1884.19	0.00328					1884.19	0.00332					1884.19	0.00333
			1886.12	0.00333					1886.12	0.00328					1886.12	0.0033					1886.12	0.0033
			1888.05	0.00329					1888.05	0.00327					1888.05	0.00329					1888.05	0.00326
			1889.98	0.00326					1889.98	0.00326					1889.98	0.00328					1889.98	0.00323
			1891.91	0.00322					1891.91	0.00323					1891.91	0.00325					1891.91	0.00322
			1893.83	0.00319					1893.83	0.00318					1893.83	0.00321					1893.83	0.00321
			1895.76	0.00317					1895.76	0.00313					1895.76	0.00318					1895.76	0.00321
			1897.69	0.00316					1897.69	0.00309					1897.69	0.00315					1897.69	0.0032
			1899.62	0.00315					1899.62	0.00305					1899.62	0.00313					1899.62	0.00317
			1901.55	0.00315					1901.55	0.00303					1901.55	0.00311					1901.55	0.00315
			1903.48	0.00313					1903.48	0.00302					1903.48	0.0031					1903.48	0.00312
			1905.41	0.00311					1905.41	0.00302					1905.41	0.00307					1905.41	0.00308
			1907.33	0.00308					1907.33	0.00301					1907.33	0.00304					1907.33	0.00306
			1909.26	0.00305					1909.26	0.003					1909.26	0.003					1909.26	0.00304
			1911.19	0.00303					1911.19	0.00297					1911.19	0.00298					1911.19	0.00303
			1913.12	0.00302					1913.12	0.00294					1913.12	0.00297					1913.12	0.00303
			1915.05	0.00301					1915.05	0.00291					1915.05	0.00298					1915.05	0.00301
			1916.98	0.003					1916.98	0.00288					1916.98	0.00298					1916.98	0.00298
			1918.9	0.00299					1918.9	0.00286					1918.9	0.00296					1918.9	0.00295
			1920.83	0.00296					1920.83	0.00285					1920.83	0.00293					1920.83	0.00292
			1922.76	0.00291					1922.76	0.00283					1922.76	0.00289					1922.76	0.00291
			1924.69	0.00286					1924.69	0.00281					1924.69	0.00283					1924.69	0.00291
			1926.62	0.00282					1926.62	0.00277					1926.62	0.00278					1926.62	0.00291
			1928.55	0.00279					1928.55	0.00274					1928.55	0.00274					1928.55	0.0029
			1930.48	0.00279					1930.48	0.00271					1930.48	0.00272					1930.48	0.00286
			1932.4	0.00279					1932.4	0.00269					1932.4	0.00271					1932.4	0.00282
			1934.33	0.00278					1934.33	0.00268					1934.33	0.0027					1934.33	0.00279
			1936.26	0.00275					1936.26	0.00268					1936.26	0.0027					1936.26	0.00276
			1938.19	0.00271					1938.19	0.00267					1938.19	0.00268					1938.19	0.00273
			1940.12	0.00267					1940.12	0.00266					1940.12	0.00267					1940.12	0.00271
			1942.05	0.00264					1942.05	0.00264					1942.05	0.00266					1942.05	0.0027
			1943.98	0.00261					1943.98	0.00263					1943.98	0.00265					1943.98	0.00269
			1945.9	0.00259					1945.9	0.00262					1945.9	0.00263					1945.9	0.00268
			1947.83	0.00257					1947.83	0.00262					1947.83	0.00262					1947.83	0.00266
			1949.76	0.00257					1949.76	0.0026					1949.76	0.0026					1949.76	0.00262
			1951.69	0.00258					1951.69	0.00258					1951.69	0.00259					1951.69	0.00258
			1953.62	0.00259					1953.62	0.00254					1953.62	0.00258					1953.62	0.00256
			1955.55	0.00259					1955.55	0.0025					1955.55	0.00257					1955.55	0.00255
			1957.48	0.00257					1957.48	0.00248					1957.48	0.00256					1957.48	0.00255
			1959.4	0.00254					1959.4	0.00246					1959.4	0.00254					1959.4	0.00256
			1961.33	0.00252					1961.33	0.00245					1961.33	0.00251					1961.33	0.00256
			1963.26	0.0025					1963.26	0.00244					1963.26	0.00248					1963.26	0.00256
			1965.19	0.00248					1965.19	0.00242					1965.19	0.00246					1965.19	0.00254
			1967.12	0.00247					1967.12	0.00241					1967.12	0.00244					1967.12	0.00251
			1969.05	0.00245					1969.05	0.00239					1969.05	0.00242					1969.05	0.00247
			1970.98	0.00243					1970.98	0.00237					1970.98	0.0024					1970.98	0.00244
			1972.9	0.0024					1972.9	0.00235					1972.9	0.00238					1972.9	0.00242
			1974.83	0.00238					1974.83	0.00234					1974.83	0.00236					1974.83	0.0024
			1976.76	0.00235					1976.76	0.00233					1976.76	0.00235					1976.76	0.00239
			1978.69	0.00233					1978.69	0.00233					1978.69	0.00234					1978.69	0.00237
			1980.62	0.00232					1980.62	0.00232					1980.62	0.00233					1980.62	0.00236
			1982.55	0.00231					1982.55	0.00232					1982.55	0.00231					1982.55	0.00235
			1984.48	0.00232					1984.48	0.00231					1984.48	0.0023					1984.48	0.00233
			1986.4	0.00232					1986.4	0.00229					1986.4	0.00228					1986.4	0.00231
			1988.33	0.00231					1988.33	0.00228					1988.33	0.00227					1988.33	0.00229
			1990.26	0.00229					1990.26	0.00226					1990.26	0.00225					1990.26	0.00228
			1992.19	0.00226					1992.19	0.00224					1992.19	0.00223					1992.19	0.00226
			1994.12	0.00224					1994.12	0.00221					1994.12	0.0022					1994.12	0.00225
			1996.05	0.00221					1996.05	0.0022					1996.05	0.00218					1996.05	0.00224
			1997.98	0.0022					1997.98	0.00218					1997.98	0.00217					1997.98	0.00224
			1999.9	0.00218					1999.9	0.00217					1999.9	0.00217					1999.9	0.00223
			2001.83	0.00217					2001.83	0.00215					2001.83	0.00217					2001.83	0.00223
			2003.76	0.00216					2003.76	0.00212					2003.76	0.00215					2003.76	0.00221
			2005.69	0.00215					2005.69	0.00209					2005.69	0.00213					2005.69	0.0022
			2007.62	0.00213					2007.62	0.00207					2007.62	0.0021					2007.62	0.00219
			2009.55	0.00211					2009.55	0.00205					2009.55	0.00208					2009.55	0.00217
			2011.48	0.0021					2011.48	0.00205					2011.48	0.00207					2011.48	0.00216
			2013.4	0.00209					2013.4	0.00205					2013.4	0.00206					2013.4	0.00215
			2015.33	0.00208					2015.33	0.00205					2015.33	0.00204					2015.33	0.00214
			2017.26	0.00206					2017.26	0.00205					2017.26	0.00202					2017.26	0.00214
			2019.19	0.00206					2019.19	0.00204					2019.19	0.002					2019.19	0.00213
			2021.12	0.00206					2021.12	0.00202					2021.12	0.00198					2021.12	0.00213
			2023.05	0.00208					2023.05	0.00198					2023.05	0.00199					2023.05	0.00211
			2024.97	0.00208					2024.97	0.00195					2024.97	0.002					2024.97	0.00208
			2026.9	0.00206					2026.9	0.00192					2026.9	0.002					2026.9	0.00205
			2028.83	0.00204					2028.83	0.00191					2028.83	0.00199					2028.83	0.00202
			2030.76	0.002					2030.76	0.00192					2030.76	0.00197					2030.76	0.00201
			2032.69	0.00197					2032.69	0.00193					2032.69	0.00195					2032.69	0.00201
			2034.62	0.00194					2034.62	0.00192					2034.62	0.00194					2034.62	0.00201
			2036.55	0.00192					2036.55	0.0019					2036.55	0.00195					2036.55	0.002
			2038.47	0.00192					2038.47	0.00189					2038.47	0.00195					2038.47	0.002
			2040.4	0.00192					2040.4	0.00187					2040.4	0.00196					2040.4	0.002
			2042.33	0.00193					2042.33	0.00187					2042.33	0.00195					2042.33	0.002
			2044.26	0.00193					2044.26	0.00187					2044.26	0.00193					2044.26	0.002
			2046.19	0.00192					2046.19	0.00188					2046.19	0.00192					2046.19	0.00198
			2048.12	0.0019					2048.12	0.00188					2048.12	0.0019					2048.12	0.00195
			2050.05	0.00189					2050.05	0.00188					2050.05	0.00189					2050.05	0.00192
			2051.97	0.00188					2051.97	0.00186					2051.97	0.00188					2051.97	0.00189
			2053.9	0.00187					2053.9	0.00183					2053.9	0.00187					2053.9	0.00188
			2055.83	0.00186					2055.83	0.0018					2055.83	0.00186					2055.83	0.00187
			2057.76	0.00185					2057.76	0.00178					2057.76	0.00185					2057.76	0.00187
			2059.69	0.00184					2059.69	0.00177					2059.69	0.00184					2059.69	0.00186
			2061.62	0.00182					2061.62	0.00177					2061.62	0.00183					2061.62	0.00185
			2063.55	0.00181					2063.55	0.00177					2063.55	0.00183					2063.55	0.00184
			2065.47	0.00178					2065.47	0.00177					2065.47	0.00183					2065.47	0.00182
			2067.4	0.00176					2067.4	0.00176					2067.4	0.00182					2067.4	0.0018
			2069.33	0.00175					2069.33	0.00175					2069.33	0.00179					2069.33	0.00179
			2071.26	0.00173					2071.26	0.00175					2071.26	0.00176					2071.26	0.00179
			2073.19	0.00171					2073.19	0.00174					2073.19	0.00174					2073.19	0.00179
			2075.12	0.0017					2075.12	0.00173					2075.12	0.00172					2075.12	0.00179
			2077.05	0.00168					2077.05	0.0017					2077.05	0.00171					2077.05	0.00178
			2078.97	0.00166					2078.97	0.00168					2078.97	0.0017					2078.97	0.00177
			2080.9	0.00164					2080.9	0.00167					2080.9	0.00168					2080.9	0.00176
			2082.83	0.00163					2082.83	0.00167					2082.83	0.00167					2082.83	0.00174
			2084.76	0.00163					2084.76	0.00167					2084.76	0.00165					2084.76	0.00173
			2086.69	0.00162					2086.69	0.00167					2086.69	0.00164					2086.69	0.00172
			2088.62	0.00163					2088.62	0.00166					2088.62	0.00162					2088.62	0.00172
			2090.55	0.00164					2090.55	0.00165					2090.55	0.0016					2090.55	0.00172
